# Supplementary material for: Blood DNA methylation and COVID-19 outcomes
Source: Clin Epigenetics. 2021 May 25;13:118. doi: 10.1186/s13148-021-01102-9 (PMC8148415; doi:10.1186/s13148-021-01102-9)
Supplement: Supplementary file 1 — Additional file 1. Descriptions of COVID-19 related DMRs. [file 13148_2021_1102_MOESM1_ESM.xlsx]

## Sheet: Table S1. Patient Demographic
Table S1. Individual Patient Demographics
Sample ID	Albany_sampleID	Covid (1=yes)	Diagnosis	ICU (1=yes)	Sex	Age	Ethnicity	BMI	WHO ordinal at day 28	Charlson	APACHEII	SOFA	SAPSII	Ferritin	CRP	D-Dimer	Procalactin	Lactate	Fibrinogen	Albumin	WBC	Hb	MCV	Platelets	Nucleated RBC	Neutrophils %	Lymphocytes %	Monocytes %	Eosinophis %	P/F Ratio	PEEP	Ispiratory Plateau	Hydroxychloriquin	Antibiotics	Antiviral	IL6	Covelescent Plasma	Steroids	MI	CHF	PVD	CVA	Dementia	Pulm Disease	Rheumatic disease	PUD	Liver disese	DM	Hemiplegia
COVID_01	C1	1	COVID-19	0	M	39	W	31.6	8	0	15	8	47	946	73.1	1.3	36	0.9	513	3.2	3.1	8.4	88.7	133	0	63	15	22	0	134	14	23	1	1	0	1	1	1	0	0	0	0	0	0	0	0	0	0	0
COVID_02	C2	1	COVID-19	0	M	63	H	28.7	0	2				1060		1.03	0.37			2.7	8.3	12.4	88	344	0	74	14	9	1				1	1	0	0	0	0	0	0	0	0	0	0	0	0	0	0	0
COVID_03	C3	1	COVID-19	0	M	33	W	29.41	3	2				1335	53.2	1.48	0.07		513	4	4.2	9.7	101	139	0	85	7	7	0				1	1	0	0	0	1	0	0	0	0	0	0	0	0	0	1	0
COVID_04	C4	1	COVID-19	0	M	49	W	27.55	0	1				583	251.1	1.32	0.98	0.87	949	3.3	4.9	13.8	81	360	0	57	26	14	2				1	1	0	0	0	0	0	0	0	0	0	0	0	0	0	0	0
COVID_05	C5	1	COVID-19	0	M	49	H	30.4	0	1	19	7	51	800	355.8	0.69	4.92	1.48	929	3.2	10.8	13.2	87.4	191	0	90	6	4	0	193	10	20	1	1	0	0	1	1	0	0	0	0	0	0	0	0	0	0	0
COVID_06	C6	1	COVID-19	0	M	45	H	24.39	0	1				563	129.1		0.67	0.86	769	2.5	6	11.2	85.6	830	0	66	25	6	0				1	1	0	0	0	0	0	0	0	0	0	0	0	0	0	0	0
COVID_07	C7	1	COVID-19	0	F	38	W	41.2	0	7				366		0.87	0.06	1.17	478	3.4	3.8	11.7	87.6	201	0	53	37	7	3				1	1	0	0	0	0	0	0	0	0	0	1	0	0	0	0	0
COVID_08	C8	1	COVID-19	1	M	78	AA	26	8	7	43	16	91	1103	79.5	12.16	4.2	1.65	780	2.6	57.1	7.2	92.3	309	0.2	82	4	11	0	93	12	18	1	1	0	0	0	1	0	0	0	0	0	0	0	0	0	1	0
COVID_09	C9	1	COVID-19	1	F	64	A	29.5	8	2	31	12	74	680	203.5	102.21	0.25	1.14	317	2.3	15	10.4	92	228	0	88	7	3	0	73	12	23	1	1	0	0	0	0	0	0	0	0	0	0	0	0	0	0	0
COVID_10	C10	1	COVID-19	1	M	62	A	24.5	6	1	34	15	80	1746	197.8	11.54	1.1	1.45	893	2.4	7.5	10.7	89.9	345	0	84	6	1	0	126	12	21	1	1	0	0	0	1	0	0	0	0	0	0	0	0	0	0	0
COVID_11	C11	1	COVID-19	0	F	52	W	46.8	0	2				401	64.1		0.21			4.1	4.7	12.1	89.4	247	0	51	39	9	1				1	1	0	0	0	0	0	0	0	0	0	0	0	0	0	1	0
COVID_12	C12	1	COVID-19	1	M	50	H	30.3	0	1	27	10	58	2303	199.8	2.21	2.61	2.1	910	2.2	7.2	9.7	97.5	272	0.3	82	8	7	0	125	12	17	1	1	0	0	0	1	0	0	0	0	0	0	0	0	0	0	0
COVID_13	C13	1	COVID-19	0	M	37	AA	48.15	0	0				245	122.5	0.58	0.15			3.5	6.8	14.7	87.8	160	0	70	20	8	1				1	1	0	0	0	0	0	0	0	0	0	0	0	0	0	0	0
COVID_14	C14	1	COVID-19	1	M	55	H	33.79	6	1	23	7	60	1632	408.8	33.77	1.46	1.35	654	3.2	38.6	8.9	88.7	182	0.3	80	4	9	0	136	18	28	1	1	0	1	1	1	0	0	0	0	0	0	0	0	0	0	0
COVID_15	C15	1	COVID-19	1	M	68	AA	29.4	6	11	27	12	82	1205	222.2	5.27	0.08	1.35	675	2.2	11.4	9.2	98	392	0	71	18	9	1	86	10	20	1	1	1	0	0	1	0	0	0	0	0	0	0	0	0	0	0
COVID_16	C16	1	COVID-19	0	M	48	O	28.1	0	0				923	206.1	0.35	0.07	1.23	540	3.1	6.1	12.5	77.7	5.4	0	56	29	13	1				1	1	0	0	0	0	0	0	0	0	0	0	0	0	0	0	0
COVID_17	C17	1	COVID-19	0	M	54	W	19.37	0	1				1249	52.3	4.2	1.02	1.47	583	2.8	9.1	12.7	95.7	385	0	64	22	11	1				1	1	0	0	0	0	0	0	0	0	0	0	0	0	0	0	0
COVID_18	C18	1	COVID-19	0	F	70	H	31	0	4				77	82.2		0.5			3.4	6.3	10.9	76.8	273	0	73	16	9	1				1	1	0	0	0	0	0	0	0	0	0	1	0	0	0	1	0
COVID_19	C19	1	COVID-19	0	M	51	W	27.21	0	1				1116	110.1		0.16			3.4	6.5	14.1	90.6	279	0	69	21	8	1				1	1	0	0	0	0	0	0	0	0	0	0	0	0	0	0	0
COVID_20	C20	1	COVID-19	1	M	62	O	28.9	0	1	8	2	25	1219	37.7	1.12	0.31	1.05	301	2.7	10.1	13.2	86.6	285	0	82	9	8	0	124			1	1	0	0	0	1	1	0	0	0	0	0	0	0	0	0	0
COVID_21	C21 and C54	1	COVID-19	1	M	66	O	28.8	0	3	19	7	51	107	132.5	4.72	0.05	1	457	3.3	12.4	11.4	78.6	317	0	85	7	5	1	250	10	23	1	1	0	0	0	1	0	0	0	0	0	0	0	0	0	1	0
COVID_22	C22	1	COVID-19	1	M	43	H	28.8	8	1	28	13	58	3438	242.6	5.66	20.13	0.92	949	2.3	28.7	9	93.4	297	0.1	84	3	2	1	100	10	28	0	1	0	0	0	1	0	0	0	0	0	0	0	0	0	0	0
COVID_23	C23	1	COVID-19	1	M	76	W	19.5	6	4	21	12	59	332	107.6	21.55	0.33	1.71	237	2.2	9.2	10.4	93.3	78	0.2	85	5	7	0	216	5	10	1	1	0	0	0		0	0	0	0	0	0	0	0	0	1	0
COVID_24	C24	1	COVID-19	1	M	55	H	31.6	0	2	20	6	50	1565	64	1.76	0.73		365	2.8	17	12.8	87	403	0	91	3	5	0	248	10	18	1	1	0	0	0	1	0	0	0	0	0	0	0	0	0	0	0
COVID_25	C25	1	COVID-19	1	M	55	O	34.6	0	2	18	7	48	355	64.5	28.8	18	0.94	719	2.5	8.4	11	95.3	259	0	62	18	11	1	152	6	16	1	1	0	0	0	1	0	0	0	0	0	0	0	0	0	0	0
COVID_26	C26	1	COVID-19	1	F	41	H	44.6	0	2	13	9	47	318	51.1	0.65	0.13	0.8		2.8	5.2	11.6	79.6	238	0	75	17	8	0	356	8	25	1	1	0	0	0	1	0	0	0	0	0	1	0	0	0	0	0
COVID_27	C27	1	COVID-19	1	F	71	H	28.2	8	6	29	11	70	882	285	58.18	0.9		659	2.4	11	9.6	91	245	0.3	84	8	3	1	132	8	19	1	1	0	0	0		0	0	0	0	0	0	0	0	0	1	0
COVID_28	C28	1	COVID-19	1	M	63	O	31.3	8	3	17	6	46	109	40.1	2.03	0.93		554	2.8	11.7	11.4	89.2	275	0	90	3	6	0	158	10	22	1	1	0	0	0	1	0	0	0	0	0	0	0	0	0	1	0
COVID_29	C29	1	COVID-19	1	F	63	O	24.5	6	3	17	6	53	376	350.6	1.75	1.43		439	2.6	26.5	8.8	77.7	388	0.3	92	4	3	0	291	12	26	1	1	0	0	0	1	0	0	0	0	0	0	0	0	0	1	0
COVID_30	C30	1	COVID-19	1	M	54	W	39	6	7	25	8	50	686	171.1	2.37	13	0.87	635	3.5	6.9	12.1	81.6	750	0	80	15	4	0	137	12	25	1	1	0	0	1	1	1	0	0	1	0	1	0	0	0	1	0
COVID_31	C31	1	COVID-19	1	M	50	O	28.4	6	1	24	14	62	374	28.4	74.42	2.83	2.85	140	2.6	14.1	11.8	80	163	0	80	9	6	1	210	18	33	1	1	0	0	1		0	0	0	0	0	0	0	0	0	1	0
COVID_32	C32	1	COVID-19	1	M	72	H	22.8	6	3	21	7	57	1294	311.5	1.32	2.17	1.05	513	2.8	6.1	10.7	86.7	336	0	82	9	7	0	174	10	34	1	1	0	0	1	1	0	0	0	0	0	0	0	0	0	0	0
COVID_33	C33	1	COVID-19	0	M	81	W	28.18	0	4				1013	222.4		0.5	1.39		2.8	6.8	9.8	94	231	0	86	11	3	1				1	1	0	0	0	0	0	0	0	0	0	0	0	0	0	0	0
COVID_34	C34	1	COVID-19	0	F	64	O	18.55	0	4				563	47.8			1.01	467	2.9	5.1	9.4	78.8	249	0	69	17	11	2				1	1	0	0	0	0	1	1	0	0	0	0	0	0	0	0	0
COVID_35	C35	1	COVID-19	0	F	58	O	32.2	0	3				4859	129.6	0.5	0.39			3.2	4.5	10.2	92.8	277	0	76	16	7	0				1	1	0	0	0	0	0	0	0	0	0	1	1	0	0	0	0
COVID_36	C36	1	COVID-19	0	M	68	W	25.21	8	3	26	7	50	1689	203.7	13.37	1.2	1.24	752	3.2	8.7	10.9	95.5	252	0	86	8	3	0	154	10	17	1	1	0	0	1	1	0	0	0	0	0	0	0	0	0	0	0
COVID_37	C37	1	COVID-19	0	M	87	O	16.24	0	5				248	158.7					3.6	12.6	13.5	90.1	299	0	76	16	6	1				1	1	0	0	0	0	0	0	0	0	1	0	0	0	0	0	0
COVID_38	C38	1	COVID-19	1	M	68	W	21.5	3	2	7	2	12	2212	133.6	7.48	0.33			3	12.2	13.6	82.6	392	0	86	9	4	0				1	1	0	1	0	1	0	0	0	0	0	0	0	0	0	0	0
COVID_39	C39	1	COVID-19	1	F	80	W	21.7	6	7	33	10	70	747	247	18.71	86.39		659	1.9	22.1	7.7	79	176	1	91	4	2	0	212	10	21	1	1	0	0	0	1	0	0	0	0	0	0	0	0	0	1	0
COVID_40	C40	1	COVID-19	1	M	66	O	22.8	0	3	18	7	47	566	267.2	16.18	1.7	1.65		2.7	15.8	11.6	89	318	0	91	3	5	0	188	12	22	1	1	0	0	0	1	0	0	0	0	0	0	0	0	0	1	0
COVID_41	C41	1	COVID-19	1	M	74	O	24	0	3	30	8	59	755	252	34.04	1.33	1.69	268	2.4	22	12.6	95	160	0.9	96	2	1	0	145	10	21	1	1	0	0	1	1	0	0	0	0	0	0	0	0	0	0	0
COVID_42	C42	1	COVID-19	1	F	21	O	29.39	0	2	22	13	52	383	33.6	1.37	2		513	2.4	10	9.3	77.1	226	0	94	3	1	0	135	8	21	1	1	0	0	0	0	0	1	0	0	0	0	0	0	0	1	0
COVID_43	C43	1	COVID-19	1	F	83	H	31.4	8	4	25	7	70	1114	164.3	18.83	0.6		526	2.3	15.4	10.9	103.6	318	0.5	85	6	2	1	81	12	20	1	1	0	0	0	0	0	0	0	0	0	0	0	0	0	0	0
COVID_44	C44	1	COVID-19	1	M	46	H	21.58	6	1	23	7	59	822	235	12.81	2.89	0.58	703	1.9	11.1	11.8	93.3	298	0	81	8	10	0	65	18	26	1	1	0	0	1	1	0	0	0	0	0	0	0	0	0	1	0
COVID_45	C45	1	COVID-19	1	F	62	O	21.5	0	2	14	6	51	505	147.3	104.42	0.19	1.53	479	2.5	11.2	10	91.9	157	0	88	7	3	1	215	10	19	1	1	0	0	0	0	0	0	0	0	0	0	0	0	0	0	0
COVID_46	C46	1	COVID-19	1	M	62	W	25.3	0	4	15	4	48	378	15.9	19.99	2.29	0.87	378	4	18.2	14.2	82.5	221	0	77	13	9	0	402	5	14	1	1	0	0	0	0	0	0	0	0	0	1	0	0	0	1	0
COVID_47	C47	1	COVID-19	1	M	78	W	29.7	8	5	21	8	58	1102	166.3	56.27	0.43	1.03	438	2.4	10.7	11.1	99.5	274	0	90	5	4	0	156	12	26	1	1	0	0	0	0	0	0	0	0	0	0	0	0	0	0	0
COVID_48	C48	1	COVID-19	1	F	72	H	40	8	2	33	9	63	301		51.7	1.01	1.3		2.2	14.1	7.6	91.3	230	1.9	80	4	7	0	128	10	25	1	1	0	0	0	0	0	0	0	0	0	0	0	0	0	0	0
COVID_49	C49	1	COVID-19	1	M	73	H	33.3	6	3	18	7	57	1320	260.6	102.75	0.26	1.3	404	2.2	10.3	9.3	87.3	295	0	74	11	9	2	148	14	19	1	1	0	0	1	0	0	0	0	0	0	0	0	0	0	0	0
COVID_50	C50	1	COVID-19	1	M	37	AA	36.9	8	1	34	18	65	4609	71	18.88	2.31	1.32	305	2.9	54.3	9.4	84.4	90	25.9	72	6	7	1	67	10	24	1	1	0	1	0	1	0	0	0	0	0	0	0	0	0	0	0
COVID_51	C51	1	COVID-19	0	F	58	AA	34.01	0	6				1859	299.8		1.46	1.28	910	3.4	9.9	10	93.6	448	0	76	10	11	1				1	1	0	0	0	0	0	0	0	0	0	1	0	0	0	1	0
COVID_52	C52	1	COVID-19	0	M	71	W	36	8	7	27	12	78			1.67			458	3.5	11.1	13	94.8	340	0	88	5	6	0	44	12	17	1	1	0	0	1	1	1	0	0	0	0	0	1	0	0	0	0
COVID_53	C53	1	COVID-19	0	F	35	O	32.9	0	0				61	38	1.35	0.17	0.9		3.5	7.9	11.6	94.2	226	0	64	26	7	1				1	1	0	0	0	0	0	0	0	0	0	0	0	0	0	0	0
COVID_55	C55	1	COVID-19	1	F	62	AA	31	8	7	39	12	74	1035	256.5	22.5	13.91	1.52	654	2.4	12.3	9.4	77.6	208	0	91	3	2	0	54	12	36	1	1	0	0	1	1	0	0	0	0	0	1	0	0	0	1	0
COVID_56	C56	1	COVID-19	0	F	33	O	29	0	0				91	154.8	1.28	0.2		568	3.3	10.2	11.7	88.8	390	0	87	8	4	0				1	0	0	0	0	0	0	0	0	0	0	0	0	0	0	0	0
COVID_57	C57	1	COVID-19	0	F	30	O	24.39	0	0				32	19.4			0.66	420	3.8	3.4	11.2	86.6	298	0	47	44	7	2				1	1	0	0	0	0	0	0	0	0	0	0	0	0	0	0	0
COVID_58	C58	1	COVID-19	0	M	62	H	31.68	0	6				228	141.3	1.79	3.22	0.77	703	3.2	5.8	9.6	94.1	328	0	70	18	9	0				1	1	0	0	0	0	0	0	0	0	0	0	0	0	0	1	0
COVID_59	C59	1	COVID-19	0	M	55	W	26.6	0	1										3.3	7.4	14	88.5	264	0	52	37	8	3				0	0	0	0	0	0	0	0	0	0	0	0	0	0	0	0	0
COVID_60	C60	1	COVID-19	0	M	49	AA	32.37	0	1				825	13.7	2.21	0.57	0.65	874	2.9	7.5	9.8	10.8	385	0	50	35	12	1				1	1	0	0	0	0	0	0	0	0	0	0	0	0	0	1	0
COVID_61	C61	1	COVID-19	0	F	54	AA	45.97	0	2				206	114	0.63	0.07		617	3.4	3.5	11.5	77.6	223	0	69	21	9	1				1	1	0	0	0	0	0	0	0	0	0	0	1	0	0	0	0
COVID_62	C62	1	COVID-19	1	F	78	W	105	8	9	22	6	38	5508	138.6	0.86	1.02	1.17	449	2.6	2.7	10.8	39.3	166	0	76	17	3	0	126			1	1	0	0	0	1	0	1	0	0	0	1	0	0	0	1	0
COVID_63	C63	1	COVID-19	1	F	39	W	43	6	1	14	8	53	77	340.6	10.48	0.08	1.23	797	3.3	11.9	12.2	84.5	276	0	86	11	2	0	165	12	24	1	1	0	0	1	1	0	0	0	0	0	1	0	0	0	0	0
COVID_64	C64	1	COVID-19	1	M	65	O	29.3	6	2	23	6	47	484	8.7	1.3	0.79	0.73	414	2.7	12.4	7.8	97	267	0.2	90	4	5	0	90	10	22	0	1	0	0	1	1	0	0	0	0	0	0	0	0	0	0	0
COVID_65	C65	1	COVID-19	0	M	84	O	30.2	0	2				220	128	0.4		1.47	797	2.5	5.1	9.2	79.3	225	0	82	11	6	0				1	1	0	0	0	0	0	0	0	0	0	0	0	0	0	0	0
COVID_66	C66	1	COVID-19	0	F	66	AA	33.35	0	6				1397	8.5	2.22	0.16		478	2.3	4	12.8	87.5	265	0	69	15	14	0				1	1	0	0	0	1	0	0	0	0	0	0	0	0	0	1	0
COVID_67	C67	1	COVID-19	1	M	57	W	29.8	0	2	20	8	57	708	191.7	6.03	0.19	0.74	526	2.9	6.7	12.8	95.3	187	0	88	7	4	0	122	10	25	1	1	0	0	0	1	0	0	0	0	0	1	0	0	0	0	0
COVID_68	C68	1	COVID-19	1	M	79	W	29.4	4	4	10	3	27	1953	269.1	0.59	1.31	0.66	727	3	13.3	10	89.9	294	0	67	13	12	1	188			1	1	0	0	0	1	0	0	0	0	0	1	0	0	0	0	0
COVID_69	C69	1	COVID-19	0	F	77	O	27.7	0	4				206	124.2				501	3.4	5	11.6	88.2	292	0	66	20	9	4				1	1	0	0	0	0	0	0	0	0	0	1	0	0	0	0	0
COVID_70	C70	1	COVID-19	0	M	81	W	21.4	0	4				900	127.7	0.54	3.65	1.05	489	3.3	3	12.1	84.9	120	0	61	20	19	0				0	1	0	0	0	0	0	0	0	0	0	0	0	0	0	0	0
COVID_71	C71	1	COVID-19	1	M	37	H	32	6	0	28	11	58	1356	128.4	2.21	4.97	0.8	680	2.6	13.5	9.4	89.7	386	0	84	4	3	1	229	12	29	0	1	0	0	1	1	0	0	0	0	0	0	0	0	0	0	0
COVID_72	C72	1	COVID-19	0	F	50	H	32.59	0	2				14	23.6	0.61	0.5		406	3.5	4.7	10.9	80.7	308	0	43	41	9	6				1	1	0	0	0	0	0	0	0	0	0	0	0	0	0	1	0
COVID_73	C73	1	COVID-19	0	M	82	W	26.68	0	4				629	14.3	0.92	0.05		362	3.4	3.5	14.5	100	191	0	32	36	31	0				1	1	0	0	0	0	0	0	0	0	0	0	0	0	0	0	0
COVID_74	C74	1	COVID-19	1	F	55	W	32.05	0	2	22	11	67	186	25.3	6.53	1.88	1.33	312	2.7	12.8	8.1	80	258	0.5	71	16	9	1	96	10	23	1	1	0	0	1	0	0	0	0	0	0	0	0	0	0	1	0
COVID_75	C75	1	COVID-19	0	M	55	O	22.6	0	2				5971	112.8	0.66	0.21		501	3.9	7.1	11.6	85.6	114	0	82	9	9	0				1	1	0	0	0	0	0	0	0	0	0	0	0	0	0	1	0
COVID_76	C76	1	COVID-19	1	F	73	AA	43	8	3	35	19	77	685	326.6	21.78	16.51		490	2.2	26.4	10.9	86.1	44	0.2	87	4	4	0	88	12	22	0	1	0	0	1	0	0	0	0	0	0	0	0	0	0	0	0
COVID_77	C77	1	COVID-19	1	F	55	W	30.7	0	1	6	2	11	1223	84.5					2.7	8.6	10.6	87.5	499	0	92	4	3	0				1	1	0	0	1	1	0	0	0	0	0	0	0	0	0	0	0
COVID_78	C78	1	COVID-19	0	M	80	W	30.4	0	5				635	430.5	2.56	0.36	1.26	639	3.1	13	13	88	209	0	82	5	12	0				1	1	0	0	0	0	0	0	0	0	0	0	0	0	0	0	0
COVID_79	C79	1	COVID-19	0	M	27	H	26.31	0	0				112	1	0.8	0.13		215	3.9	13.7	15	84.5	233	0	67	24	7	1				1	1	0	0	0	1	0	0	0	0	0	0	0	0	0	0	0
COVID_80	C80	1	COVID-19	1	M	71	W	34.6	8	7	22	4	33	1200	122.5	1.7	0.7	1.88	489	3	8.5	12.6	94.2	188	0	92	3	4	0				1	1	0	0	0	1	0	0	0	0	0	1	0	0	0	0	0
COVID_81	C81	1	COVID-19	1	M	74	AA	30.7	8	6	22	5	26	2307	167.5	5.35	0.52	1.28	654	3	2.6	11.2	18.2	130	0	93	4	2	0	162	5	21	1	1	0	0	1	1	0	0	0	0	0	0	0	0	0	0	0
COVID_82	C82	1	COVID-19	0	M	67	W	25.3	0	5										3	12.2	8.4	97.1	378	0	71	18	11	0				0	1	0	0	0	0	0	0	0	0	0	0	0	1	0	0	0
COVID_83	C83	1	COVID-19	0	F	85	W	31.07	4	5				133	97.6	0.85	0.5	0.84	296	2.9	5.1	12.8	94.4	124	0	64	22	11	0				1	1	0	0	0	0	0	0	0	0	1	0	0	0	0	0	0
COVID_84	C84	1	COVID-19	0	F	75	W	16.6	4	6				840	153.5	4.2	2.66	0.83	292	2.6	8.5	8.1	95	146	0	83	5	6	5				1	1	0	0	1	0	1	0	1	0	0	1	0	0	0	0	0
COVID_85	C85	1	COVID-19	1	M	62	H	26.7	4	3	12	3	30	423	54.9	4.83	0.11	0.5	396	2.3	7.1	10.1	91.6	173	0	80	6	5	8	322			1	1	0	0	1	0	0	0	0	0	0	0	0	0	0	1	0
COVID_86	C86	1	COVID-19	0	F	52	W	41.25	0	1				352	145.7	0.22	0.05			3.6	3.8	12.6	88	255	0	59	31	9	0				1	1	0	0	0	0	0	0	0	0	0	0	0	0	0	0	0
COVID_87	C87	1	COVID-19	1	M	61	W	23.68	0	2	7	2	19	170	2.8	1.55	0.5	1.13	208	3.1	9.4	13.3	90.7	193	0	64	24	11	0	316			1	1	0	0	0	0	0	0	0	0	0	0	0	0	0	0	0
COVID_88	C88	1	COVID-19	0	M	80	W	30.4	0	5				150	155.1	13.39	0.17	1.33	414	3	6.2	10.9	93	333	0	83	9	6	1				0	0	0	0	1	1	0	0	0	0	0	0	0	0	0	1	0
COVID_89	C89	1	COVID-19	0	F	90	W	26.09	0	7	17	3	27	38	4.7	0.96	0.5	1.09	292	2.7	8.3	8.4	101	254	0	84	6	9	0	90	6	18	0	1	0	0	0	1	1	0	0	0	1	1	0	0	0	0	0
COVID_90	C90	1	COVID-19	0	F	86	W	27.3	5	8	11	2	20	288	43.7	15.48	0.06		635	3.1	8.4	11.1	94.1	354	0	78	18	3	0				0	1	0	0	1	1	1	0	0	0	0	1	0	0	0	1	0
COVID_91	C91	1	COVID-19	0	F	29	W	45.6	0	1					1.8	0.28	2.5			3.4	6.5	12.1	88.9	289	0	38	50	7	4				1	1	0	0	0	0	0	0	0	0	0	1	0	0	0	0	0
COVID_92	C92	1	COVID-19	1	F	82	W	18	8	7	23	8	47	111	26.6	1.22	0.1	0.97	489	2.8	15.2	10	87.4	317	0.3	88	3	6	0				0	1	0	0	0	0	1	0	0	0	1	1	0	0	0	0	0
COVID_93	C93	1	COVID-19	1	F	81	W	31.56	8	5	14	6	23	388	17.2	1.25	0.07	1.88	289	2.7	4	13.2	93	85	0	53	36	9	0				1	1	0	0	0	1	0	0	0	0	0	0	0	0	0	1	0
COVID_94	C94	1	COVID-19	0	F	24	W	28.02	0	0				52	39	0.67			412	3.6	14.3	14.1	95	250	0	61	34	4	0				0	1	0	0	0	0	0	0	0	0	0	0	0	0	0	0	0
COVID_95	C95	1	COVID-19	0	M	49	O	27.1	0	2				386	193.6	1.3			752	3.1	7.4	11.8	85.6	358	0	85	10	4	0				1	1	0	0	1	1	0	0	0	1	0	0	0	0	0	1	0
COVID_96	C96	1	COVID-19	0	M	51	W	28.08	0	3										2.7	6.4	10.5	79	344	0	61	25	8	5				1	1	0	0	0	0	0	0	0	0	0	0	0	0	0	1	0
COVID_97	C97	1	COVID-19	1	M	76	W	19.3	5	9	18	10	45	735	185	2.06	1.06	1.22	585	2.6	18.7	9	87.5	201	0	91	5	3	0	77			0	1	0	0	1	1	0	0	0	0	1	1	0	0	0	1	0
COVID_98	C98	1	COVID-19	0	M	81	W	31.58	5	8				582	108.6	1.54	0.36	3.28	468	3.5	5.9	13.2	87.6	334	0	82	9	4	0				1	1	0	0	0	1	1	0	0	0	1	0	0	0	0	1	0
COVID_99	C99	1	COVID-19	1	M	71	W	34.9	5	5	12	4	45	1231	305.5	3.59	1.5	1.18	949	2.9	8.2	12.5	92.9	276	0	94	4	2	0	107			1	1	0	0	1	1	1	0	0	0	0	0	0	0	0	1	0
COVID_100	C100	1	COVID-19	0	F	74	W	47.7	0	6				304	136.4	1.67	0.05		583	3.1	6.7	12.7	87.2	245	0	79	13	7	0				1	1	0	0	0	0	1	1	0	0	0	0	0	0	0	1	0
COVID_101	C101	1	COVID-19	1	M	58	H	28.9	4	3	14	6	35	602	100.7	1.72	0.2	2.43	479	3.1	8	12.4	80	338	0	72	15	10	1				0	1	0	0	0	0	0	0	0	0	0	0	0	0	0	1	0
COVID_102	C102	1	COVID-19	0	M	84	W	18.9	0	7	23									2.8	13.8	13.7	96.5	263	0	92	3	4	0				0	0	0	0	0	0	0	0	0	0	0	1	0	0	0	0	0
COVID_103	C103	1	COVID-19	0	M	83	W	18.8	0	4				669	214.2	0.75	0.17	1.58		3.1	5.7	7.9	109	88	0	82	4	8	4				1	1	0	0	0	0	0	0	0	0	0	0	0	0	0	0	0
Sample ID	Albany_sampleID	Covid (1=yes)	Diagnosis	ICU (1=yes)	Sex	Age	Ethnicity	BMI	WHO ordinal at day 28	Charlson	APACHEII	SOFA	SAPSII	Ferritin	CRP	D-Dimer	Procalactin	Lactate	Fibrinogen	Albumin	WBC	Hb	MCV	Platelets	Nucleated RBC	Neutrophils %	Lymphocytes %	Monocytes %	Eosinophis %	P/F Ratio	PEEP	Ispiratory Plateau	Hydroxychloriquin	Antibiotics	Antiviral	IL6	Covelescent Plasma	Steroids	MI	CHF	PVD	CVA	Dementia	Pulm Disease	Rheumatic disease	PUD	Liver disese	DM	Hemiplegia
NONCOVID_01	NC1	0	pneumonia	0	F	54	W	36.21	0	2				18	20	0.46	0.5		261	3.7	7	13.1	87.4	355	0	59	26	10	4				0	0	0	0	0	1	0	0	0	0	0	1	0	0	0	0	0
NONCOVID_02	NC2	0	pneumonia	1	M	65	AA	20.2	0	6	15	12	51	297	47.8	17.11	0.41	3.68	267	3.4	9.3	12.7	91.9	119	0	93	4	2	0	440	5	26	0	1	0	0	0	1	0	0	0	0	0	1	0	0	1	0	0
NONCOVID_03	NC3	0	pneumonia	1	M	65	W	54.6	7	7	24	9	51	809	226.3		1.69	1.88		2.7	18.6	8.1	91.9	240	0	96	1	1	0	73	5	22	0	1	0	0	0	0	1	0	0	0	0	0	0	0	0	1	0
NONCOVID_04	NC4	0	pneumonia	0	M	90	AA	28.06	0	4				58	9.3	34.4	0.43	1.51	258	3.5	16.6	13.5	94.4	159	0	89	6	4	0				0	1	0	0	0	0	0	0	0	0	0	0	0	0	0	0	0
NONCOVID_05	NC5	0	pneumonia	0	F	83	W	28.35	0	4				129	104.3	1.92	11.37	1.27	253	3.1	3	9.6	87.3	237	0	81	14	2	2				0	0	0	0	0	0	0	0	0	0	0	0	0	0	0	0	0
NONCOVID_06	NC6	0	pneumonia	1	F	75	W	26.9	8	5	12	2	39	580	200.2		14.36	2		2.6	2.3	8.4	95.8	153	0	23	40	35	0	10	5	12	0	1	0	0	0	0	1	1	0	0	0	0	0	0	0	0	0
NONCOVID_07	NC7	0	pneumonia	1	M	50	W	24.9	0	7	26	11	42					3.02		3.8	8.1	9.9	94.9	94	0	78	9	11	1				0	0	0	0	0	0	1	1	0	0	0	0	0	0	0	1	0
NONCOVID_08	NC8	0	pneumonia	1	F	53	W	50.5	0	2	22	5	35					0.82	585	3.7	21.6	12.7	90.4	351	0	85	6	8	0	164	5	28	0	0	0	0	0	0	0	0	0	0	0	1	0	0	0	0	0
NONCOVID_09	NC9	0	pneumonia	0	F	49	W	29.7	0	0				411	7.7	1.03	0.07	0.79		4.5	9	15.7	95.2	217	0	77	17	4	1				0	0	0	0	0	0	0	0	0	0	0	0	0	0	0	0	0
NONCOVID_10	NC10	0	sepsis	1	M	67	W	38.5	0	3	20	10	37	79	110.2	0.33	0.2	0.61		3.3	30.4	14	89.8	365	0	86	5	8	0	156	8	31	0	1	0	0	0	1	0	0	1	0	0	0	0	0	0	0	0
NONCOVID_11	NC11	0	pneumonia	0	F	58	W	28	0	6				630		0.37			304	3.4	7.6	10.6	91.2	164	0	82	7	8	3				0	1	0	0	0	0	1	0	0	0	0	0	0	0	0	1	0
NONCOVID_12	NC12	0	sepsis	1	M	82	W	29.6	0	4	12	10	33					2.31		2.9	14.3	11.7	89.8	112	0	83	11	4	1				0	1	0	0	0	0	0	0	0	0	0	0	0	0	0	0	0
NONCOVID_13	NC13	0	sepsis	1	M	65	H	27.6	0	3	30	11	80					3.35		2.4	8.5	8.9	88.8	154	0	84	7	9	0	95	5	13	0	1	0	0	0	0	0	0	0	0	0	0	0	0	0	1	0
NONCOVID_14	NC14	0	COPD exacerbation	1	F	75	W	30.79	0	5	26	11	44	289	41.5	2.29	0.34	4.22	255	3.3	18.3	15.4	98.4	148	0.3	91	3	5	0	184	5	33	0	1	0	0	0	1	1	0	0	0	0	0	0	0	0	0	0
NONCOVID_15	NC15	0	acute brain injury	1	M	83	W	27.9	0	8	11	1	20					0.59		3.9	6.4	11.6	87.9	186	0	59	28	9	3				0	0	0	0	0	0	0	0	0	1	1	0	0	0	0	0	0
NONCOVID_16	NC16	0	non-pulmonary sepsis	1	F	40	W	35.18	0	2	13	10	49			4.56		1.49	583	2.5	27.3	9.5	80.5	144	0	84	8	4	1				0	1	0	0	0	0	0	1	1	0	0	0	0	0	0	0	0
NONCOVID_17	NC17	0	pneumonia	1	F	84	W	27.45	0	8	11	3	23	105	85.9	0.6	0.73	0.95	539	3.8	12	13.5	90	271	0	87	6	6	0				0	1	0	0	0	0	0	0	0	1	0	0	0	0	0	0	0
NONCOVID_18	NC18	0	cardiac arrest	1	M	88	W	27.2	4	8	23	9	70	211	34	10.21	0.06	1.15	300	2.9	11.7	13.8	104	198	0	78	10	8	1	55	10	23	0	1	0	0	0	0	0	0	0	0	0	0	0	0	0	0	0
NONCOVID_19	NC19	0	sepsis	1	F	66	W	48	0	4	27	15	77	155	150.2		0.35	2.03	191	3.3	7.8	14.7	100.3	160	0	84	4	12	0	164	8	23	0	1	0	0	0	0	1	0	1	0	0	0	0	0	0	0	0
NONCOVID_20	NC20	0	HF exacerbation	1	F	62	AA	28.97	0	5	18	3	21	46	1.8	3.43	0.5	9.91	264	4.2	16.9	15.4	89.3	194	0.2	87	7	5	0	215			0	1	0	0	0	0	1	0	0	0	0	0	0	0	0	1	0
NONCOVID_21	NC21	0	pneumonia	0	M	71	W	32.4	0	5				106		1.46		0.73	377	4.1	6.9	15	93.9	274	0	76	13	8	3				0	0	0	0	0	0	0	0	0	1	0	0	0	0	0	1	0
NONCOVID_22	NC22	0	pneumonia	0	M	63	AA	25.4	0	2	4	1	12		26.1		0.05			4.2	8.2	14.8	85.7	188	0	68	21	11	0				0	0	0	0	0	0	0	0	0	0	0	0	0	0	0	0	0
NONCOVID_23	NC23	0	pneumonia	0	F	42	W	27.46	0	2				85	41	1.87	0.73	1.99	635	3.4	11.7	10	86.7	290	0	84	7	9	0				0	1	0	0	0	0	0	0	0	0	0	0	0	0	0	0	0
NONCOVID_24	NC24	0	pneumonia	0	F	32	W	18.5	0	0						0.19		0.87		3.7	5.9	12.6	93.7	235	0	58	32	9	1				0	0	0	0	0	0	0	0	0	0	0	0	0	0	0	0	0
NONCOVID_25	NC25	0	pneumonia	0	M	62	W	17.9	0	8								0.99		3.9	7.3	12.6	96	162	0	57	26	12	4				0	0	0	0	0	0	1	1	1	0	0	1	0	0	0	0	0
NONCOVID_26	NC26	0	pneumonia	1	M	36	W	19.1	9	3	40	15	90							2.3	33.1	15.8	104.3	122	0.3	90	12	4	0	88	10	28	0	1	0	0	0	0	0	0	0	0	0	0	0	0	1	0	0
[truncated: 5 more columns]

## Sheet: Table S2-1. Covid vs. Healthy
Table S2-1. Identified DMRs Covid vs. Healthy Controls
Chromosome	DMR start	DMR end	# of CpGs	FDR p-value	Max fold change	Methylation direction	Gene symbols	Overlap*
chr20	43882990	43884652	9	8.60589e-59	0.121934	Hyper	SLPI
chr9	130524573	130526119	11	1.34623e-56	0.174643	Hyper	SH2D3C
chr12	32637859	32638839	6	2.06837e-56	0.214774	Hyper	FGD4
chr3	122043062	122044172	9	3.14787e-56	0.205279	Hyper	CSTA
chr17	75445261	75447504	10	2.3417e-55	-0.0942617	Hypo	2020-09-09
chr1	111768837	111771388	11	5.85443e-55	-0.100241	Hypo	CHI3L2
chr18	3874746	3875823	7	7.87051e-53	0.165899	Hyper	DLGAP1
chr16	31366142	31366536	6	4.16406e-52	0.0652976	Hyper	ITGAX
chr13	40761585	40762469	7	4.8572e-51	-0.125332	Hypo
chr6	31539539	31541349	18	2.11266e-49	-0.131756	Hypo	LTA TNF	*
chr10	63807168	63809170	17	4.75907e-47	-0.0941656	Hypo	ARID5B
chr14	22992066	22993303	7	2.17592e-46	-0.0778428	Hypo	TRAJ18 TRAJ19 TRAJ20 TRAJ21 TRAJ22
chr19	55384515	55385662	6	6.17063e-46	0.196367	Hyper	FCAR
chr17	1774149	1775372	6	2.84856e-45	-0.0841798	Hypo	RPA1
chr20	57581903	57583709	26	3.10725e-45	0.121801	Hyper	CTSZ
chr2	169924915	169926103	6	3.77592e-44	0.219481	Hyper	DHRS9
chr2	98329337	98330493	10	4.76292e-44	-0.10303	Hypo	ZAP70
chr4	1294432	1295078	8	4.30608e-43	0.191644	Hyper
chr12	56329039	56329903	6	4.53124e-43	-0.112846	Hypo	DGKA
chr10	29923920	29924853	7	1.17461e-42	-0.126743	Hypo	SVIL
chr4	40197355	40198776	12	6.93524e-42	-0.127603	Hypo	RHOH
chr4	15691786	15693171	5	1.29681e-41	0.22413	Hyper
chr12	9820098	9822287	10	4.01406e-41	-0.112997	Hypo	CLEC2D
chr6	28873520	28876160	9	1.26564e-39	0.20774	Hyper	TRIM27
chr16	3117771	3119465	7	1.39093e-39	-0.101607	Hypo	IL32 RNU1-125P
chr3	18459048	18460713	5	3.2847e-39	-0.0983768	Hypo	SATB1
chr10	90611604	90613015	9	9.49168e-39	0.183798	Hyper	ANKRD22
chr3	148708091	148709111	9	1.90556e-38	0.170773	Hyper	GYG1
chr1	153362927	153364020	9	4.34552e-38	0.142856	Hyper	S100A8	*
chr14	23015364	23016326	6	7.86989e-38	-0.0933338	Hypo	TRAC TRAJ1
chr15	91304710	91306178	9	9.68443e-38	0.231539	Hyper	BLM
chr14	22977008	22979162	9	9.01023e-37	-0.076929	Hypo	TRAJ31 TRAJ32 TRAJ33 TRAJ34 TRAJ35
chr17	79798629	79801920	18	1.44e-36	0.116235	Hyper	P4HB RP11-498C9.2
chr11	59822727	59824161	10	2.0921e-36	0.212856	Hyper	MS4A3
chr8	144542863	144544041	8	2.54243e-36	-0.103337	Hypo
chr21	43823604	43824262	10	3.86607e-36	-0.146848	Hypo	UBASH3A
chr3	18480242	18481064	8	5.55993e-36	-0.100505	Hypo	SATB1
chr15	45740221	45741008	9	5.86167e-36	0.115621	Hyper	RNU7-5P RP11-519G16.3
chr7	99970448	99971587	7	6.10863e-36	0.122021	Hyper	PILRA
chr19	47287778	47288915	8	1.37896e-35	0.112047	Hyper	SLC1A5	*
chr11	118213272	118215112	10	1.45117e-35	-0.11384	Hypo	CD3D CD3G
chr6	30458586	30460798	14	1.78869e-35	-0.0914054	Hypo	HLA-E
chr7	81399308	81400745	10	2.10411e-35	0.153487	Hyper	HGF
chr2	204569955	204572983	9	4.68365e-35	-0.0981378	Hypo	CD28
chr6	31589365	31591642	21	1.44402e-34	0.115833	Hyper	PRRC2A SNORA38	*
chr2	33359059	33359688	11	1.50477e-34	0.22791	Hyper	LTBP1	*
chr1	158800024	158801271	6	1.68704e-34	0.160141	Hyper	MNDA
chr19	13053719	13054718	5	2.40728e-34	0.211249	Hyper	CALR CTC-425F1.4 RAD23A
chr16	57700944	57702239	9	2.49665e-34	0.154147	Hyper	GPR97
chr17	72527515	72528764	7	2.58964e-34	0.150818	Hyper	CD300LB
chr17	7480826	7482986	9	3.46093e-34	0.0891794	Hyper	CD68 EIF4A1 SNORA67 SNORD10
chr5	158636444	158637684	14	5.33657e-34	0.15712	Hyper	CTB-11I22.1 RNF145
chr2	99279985	99280930	6	5.72119e-34	-0.103806	Hypo	MGAT4A
chr17	47286445	47289036	20	6.14081e-34	-0.0844887	Hypo	ABI3 GNGT2
chr12	96389412	96391123	13	6.35633e-34	0.133916	Hyper	HAL RP11-256L6.3
chr11	64646449	64647924	9	6.70914e-34	0.0996765	Hyper	AP001187.11 EHD1	*
chr6	30623775	30624769	14	1.00384e-33	0.114979	Hyper
chr8	22131448	22132563	5	1.29909e-33	0.186786	Hyper	CTD-2530N21.4 PIWIL2
chr7	4754502	4755341	8	1.83433e-33	0.200407	Hyper
chr5	125799448	125800797	8	1.83433e-33	-0.0736086	Hypo	GRAMD3
chr1	21619471	21621116	8	3.36059e-33	-0.110159	Hypo	ECE1 RP5-1071N3.1
chr20	45946271	45948586	11	4.74105e-33	0.189229	Hyper	AL031666.2 ZMYND8
chr11	71724504	71725590	7	8.91104e-33	0.111708	Hyper	NUMA1 RP11-849H4.4
chr2	68591915	68593813	9	1.07144e-32	0.145042	Hyper	AC015969.3 PLEK
chr14	102289904	102291089	5	1.57918e-32	-0.125746	Hypo	PPP2R5C
chr1	167485873	167487871	9	1.59568e-32	-0.117698	Hypo	AKR1D1P1 CD247
chr15	90727363	90728157	11	1.92539e-32	-0.125411	Hypo	SEMA4B
chr16	29000867	29002219	7	2.34684e-32	-0.0768495	Hypo	LAT RP11-264B17.5	*
chr9	35649906	35651583	8	4.42438e-32	-0.096312	Hypo	SIT1
chr1	24832616	24834209	6	1.2996e-31	-0.115459	Hypo	RCAN3
chr17	15141116	15142509	5	2.86689e-31	0.187754	Hyper	snoU13.252
chr6	32819858	32820641	18	9.84026e-31	-0.0977495	Hypo	PSMB9 TAP1
chr15	38962848	38963972	6	1.06367e-30	-0.108282	Hypo	RP11-275I4.2
chr7	48127199	48128877	20	1.25803e-30	0.0981036	Hyper	UPP1
chr17	57916643	57918682	8	1.61419e-30	-0.0952667	Hypo	MIR21 VMP1
chr11	2321770	2322729	20	1.7003e-30	0.105482	Hyper	C11orf21 TSPAN32
chr6	10520191	10521715	10	2.01e-30	0.122497	Hyper	GCNT2
chr8	134783219	134783725	5	2.89293e-30	-0.0763786	Hypo	CTD-2588J1.1
chr16	30758329	30759310	5	3.90254e-30	0.204643	Hyper	PHKG2
chr1	111742914	111744503	13	4.25957e-30	-0.121971	Hypo	CHI3L2 DENND2D
chr17	5137892	5138696	8	4.68742e-30	0.0922607	Hyper	SCIMP
chr11	48036852	48038449	5	1.01747e-29	0.173378	Hyper	AC103828.1
chr17	76128634	76130781	14	1.25828e-29	-0.104491	Hypo	TMC6 TMC8
chr7	150146526	150147742	7	2.89991e-29	-0.110279	Hypo	GIMAP8
chr18	21451265	21452895	11	3.88815e-29	-0.0814212	Hypo	LAMA3
chr6	30296689	30297941	12	5.00175e-29	0.107538	Hyper	HCG18 TRIM39-RPP21 TRIM39
chr14	23006993	23013826	18	5.18065e-29	-0.0997531	Hypo	TRAJ1 TRAJ2 TRAJ3 TRAJ4 TRAJ5 TRAJ6 TRAJ7 TRAJ8
chr2	85955624	85957232	5	6.01362e-29	0.154584	Hyper	RNU1-38P
chr11	503270	504562	9	1.17862e-28	0.134933	Hyper	RNH1
chr12	123603528	123605490	6	2.3904e-28	-0.0859891	Hypo
chr17	9923497	9924869	6	2.39709e-28	0.177447	Hyper	GAS7
chr3	45957266	45958552	7	3.41161e-28	-0.118915	Hypo	LZTFL1
chr16	28997041	28999707	9	3.85312e-28	-0.0959726	Hypo	LAT	*
chr2	29149895	29150875	5	4.11423e-28	0.181672	Hyper	RNA.647 SNORD53 SNORD92.1 WDR43
chr14	23586582	23589419	10	4.81494e-28	0.14625	Hyper	CEBPE
chr11	315102	317932	13	5.4471e-28	-0.125728	Hypo	IFITM1 RP11-326C3.11	*
chr5	180111381	180111966	6	7.53969e-28	-0.0906496	Hypo	RP11-451H23.3
chr14	103870751	103871452	6	7.66057e-28	0.192614	Hyper	MARK3
chr7	150433593	150434640	8	9.27711e-28	-0.0830918	Hypo	GIMAP5
chr1	92951909	92953907	22	1.44341e-27	0.120486	Hyper	GFI1	*
chr6	149805292	149806659	13	1.5603e-27	-0.164043	Hypo	ZC3H12D
chr1	32715428	32717620	12	1.67099e-27	-0.0906207	Hypo	LCK
chr19	13946770	13948274	13	1.73333e-27	0.102022	Hyper	MIR23A MIR24-2 MIR27A
chr4	178229651	178230858	6	2.26579e-27	0.177135	Hyper	NEIL3
chr6	22147182	22148738	8	2.27593e-27	-0.0934071	Hypo	CASC14 CASC15
chr18	24269574	24270091	5	2.40129e-27	0.186045	Hyper	RP11-17A19.2 U3.82
chr14	22997343	22999023	5	3.28605e-27	-0.076904	Hypo	TRAJ12 TRAJ13 TRAJ14 TRAJ15 TRAJ16 TRAJ17
chr7	99953465	99956107	10	3.95864e-27	0.130605	Hyper	PILRB	*
chr18	60984485	60985645	6	5.06975e-27	-0.0896245	Hypo	BCL2
chr17	3704471	3708018	15	7.45413e-27	0.201839	Hyper	CTD-3195I5.5 ITGAE
chr18	21571797	21572748	6	9.63853e-27	-0.0890385	Hypo	TTC39C
chr1	208084942	208085889	5	1.04537e-26	0.131748	Hyper	CD34
chr4	38510396	38511227	6	1.09242e-26	-0.0999016	Hypo	RP11-213G21.1
chr13	24825184	24825973	6	1.96401e-26	-0.0991758	Hypo	SPATA13
chr14	104170490	104172224	9	2.13577e-26	0.163515	Hyper	XRCC3
chr22	47015531	47016623	6	2.30104e-26	0.139227	Hyper	GRAMD4
chr10	72542486	72544020	7	2.66213e-26	0.109216	Hyper	TBATA
chr4	15964743	15965952	11	3.41239e-26	0.0650741	Hyper	FGFBP2	*
chr19	1075595	1077051	6	3.42826e-26	-0.096788	Hypo	HMHA1
chr6	30646707	30648020	16	4.59426e-26	-0.0884332	Hypo
chr12	53611648	53613154	5	5.71451e-26	-0.0890715	Hypo	RARG
chr17	25858091	25860000	5	6.1081e-26	0.146737	Hyper
chr8	145085730	145086659	6	6.83607e-26	0.117979	Hyper	PARP10 SPATC1
chr6	135516912	135518015	6	1.06432e-25	0.217864	Hyper	MYB-AS1 MYB
chr1	197744311	197745295	15	1.07162e-25	0.0768061	Hyper	DENND1B	*
chr16	3114847	3115809	12	1.11352e-25	-0.0868556	Hypo	IL32
chr14	22967607	22972568	18	1.21568e-25	-0.0712693	Hypo	TRAJ36 TRAJ37 TRAJ38 TRAJ39 TRAJ40 TRAJ41 TRAJ42
chr1	17750766	17751974	9	1.35677e-25	0.104818	Hyper
chr11	65545237	65547924	12	1.37226e-25	0.126366	Hyper	AP001266.1 AP5B1
chr6	32903598	32905320	13	1.55632e-25	0.171726	Hyper	AL645941.1 HLA-DMB
chr19	10735474	10736355	9	1.77891e-25	-0.0929955	Hypo	SLC44A2
chr8	128971084	128972829	7	1.91163e-25	-0.0938745	Hypo	MIR1205
chr14	22974144	22975521	7	3.25707e-25	-0.086569	Hypo	TRAJ34 TRAJ35 TRAJ36 TRAJ37
chr20	30124811	30126382	5	5.08393e-25	0.116751	Hyper	HM13
chr11	10481217	10482612	6	5.59932e-25	0.196056	Hyper	AMPD3
chr5	156606572	156608118	8	6.10396e-25	-0.10353	Hypo	ITK
chr8	38830814	38832335	14	6.16453e-25	0.185989	Hyper	CTD-2544N14.3 HTRA4 PLEKHA2
chr3	50359311	50361554	14	7.3273e-25	0.0946773	Hyper	HYAL2
chr3	45984158	45985168	8	7.37761e-25	-0.144453	Hypo	CXCR6
chr12	10282621	10283763	5	9.0795e-25	0.214348	Hyper	CLEC7A
chr2	113478326	113479649	8	9.34425e-25	0.173774	Hyper	NT5DC4
chr4	122085241	122086884	8	9.73544e-25	0.189558	Hyper	TNIP3
chr17	9939895	9941095	8	1.53857e-24	0.185471	Hyper	GAS7
chr1	245018893	245020058	5	1.63251e-24	0.17227	Hyper	HNRNPU-AS1 HNRNPU
chr1	45243032	45243960	6	1.88215e-24	0.114474	Hyper	RP11-269F19.2 RPS8 SNORD38A SNORD38B SNORD46 SNORD55
chr11	121460071	121461566	6	2.02008e-24	0.0963584	Hyper	SORL1	*
chr14	94855990	94858182	10	2.19163e-24	0.0840542	Hyper	SERPINA1
chr14	23002783	23004483	6	2.70261e-24	-0.0723859	Hypo	TRAJ10 TRAJ11 TRAJ12 TRAJ8 TRAJ9
chr7	134853645	134855024	9	2.72986e-24	0.185052	Hyper	C7orf49 RP11-134L10.1
chr8	145578601	145580093	9	2.78268e-24	0.122385	Hyper	FBXL6 GS1-393G12.13 SLC52A2 TMEM249
chr17	75451669	75452100	5	3.00267e-24	-0.0899217	Hypo	2020-09-09
chr7	150216489	150217081	5	5.46962e-24	-0.0897554	Hypo
chr1	209876837	209878389	9	5.76369e-24	-0.111903	Hypo	HSD11B1
chr1	93342589	93343575	7	6.65208e-24	-0.0811483	Hypo
chr17	80545020	80545869	12	6.92716e-24	0.158229	Hyper	FOXK2 RP13-638C3.3
chr5	131309814	131311470	5	7.65703e-24	-0.0792273	Hypo	ACSL6
chr6	4889428	4890656	9	7.89955e-24	0.149812	Hyper	CDYL
chr20	54966092	54967165	5	7.91342e-24	0.117167	Hyper	AURKA CSTF1
chr1	184943891	184944785	6	8.87424e-24	-0.0907975	Hypo	FAM129A
chr14	22986466	22989580	9	1.0226e-23	-0.0994188	Hypo	TRAJ22 TRAJ23 TRAJ24 TRAJ25 TRAJ26 TRAJ27 TRAJ28
chr1	90032391	90033656	5	1.10609e-23	0.173832	Hyper	LRRC8B
chr7	73506587	73508868	16	1.10609e-23	0.114179	Hyper	LIMK1
chr1	117529478	117530009	6	1.47984e-23	-0.0942632	Hypo	PTGFRN
chr19	51857538	51858276	5	1.63365e-23	-0.086699	Hypo
chr1	944093	945416	5	1.82389e-23	0.17881	Hyper	RP11-54O7.10
chr11	6425422	6426894	11	1.82393e-23	-0.0563758	Hypo	APBB1
chr18	53177444	53178443	6	1.91511e-23	0.119099	Hyper	TCF4
chr2	152213231	152214177	6	3.52902e-23	0.199226	Hyper	TNFAIP6
chr1	55012408	55013735	8	3.83596e-23	0.105474	Hyper	ACOT11
chr2	204732461	204734884	8	4.1336e-23	-0.0961259	Hypo	CTLA4
chr1	25290947	25292412	16	4.19609e-23	-0.164195	Hypo	RUNX3
chr2	74212731	74213762	8	4.72618e-23	-0.0761331	Hypo	AC073046.25 RP11-711M9.1
chr1	54749917	54751576	6	4.83014e-23	-0.123159	Hypo	RP5-997D24.3
chr2	127821711	127823595	6	5.20378e-23	0.11896	Hyper	BIN1
chr17	78820893	78822431	8	5.33785e-23	-0.10939	Hypo
chr22	40572844	40573877	7	9.7459e-23	-0.0931609	Hypo	TNRC6B
chr21	39600843	39601779	6	1.19928e-22	0.176445	Hyper
chr2	219246070	219247055	10	1.22121e-22	0.111423	Hyper	SLC11A1
chr17	25798180	25799447	11	1.30737e-22	-0.117763	Hypo	KSR1
chr6	31547704	31551425	34	1.38614e-22	-0.0751981	Hypo	LTB
chr15	92490606	92492431	6	1.46798e-22	0.0924829	Hyper
chr1	223354216	223354607	5	1.55754e-22	0.146458	Hyper	RP11-239E10.3
chr11	63973006	63974229	11	1.56893e-22	0.118004	Hyper	FERMT3
chr22	37309130	37310350	5	1.69782e-22	0.0917537	Hyper	CSF2RB
chr8	1896437	1898438	11	1.72823e-22	0.122237	Hyper
chr21	46348306	46349494	9	1.85839e-22	-0.0854798	Hypo	ITGB2 LL21NC02-1C16.1
chr16	30721139	30722454	5	1.87944e-22	0.17735	Hyper	SNORA30 SRCAP
chr3	71591429	71594182	11	1.95305e-22	0.139657	Hyper	FOXP1 MIR1284
chr6	167535764	167536521	8	2.46733e-22	0.0795614	Hyper	CCR6
chr16	66835530	66836220	11	2.76372e-22	0.121851	Hyper	CCDC79
chr13	114270609	114271629	6	2.85976e-22	0.176711	Hyper
chr2	65593761	65595186	10	3.27697e-22	0.16415	Hyper	SPRED2
chr19	35629356	35630651	15	3.46446e-22	0.149045	Hyper	AC020907.2 CTD-2527I21.4 FXYD1
chr3	112217973	112219024	6	4.06621e-22	-0.0765752	Hypo	BTLA
chr3	71179796	71181342	15	5.16162e-22	-0.0592783	Hypo	FOXP1
chr9	139926494	139927646	5	5.77759e-22	0.138396	Hyper	FUT7
chr5	131762292	131763756	7	6.60377e-22	0.129045	Hyper	AC116366.5
chr17	80199608	80203277	14	7.3793e-22	0.200517	Hyper	CSNK1D
chr2	28617552	28618402	7	7.37951e-22	0.09633	Hyper	AC104695.3 FOSL2 RP11-373D23.2
chr16	8738240	8738608	6	7.67735e-22	0.0951466	Hyper	METTL22
chr4	6694923	6695698	9	9.82634e-22	0.131987	Hyper	AC093323.1 S100P
chr10	49892203	49893549	17	1.05586e-21	0.0882933	Hyper	WDFY4
chr15	101714939	101715819	6	1.1298e-21	0.104032	Hyper
chr2	86830411	86831407	6	1.59997e-21	0.164338	Hyper	AC015971.2
chr17	79816504	79817963	8	1.64344e-21	0.137809	Hyper	P4HB
chr14	24539335	24540773	14	1.78184e-21	0.132746	Hyper	CPNE6	*
chr3	128369684	128370463	11	1.99779e-21	0.183738	Hyper	RPN1
chr5	131630754	131631610	9	2.10294e-21	0.0665709	Hyper	P4HA2 SLC22A4
chr12	56120197	56122242	16	2.19758e-21	0.159476	Hyper	CD63 RP11-644F5.11
chr17	80189225	80190154	11	2.26424e-21	0.088008	Hyper	SLC16A3
chr7	128579876	128580792	9	2.41738e-21	0.0805566	Hyper	IRF5
chr2	32489693	32491644	10	2.51903e-21	0.17653	Hyper	NLRC4
chr11	72926963	72927832	5	2.64269e-21	0.1661	Hyper	P2RY2 RP11-800A3.2
chr12	49525438	49526778	10	3.15624e-21	0.074521	Hyper	RNA.147 RP11-386G11.10 TUBA1B
chr14	51287294	51288907	9	3.27758e-21	0.0650657	Hyper	NIN RP11-286O18.1
chr12	7041426	7042915	5	3.29549e-21	-0.100749	Hypo
chr17	75437512	75438188	5	3.35597e-21	-0.0841624	Hypo	RNA.188
chr14	100529108	100532036	11	3.35597e-21	-0.0978701	Hypo	EVL
chr1	206945034	206946595	9	3.38318e-21	0.116166	Hyper	IL10
chr1	153746211	153746899	6	3.80367e-21	0.135366	Hyper	SLC27A3	*
chr15	44968015	44970408	8	3.85877e-21	-0.0880488	Hypo	PATL2
chr14	103432390	103433138	6	4.87714e-21	0.184924	Hyper	CDC42BPB
chr16	1537775	1539318	11	4.97337e-21	0.191087	Hyper	PTX4
chr2	74803718	74805822	6	5.24644e-21	0.117303	Hyper	M1AP
chr3	33686785	33687570	6	5.43437e-21	-0.146367	Hypo	CLASP2	*
chr17	7791214	7793976	12	5.76778e-21	-0.128957	Hypo	CHD3
chr10	8373416	8374400	6	6.29415e-21	-0.109085	Hypo
chr7	55605399	55606442	8	7.82888e-21	0.17164	Hyper	VOPP1	*
chr14	50506033	50507529	8	9.12205e-21	0.168629	Hyper	RP11-58E21.3
chr11	10475589	10477461	11	9.8092e-21	0.113334	Hyper	AMPD3
chr7	98738642	98740022	6	1.00538e-20	-0.0934157	Hypo	SMURF1
chr11	118780196	118782879	15	1.04605e-20	-0.0934875	Hypo	BCL9L MIR4492
chr6	30652347	30653799	19	1.06452e-20	-0.104636	Hypo	PPP1R18
chr11	94275751	94279068	22	1.22886e-20	0.125995	Hyper	FUT4 PIWIL4
chr12	6657744	6659770	13	1.23557e-20	0.196841	Hyper	IFFO1
chr22	45071884	45073165	13	1.33319e-20	0.0906817	Hyper	PRR5
chr5	149318703	149320352	6	1.6088e-20	0.137768	Hyper	RNA.151
chr3	5018239	5019877	9	1.64381e-20	0.093654	Hyper	BHLHE40-AS1 BHLHE40
chr1	161183762	161185092	10	1.77137e-20	0.155911	Hyper	FCER1G NDUFS2
chr15	73074167	73075104	6	2.13354e-20	0.183513	Hyper	ADPGK-AS1 ADPGK
chr17	76975944	76977057	9	2.52798e-20	-0.080594	Hypo	LGALS3BP
chr3	171528273	171529610	9	2.70928e-20	0.225422	Hyper	PLD1 PP13439
chr1	32738251	32740402	7	3.37022e-20	-0.0810872	Hypo	LCK
chr22	24822283	24824483	13	3.57902e-20	-0.0730926	Hypo	ADORA2A
chr4	48136234	48137219	7	4.55624e-20	-0.113698	Hypo	TXK
chr5	88119579	88121200	9	4.71684e-20	0.163196	Hyper	MEF2C
chr16	66550178	66551909	5	5.20849e-20	0.0665179	Hyper	RP11-403P17.5 TK2
chr17	7082562	7083519	9	5.23091e-20	0.086278	Hyper	ASGR1
chr14	39734390	39736186	10	5.30603e-20	0.133213	Hyper	CTAGE5 RP11-407N17.3 RP11-407N17.5
chr12	56531067	56532555	5	5.34696e-20	-0.103044	Hypo	ESYT1
chr6	159457395	159459118	7	5.57948e-20	0.0976937	Hyper
chr11	2846681	2848492	11	5.9751e-20	0.0957109	Hyper
chr5	39219235	39220149	5	5.9755e-20	0.139252	Hyper	FYB	*
chr22	38608788	38610234	6	5.98879e-20	0.106345	Hyper	MAFF
chr19	47838767	47840366	6	6.12698e-20	0.131888	Hyper	C5AR2
chr11	118174785	118175675	6	7.3879e-20	-0.100988	Hypo	CD3E
chr10	114910605	114912149	13	9.84833e-20	0.149109	Hyper	TCF7L2
chr15	22992214	22993609	7	1.06972e-19	-0.103518	Hypo
chr12	6752881	6753626	6	1.18812e-19	0.14733	Hyper	ACRBP
chr19	50014987	50015975	10	1.2832e-19	0.0831661	Hyper	FCGRT
chr2	191207242	191209022	16	1.36406e-19	0.0605569	Hyper	HIBCH INPP1
chr2	106472964	106474173	6	1.44241e-19	-0.0929543	Hypo	AC009505.2
chr11	18548628	18549289	9	1.69515e-19	0.133024	Hyper	TSG101
chr3	10334546	10335844	8	1.74212e-19	0.14519	Hyper	GHRL
chr8	24151285	24152491	7	1.76133e-19	0.100143	Hyper	ADAM28
chr5	156594400	156594725	5	1.81459e-19	-0.0708413	Hypo	FAM71B
chr1	23953152	23953785	5	1.85989e-19	-0.0978478	Hypo	MDS2
chr6	28887141	28888029	9	1.93226e-19	0.134895	Hyper	TRIM27
chr2	3198983	3200801	6	1.95291e-19	0.138055	Hyper	TSSC1
chr17	8369369	8370548	5	1.98033e-19	0.13058	Hyper	NDEL1
chr1	27952048	27953763	8	2.16793e-19	0.142944	Hyper	FGR
chr1	203019497	203020744	8	2.19986e-19	0.0924444	Hyper	PPFIA4
chr12	6553092	6554051	7	2.48264e-19	-0.125251	Hypo	CD27
chr1	153329460	153330776	11	2.5352e-19	0.119599	Hyper	S100A9
chr8	6420242	6421171	9	2.62819e-19	0.169875	Hyper	ANGPT2
chr6	106545937	106546824	12	2.77649e-19	-0.136113	Hypo	PRDM1 RP1-134E15.3
chr1	64058180	64059385	19	2.79277e-19	0.164458	Hyper	ITGB3BP PGM1
chr16	67424195	67425219	5	2.80008e-19	0.0976989	Hyper	RNU1-123P TPPP3
chr5	134787465	134788694	7	3.54631e-19	0.0551133	Hyper	CTB-138E5.1 TIFAB
chr3	194826197	194827291	7	3.84245e-19	0.1438	Hyper
chr10	30723526	30724374	8	4.15058e-19	0.0777006	Hyper	MAP3K8
chr11	821723	822402	5	4.37337e-19	0.0870522	Hyper	PNPLA2
chr22	44568203	44568812	9	4.73839e-19	0.113354	Hyper	PARVG
chr12	56322667	56323727	7	6.76902e-19	-0.0820616	Hypo	DGKA WIBG
chr1	62317090	62318582	5	7.33651e-19	0.0859496	Hyper	RNU6-1177P
chr17	80832470	80834228	9	7.43048e-19	0.181191	Hyper
chr1	27157564	27158887	5	8.58504e-19	0.1195	Hyper	ZDHHC18
chr11	118083638	118085769	10	8.64323e-19	0.0861675	Hyper	AMICA1	*
chr12	2029751	2030223	5	9.51438e-19	0.115944	Hyper	CACNA2D4
chr1	117295987	117297020	6	1.0271e-18	-0.0851529	Hypo	CD2
chr2	240143798	240147161	9	1.11807e-18	0.158029	Hyper
chr17	32690127	32691699	9	1.20585e-18	0.121233	Hyper	CCL1
chr11	64660076	64661321	6	1.22116e-18	0.101958	Hyper	MIR192 MIR194-2 RP11-665N17.4
chr4	17513834	17515119	9	1.35865e-18	0.216964	Hyper	CLRN2 QDPR
chr11	65378622	65380126	7	1.3778e-18	0.128571	Hyper	MAP3K11
chr14	105157570	105158611	6	1.42917e-18	-0.0917084	Hypo	INF2 RP11-982M15.5
chr6	33040535	33041697	12	1.56828e-18	0.106963	Hyper	HLA-DPA1
chr16	88770361	88771527	5	1.7197e-18	-0.0837485	Hypo	CTU2 RNF166
chr3	155421735	155423168	11	2.25e-18	0.136545	Hyper	PLCH1
chr5	176734343	176735073	5	2.50372e-18	0.159003	Hyper	MXD3 PRELID1
chr17	78853966	78854418	5	2.72614e-18	0.120864	Hyper
chr19	18385244	18385930	7	2.75195e-18	-0.0836162	Hypo	KIAA1683
chr17	75094652	75096382	5	2.89044e-18	0.316466	Hyper
chr22	50964993	50966123	8	3.24847e-18	0.0933208	Hyper	SCO2
chr22	22292189	22293793	12	3.27225e-18	0.105723	Hyper	LL22NC03-86G7.1 PPM1F
chr16	28517278	28518347	7	3.88565e-18	0.129101	Hyper	IL27
chr1	151634388	151634697	5	5.22956e-18	0.118924	Hyper	SNX27
chr12	19556956	19557343	8	5.65826e-18	-0.0967759	Hypo	AEBP2
chr4	140811599	140813006	6	5.85162e-18	0.195418	Hyper	MAML3
chr3	52320096	52321767	13	6.53189e-18	0.168949	Hyper	GLYCTK WDR82
chr2	113884376	113885838	6	7.00281e-18	0.122992	Hyper	IL1RN
chr17	80274776	80276134	8	7.23686e-18	-0.0751107	Hypo	CD7
chr12	12848516	12849588	12	8.21203e-18	0.104441	Hyper	GPR19
chr5	149466066	149467244	8	8.42048e-18	0.0797203	Hyper	CSF1R
chr1	9775302	9776661	5	8.54466e-18	-0.0851582	Hypo	PIK3CD
chr2	38830581	38831686	9	1.14185e-17	0.163136	Hyper	AC011247.3 HNRNPLL
chr17	80415420	80416045	10	1.22491e-17	0.151041	Hyper	NARF RP13-20L14.6
chr8	125667339	125668387	5	1.27801e-17	-0.0782046	Hypo
chr6	6900945	6901086	5	1.3136e-17	0.171504	Hyper
chr6	31542556	31543686	16	1.36416e-17	0.0619026	Hyper	TNF	*
chr2	231090329	231091055	8	1.36936e-17	-0.0954035	Hypo	SP110 SP140	*
chr19	1861099	1862404	5	1.42775e-17	0.0443141	Hyper	CTB-31O20.8 KLF16
chr8	57471162	57473034	7	1.50549e-17	0.16677	Hyper	LINC00968
chr12	122711476	122712925	12	1.51121e-17	-0.0802649	Hypo	DIABLO
chr13	114828455	114831550	14	1.55668e-17	0.158765	Hyper
chr11	44626945	44628259	5	1.59852e-17	0.12235	Hyper	CD82 RP11-58K22.4 RP11-58K22.5
chr15	29212340	29213860	9	1.76726e-17	0.0660806	Hyper	APBA2
chr6	33253643	33256222	29	1.94892e-17	0.113072	Hyper	PFDN6 WDR46
chr2	174888959	174890849	11	2.09643e-17	0.134734	Hyper	RP11-394I13.1
chr7	101596131	101596404	5	2.09849e-17	0.109218	Hyper
chr16	357249	358591	7	2.1753e-17	0.0969711	Hyper
chr7	40026390	40027398	6	2.20429e-17	-0.0529983	Hypo	CDK13
chr3	46394241	46395542	7	2.47898e-17	-0.103748	Hypo	CCR2
chr17	74639731	74640078	6	2.54127e-17	-0.108731	Hypo	ST6GALNAC1
chr19	4302441	4304577	14	2.60311e-17	-0.124313	Hypo	FSD1 TMIGD2
chr12	124416142	124416666	5	2.67826e-17	-0.0736108	Hypo	DNAH10
chr4	41983325	41984148	6	2.70684e-17	0.227931	Hyper	DCAF4L1
chr8	2092607	2093254	5	2.81207e-17	-0.135279	Hypo	MYOM2
chr6	135506018	135507123	5	2.98253e-17	0.132319	Hyper	MYB
chr11	124766927	124768694	12	3.09551e-17	0.0657658	Hyper	ROBO4
chr12	65674264	65675516	6	3.19906e-17	0.154659	Hyper	MSRB3 RP11-305O6.3
chr5	58652602	58653738	8	3.64995e-17	0.128744	Hyper	PDE4D
chr12	10324843	10325732	8	4.17113e-17	0.187581	Hyper	OLR1 TMEM52B
chr8	142139839	142140493	6	4.55884e-17	0.12191	Hyper	DENND3 RP11-809O17.1
chr17	63534340	63535567	6	5.24772e-17	-0.0712604	Hypo	AXIN2
chr20	36404971	36405675	5	5.77826e-17	0.133079	Hyper	CTNNBL1
chr1	161059535	161060622	5	6.21501e-17	0.0912808	Hyper	PVRL4
chr8	61495822	61497168	6	6.90644e-17	0.184918	Hyper	RAB2A
chr11	67048673	67052992	16	6.96548e-17	0.128394	Hyper	ADRBK1
chr14	94421758	94422013	5	7.04188e-17	0.0772232	Hyper	ASB2
chr11	74974090	74975244	5	7.45903e-17	0.102858	Hyper	CTD-2562J17.9
chr7	922165	923516	10	8.12772e-17	0.0660613	Hyper	GET4
chr1	46215776	46216422	6	8.26347e-17	0.112883	Hyper	IPP
chr1	2189699	2191402	5	8.33008e-17	-0.0691461	Hypo
chr16	85946351	85948856	9	9.10389e-17	0.0892742	Hyper	IRF8
chr3	195946195	195947062	7	1.01676e-16	0.205796	Hyper	SLC51A
chr14	21483525	21484862	6	1.02384e-16	0.115806	Hyper
chr22	40321586	40323587	9	1.08463e-16	-0.0820549	Hypo	GRAP2
chr12	53692108	53693490	13	1.13752e-16	0.161584	Hyper	C12orf10 PFDN5 RP11-680A11.5
chr3	49057259	49058430	14	1.1906e-16	0.107671	Hyper	DALRD3 MIR191 MIR425 NDUFAF3
chr11	72928926	72930456	15	1.30289e-16	0.103796	Hyper	P2RY2 RP11-800A3.2
chr9	127952190	127952905	8	1.47479e-16	-0.0975111	Hypo	PPP6C
chr22	36751262	36754002	7	1.55123e-16	-0.101982	Hypo
chr4	71587440	71588314	8	1.61537e-16	-0.0838639	Hypo	RUFY3
chr1	27849092	27849433	5	2.43055e-16	-0.101045	Hypo
chr11	69240192	69241093	8	2.48137e-16	-0.119292	Hypo	AP000439.1
chr5	176937363	176938889	8	2.53316e-16	0.100351	Hyper	DDX41 DOK3
chr13	111317935	111318640	5	2.66201e-16	0.134433	Hyper	CARS2
chr9	127024180	127025282	5	2.80795e-16	0.132077	Hyper	NEK6 RP11-121A14.2 RP11-121A14.3
chr10	98415822	98416848	5	2.84752e-16	0.161865	Hyper
chr1	206729034	206730120	8	2.96668e-16	-0.0899389	Hypo	RASSF5
chr1	2035780	2036643	5	3.04302e-16	0.104021	Hyper	PRKCZ
chr18	22039496	22040735	6	3.09234e-16	0.16493	Hyper	HRH4
chr1	40861387	40863166	5	3.28553e-16	0.170625	Hyper	SMAP2
chr5	71803219	71803938	5	3.56884e-16	0.0683431	Hyper	ZNF366
chr7	139320346	139320964	5	4.03798e-16	-0.0950218	Hypo
chr5	180335722	180336781	5	4.13763e-16	0.0693843	Hyper	BTNL8 RNA.675
chr1	92414221	92415524	12	4.36432e-16	-0.120757	Hypo	BRDT
chr12	3836911	3838094	5	4.43824e-16	0.125544	Hyper	RNU6-174P
chr2	30371369	30372795	5	4.49244e-16	0.216567	Hyper	YPEL5
chr8	48647583	48649326	6	4.5928e-16	0.117432	Hyper
chr7	23387365	23387862	5	4.75286e-16	0.1402	Hyper	IGF2BP3
chr22	48536576	48537923	8	5.17881e-16	-0.0747778	Hypo	LL22NC03-121E8.3 LL22NC03-121E8.4
chr13	115046058	115046957	6	5.21231e-16	-0.118678	Hypo	UPF3A
chr6	64515937	64516610	5	5.31351e-16	0.133398	Hyper	B.2 EYS
chr11	47278831	47280305	7	5.37669e-16	0.129871	Hyper	NR1H3
chr17	41738893	41740276	10	5.67964e-16	-0.119294	Hypo	MEOX1
chr12	793302	793836	6	5.83697e-16	-0.0875892	Hypo	RP11-218M22.2
chr3	119041204	119041955	8	6.13245e-16	0.111906	Hyper	ARHGAP31-AS1 ARHGAP31
chr6	30850207	30851753	17	6.40338e-16	-0.0770416	Hypo	DDR1	*
chr16	66399746	66400599	10	6.48923e-16	0.0756673	Hyper	CDH5
chr17	7742126	7743410	7	6.98131e-16	0.101708	Hyper	KDM6B
chr11	60679546	60680515	6	7.08227e-16	-0.101466	Hypo	RP11-881M11.1 TMEM109
chr11	47470633	47471789	12	7.10462e-16	0.0768963	Hyper	RAPSN
chr21	45502014	45503189	7	7.28043e-16	-0.104789	Hypo
chr22	37256352	37257594	7	7.80766e-16	0.090895	Hyper	NCF4
chr2	96811533	96813398	9	9.04913e-16	-0.0715735	Hypo	AC012307.2 DUSP2
chr16	50729424	50731412	8	9.17273e-16	0.0837624	Hyper	NOD2
chr7	55620356	55621239	7	9.45075e-16	0.120936	Hyper	VOPP1	*
chr16	27413786	27414418	6	9.61073e-16	-0.0860822	Hypo	IL21R
chr12	14996143	14997216	12	9.72936e-16	0.118918	Hyper	ART4
chr16	31270433	31271642	5	1.09609e-15	0.0854861	Hyper	ITGAM
chr6	119031342	119032202	7	1.11105e-15	-0.120712	Hypo	CEP85L
chr4	57684399	57685107	5	1.16252e-15	-0.0916976	Hypo	RNA.728
chr19	4539943	4541673	8	1.2101e-15	0.127119	Hyper	CTB-50L17.14 LRG1
chr11	5652308	5653922	7	1.36976e-15	-0.077306	Hypo	TRIM34 TRIM6-TRIM34
chr2	113404078	113405125	6	1.4666e-15	-0.0946021	Hypo	AC079922.3 SLC20A1
chr5	154171803	154173646	6	1.76398e-15	0.133074	Hyper	LARP1
chr7	142493674	142494244	7	1.77192e-15	-0.0969654	Hypo	TRBJ2-1 TRBJ2-2 TRBJ2-2P TRBJ2-3 TRBJ2-4 TRBJ2-5 TRBJ2-6 TRBJ2-7
chr1	1710663	1712405	11	1.77831e-15	0.13168	Hyper	NADK
chr8	67975078	67976534	8	1.84358e-15	0.173217	Hyper	COPS5 CSPP1
chr7	50347926	50348870	6	1.84358e-15	-0.106251	Hypo	IKZF1
chr11	134125564	134126504	6	2.05725e-15	0.185813	Hyper	ACAD8
chr20	30619137	30619846	7	2.12568e-15	0.112181	Hyper	RP1-310O13.7
chr7	97755534	97755792	6	2.51016e-15	0.187549	Hyper	LMTK2
chr16	11834960	11837547	20	2.57938e-15	0.0696291	Hyper	RP11-490O6.2 TXNDC11
chr16	1415456	1416417	6	3.21182e-15	0.195945	Hyper	UNKL
chr9	139871030	139872395	9	3.36969e-15	0.0831779	Hyper	PTGDS RP11-229P13.19
chr12	66275403	66276974	13	3.57057e-15	0.100302	Hyper	RP11-366L20.2
chr1	153538406	153539397	6	3.7423e-15	0.0873659	Hyper	S100A2
chr2	158300811	158301839	5	3.87524e-15	-0.0933283	Hypo	CYTIP
chr15	75335123	75335524	6	3.88418e-15	0.0945168	Hyper	PPCDC
chr7	30361323	30362971	5	3.99547e-15	-0.0955493	Hypo
chr16	2093980	2094700	6	4.52544e-15	0.0614622	Hyper	NTHL1
chr11	57529255	57529614	5	5.01588e-15	0.124605	Hyper	CTNND1
chr1	9788517	9791041	11	5.6581e-15	-0.10263	Hypo
chr19	6886467	6887544	7	5.7007e-15	0.169577	Hyper	EMR1
chr5	453421	455157	7	5.75214e-15	-0.0828851	Hypo	EXOC3
chr3	38029323	38030079	5	5.93393e-15	0.173015	Hyper	VILL
chr4	1201588	1203653	22	6.27459e-15	0.0706259	Hyper	SPON2
chr11	69259247	69261044	9	6.41145e-15	0.123016	Hyper	AP000439.2
chr19	40947514	40948697	5	6.49575e-15	0.113335	Hyper	CTC-492K19.4 SERTAD3
chr15	79229592	79229985	5	6.72238e-15	0.146709	Hyper	CTSH
chr3	194896527	194897437	5	6.83494e-15	0.109341	Hyper	XXYLT1
chr7	4778839	4779342	5	7.23462e-15	-0.0801003	Hypo	FOXK1
chr15	78913474	78914367	11	7.69555e-15	-0.0962803	Hypo	CHRNA3
chr19	30163828	30165555	7	7.76374e-15	-0.105277	Hypo
chr12	52364770	52366739	6	7.95383e-15	-0.1049	Hypo
chr2	71291297	71292691	6	8.35111e-15	0.158588	Hyper	AC007040.8 NAGK
chr10	71097327	71097735	6	8.40648e-15	0.145839	Hyper	HK1
chr8	23398346	23399610	5	8.60529e-15	0.0994357	Hyper	SLC25A37
chr13	43354421	43355514	5	8.89148e-15	0.154795	Hyper	FAM216B
chr9	100881931	100883593	6	9.0531e-15	0.0907086	Hyper	TRIM14
chr12	58287143	58289059	5	9.23785e-15	0.173008	Hyper	RP11-620J15.2
chr20	3778655	3780651	9	1.03667e-14	-0.107858	Hypo	CDC25B
chr1	2084246	2085232	6	1.04557e-14	-0.125249	Hypo
chr1	36947176	36949615	10	1.0979e-14	0.161045	Hyper	CSF3R
chr1	28763485	28765031	6	1.10116e-14	0.13597	Hyper	PHACTR4
chr16	86011615	86012573	7	1.10234e-14	0.0959634	Hyper
chr1	167297590	167298151	6	1.10386e-14	0.13233	Hyper	POU2F1
chr14	23024312	23025474	5	1.12851e-14	-0.0850412	Hypo	AE000662.92 AE000662.93
chr2	240196078	240197131	7	1.16913e-14	0.0866596	Hyper
chr17	1547939	1549896	12	1.18814e-14	0.0882333	Hyper	SCARF1
chr1	26880207	26881684	11	1.19721e-14	0.110092	Hyper	MIR1976 RPS6KA1
chr1	206289463	206290355	5	1.24943e-14	-0.0773393	Hypo	C1orf186 RP11-38J22.6
chr8	101442975	101443981	5	1.4738e-14	-0.0896168	Hypo	KB-173C10.1
chr6	14231850	14232628	5	1.48649e-14	-0.0998928	Hypo	RP11-359N11.1
chr4	84256844	84257282	5	1.5009e-14	0.0859487	Hyper	HPSE
chr12	124864528	124865130	8	1.51294e-14	0.103593	Hyper
chr10	51574776	51576452	8	1.5835e-14	0.14539	Hyper	NCOA4
chr20	45318890	45319455	5	1.59444e-14	0.164591	Hyper	RP1-28H20.3 TP53RK
chr1	160832558	160833863	7	1.68519e-14	0.0879244	Hyper	CD244
chr16	2879393	2880431	9	1.85153e-14	0.0673204	Hyper	ZG16B
chr1	116916812	116917619	7	1.99001e-14	-0.0723426	Hypo	ATP1A1	*
chr2	242801252	242802192	6	1.99327e-14	-0.124728	Hypo	PDCD1
chr2	178256731	178257266	5	2.12025e-14	0.236233	Hyper	AC074286.1 AGPS NFE2L2
chr11	85780514	85781719	6	2.19863e-14	0.114102	Hyper	PICALM
chr12	52403511	52404880	13	2.33408e-14	0.0909266	Hyper	GRASP
chr6	30168380	30169768	8	2.38308e-14	0.15302	Hyper
chr7	112062297	112063449	7	2.69645e-14	0.104836	Hyper	IFRD1
chr5	17436371	17436741	6	2.84389e-14	0.0862223	Hyper	RP11-321E2.3
chr11	64642144	64643272	7	2.84663e-14	0.0971384	Hyper	EHD1	*
chr11	121322235	121322954	6	2.88647e-14	-0.071921	Hypo	RP11-730K11.1 SORL1	*
chr11	1320010	1321213	8	2.92682e-14	0.126309	Hyper
chr14	22945102	22948067	12	2.96017e-14	-0.0566236	Hypo	TRAJ56 TRAJ57 TRAJ58 TRAJ59 TRAJ60 TRAJ61
chr10	45958759	45960032	5	2.96675e-14	0.0986986	Hyper	2020-03-08
chr1	235116637	235117568	6	2.98576e-14	0.0359386	Hyper	RP11-443B7.3
chr3	185911208	185912486	9	3.0998e-14	-0.176655	Hypo
chr16	55542330	55542921	8	3.24475e-14	0.0905226	Hyper	LPCAT2
chr17	58499065	58500186	10	3.2628e-14	0.0880904	Hyper	C17orf64 USP32
chr3	11266965	11267627	8	3.29626e-14	0.119782	Hyper	HRH1
chr13	114916668	114918702	11	3.42235e-14	0.110303	Hyper
chr13	49975383	49976473	8	3.48123e-14	0.102176	Hyper	CAB39L
chr4	106066199	106067052	8	3.64829e-14	0.0924298	Hyper	TET2
chr11	67207498	67208062	7	3.65224e-14	-0.0628792	Hypo	CORO1B PTPRCAP
chr10	31288287	31290023	7	3.86758e-14	0.168288	Hyper	ZNF438
chr19	2234079	2235736	6	3.89e-14	0.133385	Hyper	MIR1227 PLEKHJ1 SF3A2
chr22	17955976	17956641	7	3.89383e-14	0.135624	Hyper	CECR2
chr11	64106532	64107517	5	3.97867e-14	0.185754	Hyper	CCDC88B
chr11	117695372	117696015	7	3.97919e-14	0.17157	Hyper	FXYD2
chr12	122985487	122987034	8	4.25875e-14	0.0796029	Hyper	ZCCHC8
chr3	169866747	169867567	5	4.41412e-14	0.188893	Hyper	RNU6-315P
chr2	145278485	145279570	8	5.61624e-14	0.16083	Hyper	ZEB2-AS1 ZEB2
chr12	2027805	2028475	5	5.90768e-14	0.0899442	Hyper	CACNA2D4 RP5-1096D14.3
chr10	72362292	72363272	11	5.90768e-14	-0.0686631	Hypo	PRF1
chr5	149887008	149887787	7	5.95131e-14	0.0860687	Hyper	NDST1
chr1	11795409	11796573	14	5.96635e-14	0.0969722	Hyper	AGTRAP
chr13	34184663	34185311	8	6.39073e-14	-0.101938	Hypo	RP11-37L2.1
chr19	850975	853054	11	6.74713e-14	0.113341	Hyper	ELANE
chr12	64845191	64845769	11	6.82395e-14	0.0899103	Hyper	TBK1
chr8	145060532	145061786	6	7.23013e-14	-0.0758351	Hypo	PARP10
chr16	1575414	1576773	5	7.34533e-14	-0.060307	Hypo	IFT140 TMEM204
chr20	22665657	22666782	6	8.42051e-14	0.177846	Hyper	RP11-359G22.2
chr15	38988004	38988860	5	8.84113e-14	0.0629939	Hyper	C15orf53
chr3	194119861	194120827	5	9.24783e-14	0.112806	Hyper	GP5
chr1	154942509	154944357	8	9.29044e-14	0.108985	Hyper	SHC1
chr14	70263811	70265306	7	9.87622e-14	0.158671	Hyper	SLC10A1
chr7	99766376	99767134	8	1.03195e-13	-0.0978141	Hypo	GAL3ST4
chr5	148807759	148810203	12	1.03862e-13	0.131725	Hyper	MIR143 MIR145
chr11	47415173	47417832	12	1.06841e-13	0.164674	Hyper	RP11-750H9.5
chr17	41923945	41924577	13	1.1484e-13	0.0653696	Hyper	CD300LG
chr20	1471884	1472914	8	1.16261e-13	0.0885981	Hyper	SIRPB2
chr19	15391271	15392457	7	1.17861e-13	0.139941	Hyper	BRD4
chr12	29375829	29376872	5	1.22842e-13	0.167163	Hyper	FAR2
chr11	33562503	33563946	9	1.31881e-13	0.14583	Hyper	KIAA1549L
chr1	2108748	2109999	6	1.35985e-13	0.093294	Hyper
chr22	26859339	26860825	6	1.36698e-13	0.11383	Hyper	HPS4
chr8	37378276	37379119	5	1.4936e-13	0.2155	Hyper
chr11	12088146	12088837	6	1.52126e-13	0.0947935	Hyper	RP13-631K18.3
chr22	20919556	20920729	5	1.53284e-13	-0.108879	Hypo	MED15
chr1	161039565	161040919	10	1.54833e-13	-0.0824858	Hypo	ARHGAP30
chr5	17444061	17444953	6	1.75585e-13	0.178516	Hyper	RP11-321E2.4
chr20	44636682	44637511	6	1.85271e-13	0.0715838	Hyper	MMP9
chr17	73451648	73452548	8	2.19708e-13	0.12156	Hyper	KIAA0195
chr4	185733828	185734598	6	2.23168e-13	0.13499	Hyper	ACSL1 RP11-701P16.2
chr3	47124414	47125793	5	2.26802e-13	0.162196	Hyper	SETD2
chr6	6759524	6760140	6	2.55445e-13	0.0887518	Hyper	RP3-470L22.1
chr1	26797145	26798271	6	2.57737e-13	0.0746163	Hyper	HMGN2
chr16	4102293	4105170	15	2.60335e-13	0.159112	Hyper	ADCY9
chr11	312518	313624	10	2.61085e-13	-0.0927398	Hypo	IFITM1 RP11-326C3.7	*
chr7	139909650	139910412	5	2.62525e-13	-0.143858	Hypo	RNU6-797P
chr12	7032793	7033628	11	2.67013e-13	0.0626676	Hyper	ATN1 ENO2
chr1	223316634	223317548	9	2.68818e-13	-0.088827	Hypo	RP11-239E10.2 TLR5
chr11	47398575	47400330	13	2.75876e-13	0.146264	Hyper	SPI1
chr20	36711892	36713070	7	2.79323e-13	0.0981322	Hyper	RPRD1B
chr12	12223661	12224457	7	2.98238e-13	-0.123121	Hypo	BCL2L14
chr2	74612020	74612812	8	3.02801e-13	0.129847	Hyper	DCTN1-AS1 DCTN1	*
chr22	20877854	20879097	5	3.04991e-13	-0.0661766	Hypo	AC007050.17 MED15
chr8	37756942	37758453	13	3.10564e-13	0.105785	Hyper	RAB11FIP1
chr11	2285802	2287347	7	3.19054e-13	0.0502972	Hyper
chr22	27013363	27014548	7	3.23443e-13	0.0678049	Hyper	CRYBB1
chr6	31581498	31583458	5	3.24715e-13	0.109965	Hyper	AIF1
chr6	31804306	31805329	5	3.25588e-13	0.0855473	Hyper	C6orf48 SNORD48 SNORD52
chr16	30770794	30772129	6	3.37829e-13	0.099768	Hyper	C16orf93 RNF40
chr16	85478580	85479301	7	3.41604e-13	-0.0537437	Hypo
chr21	43837777	43838483	5	3.43866e-13	-0.0780032	Hypo	RNU6-1149P
chr3	46410171	46411474	7	3.50958e-13	0.0853384	Hyper	CCR5
chr5	158757456	158758353	6	3.68261e-13	0.11057	Hyper	AC008697.1 IL12B
chr1	19217189	19218212	5	4.24773e-13	0.148697	Hyper	ALDH4A1
chr3	50267393	50268259	7	4.49214e-13	0.0528178	Hyper	GNAI2
chr13	113356896	113358414	6	4.79316e-13	0.212204	Hyper	ATP11A
chr8	144656271	144658905	7	4.81284e-13	0.095064	Hyper	MROH6 NAPRT1 RP11-661A12.9
chr22	50173724	50174297	8	5.03447e-13	0.0770452	Hyper
chr15	74494241	74496040	17	5.42237e-13	-0.0739359	Hypo	RP11-60L3.1 STRA6
chr10	134361889	134362785	9	5.47251e-13	0.109304	Hyper
chr7	36230056	36231933	6	5.55392e-13	0.117719	Hyper
chr5	16615081	16616510	8	5.57609e-13	-0.0756544	Hypo	CTC-461F20.1 FAM134B RP11-260E18.1
chr21	35883992	35884679	6	5.7531e-13	0.209797	Hyper	KCNE1
chr13	32889023	32889752	8	6.04682e-13	0.131147	Hyper	BRCA2 ZAR1L
chr16	88038949	88039689	5	6.1817e-13	0.145617	Hyper
chr3	52302150	52302576	5	6.1817e-13	-0.0830725	Hypo	MIRLET7G WDR82
chr17	73641675	73642991	12	6.50811e-13	0.0799809	Hyper	SMIM6
chr4	7647940	7649055	5	6.53452e-13	0.114312	Hyper
chr1	155225142	155226194	13	6.98607e-13	0.0730421	Hyper	FAM189B
chr12	133424221	133424972	10	7.05159e-13	-0.0705518	Hypo	CHFR
chr16	46918433	46919194	11	7.15738e-13	0.0944385	Hyper	GPT2
chr11	93465336	93467287	9	7.51328e-13	0.175477	Hyper	MIR1304 SNORA18 SNORA1 SNORA25 SNORA32 SNORA40 SNORA8 SNORD5 SNORD6 TAF1D
chr19	14048977	14049823	10	7.55145e-13	0.0781242	Hyper	PODNL1
chr14	95942049	95942827	7	7.55887e-13	0.128245	Hyper	SYNE3
chr12	49207607	49208544	7	7.99978e-13	-0.0494115	Hypo	CACNB3
chr20	62367108	62368956	16	8.32922e-13	-0.152049	Hypo	LIME1 RP4-583P15.14 ZGPAT
chr14	105779532	105780703	10	8.47055e-13	0.128089	Hyper	BRF1 PACS2
chr17	998432	999650	5	9.06584e-13	0.103705	Hyper
chr4	100737138	100738139	7	9.08773e-13	0.0786887	Hyper	DAPP1
chr22	18042550	18043394	7	9.15791e-13	0.0986395	Hyper	SLC25A18
chr5	176815847	176816828	5	9.53136e-13	-0.0655036	Hypo	SLC34A1
chr7	2653651	2654420	6	9.78262e-13	0.135878	Hyper
chr2	207474585	207474961	6	9.98716e-13	0.0612809	Hyper	AC010731.2	*
chr11	36588217	36588999	5	1.01051e-12	-0.0806008	Hypo	RAG1
chr2	239463246	239463810	5	1.03212e-12	0.175589	Hyper	LINC01107
chr11	59950068	59952352	11	1.05954e-12	0.0901393	Hyper	MS4A6A
chr22	50746699	50747878	7	1.10792e-12	0.102329	Hyper	PLXNB2	*
chr15	101728234	101728653	7	1.11873e-12	0.128339	Hyper	CHSY1
chr4	141013584	141014313	5	1.12527e-12	0.143173	Hyper
chr7	2606716	2607424	7	1.33569e-12	0.162153	Hyper	IQCE
chr7	2025606	2026368	5	1.43543e-12	-0.0996892	Hypo
chr8	1954777	1955214	5	1.44226e-12	0.100647	Hyper
chr21	34773597	34775291	11	1.51779e-12	0.162543	Hyper	IFNGR2
chr17	39653832	39654883	5	1.51789e-12	0.161412	Hyper
chr12	2734150	2735579	5	1.52714e-12	0.127563	Hyper
chr12	6641042	6642726	8	1.5915e-12	0.0722912	Hyper	GAPDH RP5-940J5.3
chr11	118753365	118755586	12	1.59423e-12	0.0679745	Hyper	CXCR5
chr16	57179504	57180848	5	1.59556e-12	0.0953761	Hyper	CPNE2
chr9	130564509	130565167	7	1.59733e-12	0.124063	Hyper	FPGS
chr19	36399185	36400317	7	1.60007e-12	0.0844351	Hyper	TYROBP
chr17	4673292	4674843	6	1.64391e-12	0.151198	Hyper	TM4SF5
chr17	66511045	66511248	5	1.73302e-12	0.101227	Hyper	PRKAR1A
chr3	39254882	39255676	6	1.76484e-12	0.176417	Hyper	DSTNP4
chr19	1132313	1133683	11	1.8417e-12	0.12305	Hyper	SBNO2
chr1	9714280	9714845	7	1.85798e-12	0.0905369	Hyper	C1orf200
chr17	73840659	73842017	12	1.91086e-12	0.0826726	Hyper	UNC13D
chr6	41253757	41255090	9	2.1233e-12	0.142308	Hyper	TREM1
chr19	43856494	43857111	5	2.14289e-12	0.126223	Hyper	CD177
chr3	111260202	111261303	10	2.25698e-12	-0.17755	Hypo	CD96
chr12	27395963	27397422	14	2.40224e-12	0.15493	Hyper	STK38L
chr22	39347307	39348639	6	2.46134e-12	0.117435	Hyper	APOBEC3A
chr20	18490820	18491545	6	2.54865e-12	0.125993	Hyper	SEC23B
chr12	48170772	48172090	5	2.57121e-12	0.085813	Hyper	SLC48A1
chr17	53810321	53810846	5	2.61627e-12	0.179043	Hyper	TMEM100
chr1	158533225	158534679	6	2.70261e-12	0.145492	Hyper	OR6P1
chr6	113754264	113755716	5	3.02386e-12	0.109883	Hyper	RP1-124C6.1
chr1	161474586	161475991	7	3.20363e-12	0.105455	Hyper	FCGR2A
chr17	79047681	79048599	5	3.2253e-12	0.200172	Hyper
chr11	57157508	57159174	9	3.26741e-12	0.270935	Hyper	PRG2
chr1	193074664	193075640	10	3.35707e-12	0.185882	Hyper	GLRX2
chr1	116925194	116926116	6	3.8027e-12	0.111528	Hyper	AL136376.1 ATP1A1
chr6	30853073	30854233	14	3.93369e-12	-0.0888205	Hypo	DDR1	*
chr1	19407878	19409764	7	3.96804e-12	0.137374	Hyper	AL137127.1 UBR4
chr8	135332586	135333230	6	4.13032e-12	-0.0932421	Hypo	RP11-513H8.1
chr1	156785288	156786010	6	4.26552e-12	-0.0790226	Hypo	NTRK1 SH2D2A
chr18	3250274	3252175	6	4.28726e-12	-0.0790112	Hypo	MYL12A
chr7	70597058	70598282	12	4.35185e-12	-0.0544755	Hypo	WBSCR17
chr16	58418405	58419217	5	4.57339e-12	0.152426	Hyper	RNU6-1110P RP11-481J2.1
chr1	12538341	12539376	7	4.57339e-12	-0.0876418	Hypo	VPS13D	*
chr10	90638291	90639684	6	4.6922e-12	0.133257	Hyper	STAMBPL1
chr11	62104020	62105152	9	4.93584e-12	0.0924028	Hyper	ASRGL1 RP11-703H8.7
chr15	90623747	90625971	9	4.98609e-12	0.0805448	Hyper	RP11-617F23.1 ZNF710
chr1	207095257	207096833	11	4.98675e-12	-0.0758995	Hypo	FAIM3
chr1	11902947	11903897	5	5.19868e-12	0.207088	Hyper	NPPA-AS1
chr19	840737	841082	7	5.2152e-12	0.0984386	Hyper	PRTN3
chr20	3868713	3869585	10	5.47569e-12	0.121365	Hyper	PANK2 RP11-119B16.2
chr1	202129854	202131184	7	6.05121e-12	0.0957157	Hyper	PTPN7
chr17	40464318	40466210	6	6.12792e-12	-0.0843781	Hypo
chr5	150018831	150020288	7	6.87074e-12	0.0857552	Hyper	SYNPO
chr18	11856650	11857784	5	7.21618e-12	0.147951	Hyper	GNAL RP11-78A19.4
chr3	108020451	108021354	5	7.54032e-12	-0.115677	Hypo	HHLA2
chr7	75442678	75443288	10	7.89094e-12	0.0569346	Hyper	CCL24
chr12	58209913	58211237	6	7.92629e-12	0.133405	Hyper	AVIL RP11-571M6.18
chr21	45575014	45576085	5	8.00397e-12	-0.0825057	Hypo
chr9	130743698	130744307	5	8.4078e-12	-0.0452797	Hypo	FAM102A
chr7	50357825	50358935	6	9.45029e-12	-0.0781368	Hypo
chr16	89002930	89003641	5	9.81637e-12	0.104687	Hyper	RP11-830F9.7
chr10	125769668	125770239	5	9.8567e-12	0.160621	Hyper
chr11	67204799	67206434	13	1.03408e-11	-0.0547838	Hypo	AP003419.16 CORO1B PTPRCAP
chr11	93270375	93271677	5	1.07473e-11	0.133151	Hyper	RP11-288E14.2 SMCO4
chr12	124118982	124119657	5	1.07577e-11	0.113115	Hyper	EIF2B1 GTF2H3
chr16	57391655	57392764	8	1.09862e-11	0.0836878	Hyper	CCL22
chr1	89989666	89990278	6	1.18615e-11	0.0843312	Hyper	LRRC8B
chr1	198647817	198649189	6	1.21817e-11	-0.0831501	Hypo	PEBP1P3
chr4	2931909	2934614	9	1.23087e-11	0.0776968	Hyper	ADD1 MFSD10
chr15	72519739	72521159	5	1.33479e-11	0.0672627	Hyper	PKM
chr5	59558467	59559236	5	1.35664e-11	0.161037	Hyper	PDE4D
chr7	150884848	150885966	12	1.35804e-11	-0.0595913	Hypo	ASB10
chr22	44464449	44465038	9	1.44469e-11	0.0765674	Hyper	PARVB
chr15	89178776	89179370	6	1.54742e-11	-0.0632069	Hypo	ISG20
chr11	65407213	65408566	9	1.55362e-11	0.0775322	Hyper	SIPA1
chr1	155910523	155912569	9	1.57044e-11	0.0655596	Hyper	RXFP4
chr19	16480028	16482323	5	1.57981e-11	-0.0993977	Hypo
chr16	85655651	85656678	5	1.60062e-11	0.075449	Hyper
chr12	6745057	6746030	14	1.61374e-11	-0.0732274	Hypo	ACRBP LPAR5
chr7	30503544	30505679	5	1.63428e-11	0.14793	Hyper
chr12	48214108	48214620	5	1.65392e-11	0.106269	Hyper	HDAC7
chr1	161170502	161171987	14	1.6738e-11	0.119379	Hyper	ADAMTS4 NDUFS2
chr10	73848817	73849626	8	1.73451e-11	-0.0682464	Hypo	SPOCK2
chr12	125633643	125634553	6	1.73451e-11	-0.0798447	Hypo	RP11-158L12.5
chr14	21269744	21271485	14	1.74015e-11	0.065943	Hyper	RNASE1
chr3	39322103	39323729	9	1.80903e-11	0.0940676	Hyper	CX3CR1
chr12	48151524	48152660	12	1.8314e-11	0.091017	Hyper	RAPGEF3 SLC48A1
chr1	43765867	43766752	5	1.9299e-11	0.0532719	Hyper	TIE1
chr17	4639518	4640357	5	1.96931e-11	0.0840065	Hyper	CXCL16
chr19	8642301	8642596	6	1.98518e-11	0.0621036	Hyper	MYO1F
chr15	44955512	44956258	11	1.98901e-11	-0.0737799	Hypo	SPG11
chr3	52813513	52813920	7	2.04321e-11	0.0666453	Hyper	ITIH1
chr6	166824871	166825896	5	2.05749e-11	-0.0885494	Hypo
chr10	97514686	97515753	7	2.11211e-11	0.138005	Hyper	ENTPD1
chr13	45911062	45912589	5	2.173e-11	-0.061185	Hypo	RP11-290D2.6 SNORA31.25 SNORA31 TPT1
chr12	10459321	10460639	6	2.27778e-11	-0.0312869	Hypo	KLRD1
chr12	12491411	12492131	5	2.36578e-11	0.0978005	Hyper	MANSC1 RP11-757G14.1
chr17	17464853	17465682	8	2.38219e-11	0.0864108	Hyper
chr17	19290353	19291120	8	2.42883e-11	0.0577798	Hyper	MFAP4
chr16	67905614	67906908	10	2.64398e-11	0.0809554	Hyper	EDC4 NUTF2
chr12	62995694	62996488	5	2.69754e-11	0.0746645	Hyper	C12orf61 MIRLET7I RP11-631N16.2
chr16	30995042	30996822	14	2.826e-11	0.0715549	Hyper	AC135048.1 HSD3B7
chr1	36615845	36616845	5	2.93607e-11	0.0768744	Hyper	TRAPPC3
chr8	123859056	123859953	5	2.99085e-11	0.19792	Hyper	AC016405.2
chr7	151502322	151503608	6	3.04011e-11	0.13151	Hyper	RP13-452N2.1
chr16	4714080	4715122	8	3.06056e-11	0.0993705	Hyper	MGRN1	*
chr5	131879188	131879688	6	3.16204e-11	-0.0837988	Hypo	IL5
chr16	2082689	2083393	7	3.17004e-11	0.0830313	Hyper	SLC9A3R2
chr1	8931135	8933878	9	3.28776e-11	0.14844	Hyper	ENO1
chr1	156119420	156119773	6	3.38464e-11	0.14544	Hyper	SEMA4A	*
chr19	2607726	2608495	5	3.63095e-11	-0.0823862	Hypo
chr16	68000763	68001415	5	3.67368e-11	0.0620829	Hyper	SLC12A4
chr13	30962973	30964034	5	3.72105e-11	0.1215	Hyper
chr1	152009457	152011357	12	3.80813e-11	0.144877	Hyper	S100A11
chr3	184037459	184038723	11	3.83357e-11	0.0745923	Hyper	EIF4G1
chr7	2148808	2150016	6	3.87266e-11	0.115443	Hyper	MAD1L1
chr17	80740537	80741558	6	4.07551e-11	0.0769957	Hyper
chr1	9953177	9953939	6	4.33532e-11	0.135875	Hyper	CTNNBIP1
chr12	8043600	8044549	5	4.48958e-11	0.137868	Hyper	NANOGP1 SLC2A14
chr14	51135165	51135730	7	4.68988e-11	0.057081	Hyper	SAV1
chr7	151547969	151548914	6	4.76998e-11	0.0968224	Hyper
chr3	15838021	15840275	9	4.91966e-11	0.140659	Hyper	ANKRD28
chr1	167689891	167690726	5	4.9236e-11	0.131357	Hyper	MPZL1
chr19	43099482	43100413	5	4.94048e-11	0.0931684	Hyper	CEACAM8
chr1	16482553	16483658	9	4.95446e-11	0.103522	Hyper	EPHA2 RP11-276H7.2
chr12	111618925	111619455	8	5.07398e-11	0.0887287	Hyper
chr14	50863674	50864415	11	5.18128e-11	0.10528	Hyper	CDKL1 RP11-247L20.3
chr4	75173879	75174204	5	5.22969e-11	-0.0751005	Hypo	EPGN
chr5	118689293	118691457	20	5.38626e-11	-0.0780636	Hypo	TNFAIP8
chr19	7701963	7702767	6	5.483e-11	0.126785	Hyper	CTD-3214H19.6 STXBP2
chr6	33245128	33247509	50	5.53722e-11	0.0775371	Hyper	B3GALT4 RPS18 WDR46
chr4	122137613	122139008	8	5.55008e-11	0.198264	Hyper	TNIP3
chr5	176920021	176920990	5	5.62501e-11	0.0981739	Hyper	PDLIM7 RP11-1334A24.6
chr17	7328520	7328921	7	5.62774e-11	0.105206	Hyper	C17orf74
chr22	24915037	24916084	5	6.03007e-11	0.0857838	Hyper	UPB1
chr22	18257412	18258664	11	6.16342e-11	-0.0854618	Hypo	BID LINC00528
chr17	39780836	39782091	5	6.21009e-11	0.116753	Hyper	KRT17
chr17	37123638	37124701	12	6.44297e-11	-0.1661	Hypo	FBXO47	*
chr14	22960834	22962598	8	6.60536e-11	-0.0507567	Hypo	TRAJ44 TRAJ45 TRAJ46 TRAJ47 TRAJ48
chr9	130859347	130860839	12	6.76137e-11	0.112246	Hyper	SLC25A25
chr1	151583925	151584446	7	6.78594e-11	0.0331217	Hyper	RP11-404E16.1 SNX27
chr8	103941618	103942297	5	6.88173e-11	-0.0562281	Hypo	KB-1507C5.2
chr11	10470983	10472161	13	6.94679e-11	0.11538	Hyper	AMPD3
chr9	131790695	131791746	6	7.04556e-11	0.0892153	Hyper	SH3GLB2
chr22	40341342	40342653	5	7.64205e-11	0.0680696	Hyper	GRAP2
chr14	95651866	95653488	8	7.66321e-11	0.0797388	Hyper	CTD-2240H23.2
chr17	9929528	9930880	9	7.75888e-11	-0.067017	Hypo	GAS7
chr2	28114016	28114462	7	7.89281e-11	0.114066	Hyper	BRE RBKS
chr12	124069475	124070499	8	7.97535e-11	0.189954	Hyper	RP11-486O12.2 TMED2
chr21	40123882	40125827	7	8.0703e-11	0.147182	Hyper
chr19	45926920	45927696	16	8.60848e-11	0.0636715	Hyper	ERCC1
chr16	4673918	4674352	5	8.85808e-11	0.114291	Hyper	MGRN1	*
chr8	143780434	143781985	13	9.12197e-11	0.0990207	Hyper	LY6K
chr2	25141532	25142523	13	1.03916e-10	-0.085122	Hypo	ADCY3
chr9	88967620	88968480	5	1.04409e-10	-0.0675821	Hypo	ZCCHC6
chr3	15482242	15482647	5	1.06775e-10	0.108181	Hyper	EAF1-AS1 METTL6
chr11	334251	334833	6	1.06989e-10	0.132244	Hyper	RP11-326C3.15
chr19	52004630	52005651	9	1.0741e-10	0.0534657	Hyper	SIGLEC12
chr2	128398072	128398961	5	1.0767e-10	-0.0609815	Hypo	LIMS2
chr17	79128827	79129078	5	1.08022e-10	0.175157	Hyper
chr1	206642954	206643443	6	1.08559e-10	-0.0840355	Hypo	IKBKE
chr9	130341161	130342105	6	1.10359e-10	0.0932522	Hyper	FAM129B
chr17	1477843	1478889	7	1.10664e-10	0.0833983	Hyper
chr3	195637901	195639094	5	1.13145e-10	0.133928	Hyper	AC124944.3 RP11-352G9.1 TNK2
chr17	9862147	9863293	16	1.17003e-10	0.0845741	Hyper	GAS7
chr15	31631240	31632090	6	1.17107e-10	-0.0661068	Hypo	KLF13
chr17	28706715	28707461	5	1.18975e-10	0.130391	Hyper	CPD
chr5	1107855	1109031	8	1.19416e-10	0.120672	Hyper
chr8	22852741	22853394	5	1.19658e-10	0.112581	Hyper	RHOBTB2
chr15	40398548	40399723	8	1.19717e-10	0.1147	Hyper	BMF
chr11	46382485	46383209	9	1.21515e-10	0.0594755	Hyper	DGKZ
chr17	37365365	37366501	5	1.2491e-10	0.0484088	Hyper
chr7	150102660	150103902	8	1.24983e-10	-0.0583112	Hypo	ZNF775
chr11	63448356	63448941	10	1.30351e-10	0.10687	Hyper	RTN3
chr5	78281684	78282099	9	1.31889e-10	0.0672215	Hyper	ARSB
chr4	169751983	169752958	6	1.38062e-10	0.0679621	Hyper	PALLD RP11-635L1.3
chr17	41052107	41053228	7	1.3949e-10	0.0730446	Hyper	G6PC LINC00671
chr13	99856927	99857926	5	1.40331e-10	-0.0772585	Hypo	RN7SKP9
chr20	8638302	8639258	6	1.40386e-10	0.165236	Hyper	PLCB1
chr9	130910995	130911792	5	1.41094e-10	0.135356	Hyper	LCN2
chr5	55148279	55148974	5	1.4292e-10	0.168515	Hyper	IL31RA
chr6	31695027	31695973	7	1.54564e-10	0.0855565	Hyper	DDAH2
chr5	67730071	67731643	6	1.57319e-10	0.12959	Hyper	CTC-537E7.3
chr2	74753281	74754237	9	1.57491e-10	0.127072	Hyper	AUP1 DQX1
chr2	127412692	127413936	11	1.63209e-10	0.111816	Hyper	GYPC
chr1	2081984	2082848	6	1.65989e-10	0.132334	Hyper
chr8	49647703	49648519	12	1.68621e-10	0.0740676	Hyper	EFCAB1
chr9	131450106	131450975	5	1.72424e-10	-0.0999365	Hypo	SET
chr3	48598236	48598799	5	1.77461e-10	0.0643298	Hyper	PFKFB4
chr4	54424280	54425349	9	1.81518e-10	0.0973693	Hyper	LNX1
chr8	8318774	8319555	5	1.82704e-10	-0.0632624	Hypo	CTA-398F10.2
chr20	58629939	58631038	8	1.82937e-10	0.117107	Hyper	C20orf197
chr10	43133994	43134302	6	1.89833e-10	0.0785515	Hyper	ZNF33B
chr15	76016129	76016335	6	1.9009e-10	0.0796034	Hyper	ODF3L1
chr3	11643341	11643630	5	1.92812e-10	0.0796756	Hyper
chr2	144994613	144995735	8	1.94726e-10	0.0833585	Hyper	GTDC1
chr11	68141470	68142768	6	2.0219e-10	0.0765123	Hyper
chr16	69966641	69967766	8	2.03389e-10	0.206754	Hyper	MIR140 WWP2
chr12	322831	323905	15	2.04189e-10	0.0747359	Hyper	SLC6A12
chr1	113215934	113216829	8	2.12189e-10	0.0942543	Hyper	MOV10
chr5	74349644	74350815	7	2.17737e-10	-0.216521	Hypo	RP11-229C3.2
chr20	62715661	62716606	10	2.21024e-10	0.0581482	Hyper	C20orf201 OPRL1
chr12	12867669	12868690	7	2.22067e-10	-0.0909995	Hypo	CDKN1B
chr8	142238452	142239055	8	2.23281e-10	0.129561	Hyper	SLC45A4
chr22	38711154	38712210	5	2.25314e-10	0.0831833	Hyper	CSNK1E
chr22	24113353	24114857	7	2.26224e-10	0.073092	Hyper	MMP11
chr16	1609908	1611973	10	2.37497e-10	-0.0471131	Hypo
chr3	52528714	52529524	10	2.4295e-10	0.0632623	Hyper	STAB1
chr6	31697530	31698899	33	2.46842e-10	0.0716714	Hyper	DDAH2
chr17	76818733	76820132	6	2.48596e-10	0.150087	Hyper	USP36
chr1	204182957	204183655	13	2.6359e-10	0.0422099	Hyper	GOLT1A
chr17	39769012	39769294	5	2.66148e-10	0.0802181	Hyper	KRT16
chr16	57512988	57514430	7	2.79278e-10	0.0879461	Hyper	DOK4
chr20	13199787	13201353	22	2.83398e-10	0.144455	Hyper	ISM1
chr19	51875451	51876788	6	2.86139e-10	0.073241	Hyper	NKG7
chr7	150263324	150264987	6	2.86139e-10	-0.120959	Hypo	GIMAP4
chr6	31701011	31701808	5	2.92143e-10	0.0921062	Hyper
chr11	46612744	46613134	5	3.05196e-10	0.0568083	Hyper	AMBRA1
chr11	818331	819513	9	3.23467e-10	0.0956386	Hyper	PNPLA2
chr13	53601944	53603157	6	3.25146e-10	0.140176	Hyper	OLFM4
chr16	21168523	21169811	9	3.57121e-10	0.137645	Hyper	DNAH3 TMEM159
chr11	63272764	63274030	7	3.62891e-10	0.0993676	Hyper	LGALS12
chr21	48025100	48026476	8	3.81207e-10	0.086213	Hyper	S100B
chr7	27142799	27144302	13	3.81424e-10	0.13916	Hyper	HOXA2
chr10	126329354	126330905	5	3.89947e-10	0.106567	Hyper
chr17	75371205	75372357	6	3.95065e-10	-0.0828141	Hypo	RP11-936I5.1 SEPT9
chr14	55594613	55595698	5	4.068e-10	0.185727	Hyper	LGALS3
chr17	77913966	77914869	6	4.068e-10	0.0906466	Hyper
chr2	10469566	10470961	9	4.08221e-10	-0.0986147	Hypo
chr11	118763674	118764491	9	4.4051e-10	-0.0772127	Hypo
chr12	7054989	7056008	12	4.41496e-10	-0.0403636	Hypo	C12orf57 PTPN6 U47924.31
chr3	50337070	50338253	7	4.63332e-10	0.100325	Hyper	HYAL3 NAT6
chr14	74317981	74318586	13	4.82486e-10	0.103332	Hyper	PTGR2 RP5-1021I20.4
chr1	156095882	156096574	6	4.98999e-10	0.113419	Hyper	LMNA
chr2	198175919	198176433	6	5.17593e-10	-0.0830111	Hypo	AC010746.3 ANKRD44
chr9	137809628	137810490	5	5.21309e-10	0.076871	Hyper	FCN1
chr20	30406052	30407261	11	5.75664e-10	0.0761326	Hyper	MYLK2
chr4	154073371	154073915	7	6.0709e-10	0.0526257	Hyper	TRIM2
chr7	129007685	129008407	6	6.18993e-10	0.0536057	Hyper	AHCYL2
chr20	44541153	44542136	6	6.59204e-10	0.116331	Hyper	PLTP
chr10	3823758	3825031	10	6.80791e-10	-0.105879	Hypo	KLF6
chr13	41136971	41137894	6	6.94796e-10	0.107805	Hyper	FOXO1
chr22	25464299	25465883	5	7.00622e-10	-0.079411	Hypo	KIAA1671
chr17	7461260	7462249	13	7.06129e-10	0.0928523	Hyper	TNFSF13
chr3	111314186	111315387	5	7.2585e-10	-0.0675935	Hypo	ZBED2
chr21	43547686	43548653	6	7.4718e-10	0.199639	Hyper	UMODL1
chr14	25045028	25046267	7	7.90461e-10	0.156883	Hyper	CTSG
chr10	90749562	90750381	7	7.90862e-10	0.0890138	Hyper	ACTA2 FAS
chr11	124545828	124546767	5	8.12538e-10	0.0836504	Hyper	SPA17
chr22	46684364	46685754	7	8.20426e-10	0.0675885	Hyper	TTC38
chr7	148516612	148517771	5	8.2458e-10	0.0732268	Hyper	RNU7-20P
chr16	50155871	50156656	5	8.2842e-10	-0.0794585	Hypo	RP11-429P3.5
chr1	59362343	59363158	7	8.28424e-10	0.0715086	Hyper	RP4-794H19.1
chr16	56640947	56642024	6	8.40401e-10	0.0635394	Hyper	MT2A
chr3	58200021	58201182	5	8.461e-10	0.11015	Hyper	DNASE1L3
chr17	43483116	43484506	9	9.17499e-10	0.155728	Hyper	ARHGAP27
chr8	22734960	22735478	6	1.02926e-09	-0.0706494	Hypo	RP11-87E22.2
chr9	120466347	120466837	5	1.05449e-09	0.0980859	Hyper	TLR4
chr7	100859461	100860399	6	1.06699e-09	0.0559151	Hyper	PLOD3 ZNHIT1
chr16	72206241	72206929	7	1.10581e-09	0.137976	Hyper	PMFBP1
chr9	125794756	125797284	14	1.1422e-09	0.145701	Hyper	GPR21 RABGAP1
chr2	75184528	75185645	10	1.15535e-09	0.188862	Hyper	POLE4
chr1	59369104	59369810	6	1.25688e-09	0.0274229	Hyper
chr6	30686368	30687707	13	1.30655e-09	0.143925	Hyper	MDC1 TUBB
chr6	31704282	31705273	8	1.31947e-09	0.0669643	Hyper	CLIC1
chr1	211859183	211859777	5	1.36112e-09	0.070337	Hyper	RP11-122M14.1
chr2	160472940	160473496	6	1.37218e-09	0.137864	Hyper	AC009506.1 BAZ2B
chr19	14785593	14785849	5	1.38951e-09	0.0711353	Hyper	EMR3
chr6	41130718	41131863	8	1.43994e-09	0.137293	Hyper	TREM2
chr6	36665240	36665620	7	1.48282e-09	0.10461	Hyper
chr11	67775763	67777952	13	1.53447e-09	-0.104547	Hypo	ALDH3B1
chr8	130695235	130696901	7	1.55079e-09	0.146268	Hyper	RP11-419K12.1
chr22	38036755	38037831	7	1.55337e-09	-0.0729096	Hypo	SH3BP1
chr22	24826794	24829462	13	1.59642e-09	-0.0586096	Hypo	ADORA2A
chr16	725142	725581	8	1.60157e-09	0.0902211	Hyper	RHBDL1
chr11	36422377	36422615	5	1.62884e-09	0.0645328	Hyper	PRR5L
chr20	52556019	52556669	5	1.71629e-09	0.0738939	Hyper	AC005220.3
chr5	61601128	61601647	5	1.84478e-09	-0.0765034	Hypo	KIF2A
chr2	218990043	218991310	8	1.86277e-09	0.105503	Hyper	CXCR2
chr17	79803202	79804113	7	1.87006e-09	0.0311731	Hyper	P4HB
chr19	41934170	41935153	5	1.8859e-09	0.100102	Hyper	B3GNT8
chr7	27183133	27184853	38	1.95883e-09	-0.134873	Hypo	HOXA-AS3 HOXA5
chr16	56973032	56974143	5	1.97666e-09	-0.0488719	Hypo	HERPUD1 RP11-325K4.2 RP11-325K4.3
chr10	72358359	72359588	7	2.01134e-09	-0.0510021	Hypo
chr21	47738205	47739184	8	2.01832e-09	0.0999395	Hyper	C21orf58
chr5	1502318	1503979	6	2.01999e-09	0.0854526	Hyper
chr8	22500019	22501100	5	2.03908e-09	-0.054596	Hypo	BIN3
chr11	1771953	1773043	6	2.0714e-09	0.0611789	Hyper	IFITM10
chr4	1221838	1222440	6	2.10496e-09	0.12758	Hyper	CTBP1
chr12	47603650	47605172	6	2.11592e-09	-0.079879	Hypo	PCED1B-AS1
chr10	134224821	134226547	7	2.14069e-09	0.0947477	Hyper
chr2	240168283	240169280	7	2.14693e-09	0.085723	Hyper
chr19	41870186	41871174	7	2.19514e-09	0.134939	Hyper	B9D2 TMEM91
chr19	17864889	17866244	6	2.19514e-09	0.0974	Hyper	FCHO1
chr3	196351327	196352455	6	2.20786e-09	0.137432	Hyper
chr16	4357055	4357936	7	2.25095e-09	0.0786062	Hyper
chr10	88717364	88717926	5	2.2565e-09	0.0715396	Hyper	MMRN2 SNCG
chr11	57194495	57195540	7	2.2612e-09	0.0839587	Hyper	SLC43A3
chr12	93966978	93967711	5	2.43243e-09	0.120155	Hyper	SOCS2-AS1 SOCS2
chr11	46615413	46616660	15	2.46021e-09	0.183075	Hyper	AMBRA1
chr1	220101945	220102528	12	2.53484e-09	0.0821834	Hyper	SLC30A10
chr3	184035137	184035527	5	2.55382e-09	0.0774955	Hyper	EIF4G1
chr2	230989183	230989995	6	2.58245e-09	0.117277	Hyper	AC009950.2
chr17	7017968	7018598	5	2.69657e-09	0.171073	Hyper	ASGR2
chr16	85568220	85569506	5	2.69657e-09	0.0896675	Hyper
chr1	233248709	233249314	5	2.80046e-09	0.0867363	Hyper
chr7	26192756	26193805	5	2.83963e-09	0.116299	Hyper	NFE2L3
chr7	752238	753460	14	2.86696e-09	0.108425	Hyper	PRKAR1B
chr18	72165429	72166704	6	2.87978e-09	0.0879443	Hyper	CNDP2
chr17	72208213	72208788	5	2.88689e-09	0.0568106	Hyper	CTD-2514K5.2 TTYH2
chr3	98480999	98483465	5	2.88746e-09	0.0941951	Hyper	ST3GAL6
chr1	207070539	207071109	5	3.00222e-09	-0.0628808	Hypo	IL24
chr1	10271191	10272185	7	3.09007e-09	0.150972	Hyper	KIF1B
chr12	117477105	117478480	6	3.12842e-09	0.0790798	Hyper
chr2	65088881	65091416	5	3.13775e-09	0.140025	Hyper	AC007880.1
chr4	10686300	10687119	8	3.22881e-09	0.0815927	Hyper	CLNK RP11-61G19.1
chr7	157089894	157090728	6	3.2666e-09	0.112601	Hyper
chr15	91446764	91447749	8	3.32885e-09	-0.0735848	Hypo	MAN2A2
chr1	231155449	231156359	13	3.3401e-09	0.087297	Hyper	MIR1182 RP11-423F24.3
chr2	241807539	241808106	6	3.37133e-09	0.104097	Hyper	AGXT
chr16	67517246	67518179	7	3.43571e-09	0.107874	Hyper	AGRP RP11-297D21.4
chr11	129912137	129912579	5	3.43989e-09	0.203626	Hyper	RP11-679I18.4
chr6	13272338	13273147	6	3.47572e-09	0.101627	Hyper	PHACTR1 RP1-257A7.4
chr1	40029385	40030384	8	3.50705e-09	0.124728	Hyper	PABPC4 RP11-69E11.8
chr1	249153457	249154285	6	3.51269e-09	0.0933026	Hyper	AL672294.1 ZNF692
chr11	33277746	33278716	10	3.56806e-09	0.145401	Hyper	HIPK3
chr3	45927105	45928018	6	3.60506e-09	-0.0480511	Hypo	CCR9 RP11-852E15.1
chr8	23144884	23145460	5	3.7244e-09	0.101523	Hyper	R3HCC1
chr1	156211409	156212578	11	3.85947e-09	0.0854245	Hyper	BGLAP
chr12	57940684	57942004	14	3.89574e-09	0.0656115	Hyper	DCTN2 KIF5A
chr3	108540154	108540786	5	4.04749e-09	-0.0559971	Hypo	TRAT1
chr15	63127716	63128161	5	4.07549e-09	0.13436	Hyper	RP11-1069G10.1 TLN2
chr5	124081066	124082323	6	4.17568e-09	0.0692878	Hyper	ZNF608
chr2	47204734	47206965	7	4.36629e-09	0.161118	Hyper	TTC7A
chr14	94576947	94577514	6	4.48542e-09	-0.132305	Hypo	IFI27	*
chr12	56360065	56360499	7	4.50688e-09	0.0630137	Hyper	CDK2 PMEL RP11-973D8.4
chr22	50970444	50971601	9	4.74137e-09	0.088789	Hyper	ODF3B TYMP
chr22	37317797	37320126	8	4.93202e-09	0.0999833	Hyper	CSF2RB
chr19	35981224	35982046	8	4.95901e-09	0.066903	Hyper	KRTDAP
chr8	102149430	102150072	7	5.12237e-09	0.147999	Hyper	KB-1460A1.3 RN7SKP249
chr6	30655696	30658493	28	5.3471e-09	0.0555044	Hyper	NRM PPP1R18
chr1	53661448	53662520	7	5.72732e-09	0.0826347	Hyper	CPT2
chr16	89042948	89044855	14	5.82423e-09	0.086486	Hyper	CBFA2T3
chr12	124941307	124942692	10	5.84148e-09	0.0294976	Hyper
chr4	1742301	1742950	5	6.22342e-09	0.133568	Hyper	AC016773.1 TACC3
chr12	6492579	6494214	13	6.30418e-09	0.120425	Hyper	LTBR
chr17	27284209	27285150	5	6.35532e-09	0.0915165	Hyper	SEZ6
chr16	28193063	28194832	5	6.49295e-09	0.128528	Hyper	RNA.124 XPO6
chr8	19539991	19540809	10	6.65212e-09	0.112711	Hyper	CSGALNACT1
chr10	1088372	1088692	5	6.68219e-09	0.178471	Hyper	RNU7-163P
chr12	107711489	107712120	6	6.71308e-09	0.101377	Hyper	BTBD11
chr1	161178378	161179735	7	6.80451e-09	0.0461049	Hyper	NDUFS2
chr8	71316578	71316869	5	7.08657e-09	0.0586167	Hyper	NCOA2
chr5	67520858	67522532	10	7.10226e-09	0.104705	Hyper	PIK3R1
chr17	62084205	62084359	6	7.1547e-09	0.049814	Hyper	ICAM2
chr16	15766017	15767006	6	7.19036e-09	0.116574	Hyper	NDE1
chr1	43206309	43207302	5	7.31798e-09	0.0919811	Hyper	CLDN19
chr10	91091681	91093005	6	7.44806e-09	-0.158773	Hypo	IFIT3	*
chr17	79297435	79298502	5	7.55629e-09	0.0928593	Hyper
chr9	2031684	2032446	5	7.67857e-09	0.0956591	Hyper	SMARCA2
chr11	65195995	65196696	5	7.86549e-09	-0.0522957	Hypo
chr8	67624233	67624757	11	7.91884e-09	0.0823126	Hyper	SGK3
chr6	112081102	112081538	5	7.93703e-09	-0.156569	Hypo	FYN
chr7	1585359	1585897	7	8.12571e-09	0.0520885	Hyper	TMEM184A
chr2	60618524	60619220	6	8.39288e-09	-0.0932217	Hypo	AC007381.2
chr1	45272633	45274055	13	8.83233e-09	-0.0613083	Hypo	BTBD19 TCTEX1D4
chr2	69001815	69002378	12	9.14209e-09	0.0554893	Hyper	ARHGAP25
chr6	13408158	13409054	6	9.17175e-09	0.136679	Hyper	GFOD1
chr4	39034272	39035483	5	9.65735e-09	-0.0775433	Hypo	TMEM156
chr17	1943960	1944831	6	9.77597e-09	0.0882571	Hyper	DPH1 OVCA2 RP11-667K14.4
chr20	61436671	61437268	9	9.8694e-09	0.0963355	Hyper	OGFR-AS1 OGFR
chr12	125002474	125003786	9	9.94553e-09	0.0862686	Hyper	NCOR2
chr16	125896	127088	10	9.98188e-09	0.115516	Hyper	MPG RHBDF1
chr11	67249484	67251939	14	1.01034e-08	-0.0848515	Hypo	AIP
chr5	619405	620415	7	1.03198e-08	0.146385	Hyper
chr9	136445244	136446041	7	1.03754e-08	-0.144393	Hypo	FAM163B
chr17	179551	181288	8	1.04804e-08	0.0907161	Hyper	RP11-1260E13.4 RPH3AL
chr13	113425536	113426343	8	1.05482e-08	-0.0310792	Hypo
chr15	91458121	91460071	9	1.05511e-08	0.133529	Hyper	MAN2A2
chr20	35168979	35169886	9	1.05893e-08	0.108362	Hyper	MYL9
chr1	111174059	111175082	6	1.06104e-08	-0.0581553	Hypo	KCNA2
chr3	52348951	52349951	5	1.07658e-08	-0.0436267	Hypo	DNAH1
chr5	1298511	1299528	8	1.09251e-08	0.0732835	Hyper
chr19	947612	948452	5	1.14952e-08	0.112939	Hyper
chr7	141646270	141647505	5	1.21299e-08	0.130519	Hyper	CLEC5A
chr2	169311665	169312695	10	1.2741e-08	0.0874101	Hyper	CERS6
chr19	54971526	54972723	6	1.28635e-08	0.0538031	Hyper	LENG8
chr3	194030520	194030977	6	1.28647e-08	0.0548476	Hyper	LINC00887
chr2	105924245	105925965	6	1.29659e-08	0.109656	Hyper	TGFBRAP1
chr7	142976297	142977348	6	1.32542e-08	-0.063233	Hypo	TMEM139
chr10	82299606	82300388	6	1.32732e-08	-0.0646866	Hypo	SH2D4B
chr2	207847270	207848321	5	1.33331e-08	0.0955809	Hyper
chr14	98444151	98445422	9	1.3368e-08	-0.112841	Hypo	C14orf64
chr10	99477939	99478719	5	1.39846e-08	0.0811393	Hyper
chr9	139795609	139797211	5	1.40929e-08	-0.0776425	Hypo	TRAF2
chr17	38170632	38171697	8	1.41817e-08	0.0713797	Hyper	CSF3 RP11-387H17.6
chr12	132670344	132671062	5	1.41949e-08	-0.130903	Hypo
chr11	33913187	33914646	5	1.44508e-08	0.113111	Hyper	LMO2
chr10	65280473	65281108	10	1.47042e-08	0.0864519	Hyper	REEP3
chr6	32808504	32808752	5	1.53773e-08	-0.0870259	Hypo	PSMB8 TAP2	*
chr2	113593785	113594654	6	1.55979e-08	0.0932442	Hyper	IL1B
chr19	694837	695642	8	1.56141e-08	0.04914	Hyper	PRSS57
chr14	91723888	91724747	7	1.61863e-08	0.0682518	Hyper	CTD-2547L24.4
chr12	95945082	95946131	11	1.6361e-08	-0.0838464	Hypo	USP44
chr1	25425923	25427958	5	1.65631e-08	0.0603865	Hyper
chr17	49118881	49119787	5	1.65755e-08	0.130373	Hyper	RP11-481C4.1 SPAG9
chr7	116592956	116593586	11	1.66576e-08	0.0597892	Hyper	ST7-AS1 ST7-OT4 ST7
chr12	54689916	54691774	6	1.70633e-08	0.112841	Hyper	NFE2
chr12	50496206	50497037	5	1.71621e-08	0.0438065	Hyper	GPD1
chr7	84001551	84002356	5	1.73615e-08	0.147768	Hyper	SEMA3A
chr6	30690213	30690844	11	1.74767e-08	-0.0693541	Hypo	TUBB XXbac-BPG252P9.9
chr3	50376000	50376409	5	1.75033e-08	0.0422519	Hyper	RASSF1
chr19	55549414	55550348	11	1.80675e-08	0.182613	Hyper	GP6
chr1	113239314	113240299	5	2.07721e-08	-0.0579284	Hypo	MOV10 RP11-426L16.3
chr20	30947335	30948211	6	2.17757e-08	-0.0509094	Hypo	ASXL1
chr6	170535321	170536124	8	2.2639e-08	0.149436	Hyper
chr12	8275926	8276718	5	2.29985e-08	0.158747	Hyper	CLEC4A
chr7	155790277	155790956	6	2.31422e-08	-0.0815115	Hypo
chr19	7733174	7734203	8	2.36475e-08	0.111405	Hyper	RETN
chr20	55967503	55969282	8	2.44023e-08	-0.103908	Hypo	RBM38 RP4-800J21.3
chr19	42379689	42380725	5	2.4604e-08	-0.0907363	Hypo	CD79A
chr1	109849545	109850126	5	2.46842e-08	0.0790922	Hyper	MYBPHL
chr1	203737534	203738799	8	2.48757e-08	0.15017	Hyper	LAX1
chr16	88228257	88228780	5	2.51209e-08	0.152425	Hyper	LA16c-444G7.2 RP11-863P13.2
chr15	45026986	45028595	7	2.53226e-08	-0.0832493	Hypo	TRIM69
chr10	114133235	114133900	6	2.59735e-08	0.118518	Hyper	ACSL5
chr5	34043140	34044229	7	2.71387e-08	0.130591	Hyper	C1QTNF3
chr6	32181561	32182326	6	2.78539e-08	0.127946	Hyper	NOTCH4	*
chr12	94676369	94676940	6	2.85031e-08	0.0806643	Hyper	RP11-1105G2.3
chr3	185655795	185656291	9	2.89678e-08	0.133299	Hyper	TRA2B
chr12	52638005	52638592	5	3.02237e-08	0.0632873	Hyper	KRT7
chr9	130540941	130541859	8	3.04997e-08	0.0387556	Hyper	SH2D3C
chr17	1664630	1665303	7	3.20331e-08	0.0699364	Hyper	SERPINF1
chr1	19971709	19972777	9	3.25034e-08	0.106076	Hyper	NBL1
chr2	64863301	64863651	5	3.3708e-08	0.12477	Hyper
chr2	8464901	8466005	5	3.38443e-08	-0.0942237	Hypo	LINC00299
chr1	249110746	249111789	6	3.52015e-08	0.131953	Hyper	SH3BP5L
chr18	77440287	77441381	7	3.52015e-08	0.0768107	Hyper	CTDP1 RP11-567M16.3
chr11	60869449	60869969	7	3.59542e-08	-0.0676105	Hypo	CD5
chr17	72709026	72709731	5	3.77937e-08	0.0646016	Hyper	CD300LF
chr20	52199520	52199778	5	3.80014e-08	0.047153	Hyper	ZNF217
chr2	28496822	28498080	5	3.82565e-08	0.129126	Hyper
chr1	203733914	203734559	9	4.28537e-08	-0.085279	Hypo	LAX1
chr2	66671659	66672688	8	4.33744e-08	0.0648778	Hyper	MEIS1
chr5	14414947	14415656	5	4.42404e-08	-0.0422903	Hypo
chr19	5838735	5838999	6	4.51153e-08	0.0790481	Hyper	FUT6
chr3	113160071	113161177	14	4.55642e-08	0.15323	Hyper	WDR52
chr11	62620843	62621597	6	4.6033e-08	-0.0511987	Hypo	SLC3A2 SNHG1
chr11	128775743	128776548	6	4.75628e-08	0.137859	Hyper	C11orf45
chr22	31317764	31318546	12	4.81112e-08	-0.132881	Hypo	MORC2-AS1
chr3	128291538	128293318	7	4.86034e-08	0.0731401	Hyper	C3orf27
chr12	125023115	125023878	5	4.87242e-08	0.0537435	Hyper
chr11	76571458	76572061	6	5.07309e-08	-0.0809445	Hypo	ACER3
chr10	12077957	12078692	5	5.07442e-08	0.0889271	Hyper	UPF2
chr19	38918129	38918253	5	5.11899e-08	-0.0652546	Hypo	RASGRP4
chr1	24861708	24863166	6	5.14272e-08	-0.0969888	Hypo
chr1	32711840	32713275	6	5.32812e-08	0.0837582	Hyper	FAM167B
chr17	25886248	25887224	5	5.53189e-08	0.123893	Hyper	KSR1
chr7	75956931	75957376	5	5.61678e-08	0.104838	Hyper
chr11	19736648	19737351	5	5.89472e-08	0.115096	Hyper	NAV2
chr1	160616604	160617356	6	5.99872e-08	-0.0938249	Hypo	SLAMF1
chr17	48473505	48474379	8	6.05985e-08	0.059589	Hyper	LRRC59 RP1-117B12.4
chr9	35618528	35619819	5	6.111e-08	0.0618147	Hyper	CD72
chr6	31794278	31794759	5	6.14721e-08	-0.0559228	Hypo	HSPA1B
chr1	184984296	184984750	5	6.36281e-08	0.0918789	Hyper	RNA5SP72
chr6	166876490	166877038	7	6.41573e-08	0.12208	Hyper	RPS6KA2-IT1
chr17	80170622	80171413	5	6.44204e-08	0.0213216	Hyper	CCDC57 RP13-516M14.2
chr12	53994642	53996249	7	6.59387e-08	0.116665	Hyper	ATF7
chr4	86850108	86850721	5	6.63868e-08	0.098271	Hyper	ARHGAP24
chr5	1168528	1169632	5	6.69621e-08	0.0857373	Hyper
chr19	54809989	54810355	5	6.69699e-08	0.077774	Hyper	AC008984.5 LILRA3
chr11	16813059	16813681	6	6.86403e-08	0.10228	Hyper	PLEKHA7
chr1	212872117	212872696	5	6.8926e-08	0.0732725	Hyper	BATF3
chr1	15497910	15498551	8	7.16001e-08	-0.0548429	Hypo	C1orf195
chr22	39491903	39492303	5	7.42223e-08	-0.0427167	Hypo	APOBEC3H
chr11	62342076	62342730	6	7.4603e-08	0.0460245	Hyper	EEF1G MIR3654 TUT1
chr19	46998786	46999840	15	7.54909e-08	-0.0629183	Hypo	AC011484.1 PNMAL2
chr1	204328377	204329307	8	7.56006e-08	0.069867	Hyper	PLEKHA6
chr5	150521167	150521698	7	7.70524e-08	-0.0913378	Hypo	ANXA6
chr11	63303399	63304614	5	7.77842e-08	-0.0735075	Hypo	RARRES3
chr17	80561982	80562558	5	8.03859e-08	0.162441	Hyper	FOXK2 RP13-638C3.4
chr3	101497475	101499721	20	8.14782e-08	0.125776	Hyper	NXPE3
chr7	38350464	38351468	7	8.30168e-08	-0.207362	Hypo	AC006033.22
chr10	128993810	128994702	10	8.35606e-08	-0.0554155	Hypo	FAM196A
chr8	28195955	28196932	8	8.39638e-08	0.104317	Hyper	PNOC RP11-380I10.4
chr5	14325937	14326531	5	8.42712e-08	0.181304	Hyper
chr10	134399880	134400506	6	8.52818e-08	0.133839	Hyper
chr20	3761916	3762520	8	8.65024e-08	0.066292	Hyper	SPEF1
chr11	2542384	2543051	5	8.80021e-08	0.10113	Hyper
chr14	105390602	105391635	7	9.4816e-08	0.0918367	Hyper	PLD4
chr12	6438502	6439097	5	9.53212e-08	0.0456476	Hyper	TNFRSF1A	*
chr3	148446998	148448256	6	9.57131e-08	0.109749	Hyper	AGTR1
chr12	94241877	94242934	5	9.84242e-08	0.119826	Hyper	CRADD
chr14	74296334	74297416	5	1.00309e-07	0.0878561	Hyper	RP5-1021I20.2
chr11	74178114	74179549	12	1.00675e-07	0.100357	Hyper	KCNE3
chr6	2962352	2963052	5	1.02202e-07	0.112169	Hyper	SERPINB6
chr12	77717560	77718302	5	1.02518e-07	0.076638	Hyper	RP1-34H18.1
chr12	6976129	6976491	8	1.07002e-07	0.0854184	Hyper	TPI1
chr1	203273571	203274503	7	1.12485e-07	0.024562	Hyper	BTG2 LINC01136
chr22	37499451	37499912	6	1.13957e-07	0.0827194	Hyper	TMPRSS6
chr15	68497992	68499369	9	1.21678e-07	0.0654638	Hyper	CALML4
chr6	15504844	15506085	7	1.21917e-07	0.146498	Hyper
chr11	47428611	47429713	6	1.22157e-07	0.0937753	Hyper	RP11-750H9.5 SLC39A13
chr15	49461403	49462514	12	1.23028e-07	-0.044181	Hypo	GALK2 MIR4716
chr1	20914028	20915180	5	1.25425e-07	0.137934	Hyper	CDA
chr12	54694673	54695110	9	1.25604e-07	0.0406718	Hyper	COPZ1 NFE2
chr9	124048188	124048515	5	1.25807e-07	0.0896803	Hyper	GSN-AS1 GSN
chr5	156886259	156887490	14	1.28645e-07	0.0739023	Hyper	CTB-109A12.1 NIPAL4
chr4	3371520	3372272	11	1.32087e-07	-0.0832742	Hypo	RGS12
chr3	52001952	52002969	8	1.4026e-07	0.0592994	Hyper	PCBP4
chr2	102607752	102608349	6	1.42688e-07	0.124526	Hyper	IL1R2
chr5	148724955	148725594	6	1.43659e-07	0.0192273	Hyper	GRPEL2
chr3	152016594	152017017	7	1.43862e-07	0.0628486	Hyper	MBNL1
chr19	13055829	13056745	12	1.45944e-07	0.0499204	Hyper	CALR CTC-425F1.4 RAD23A
chr6	41701566	41702012	5	1.48355e-07	0.0535052	Hyper	TFEB
chr12	57386819	57387400	6	1.50639e-07	0.150191	Hyper	GPR182
chr2	240290984	240291958	7	1.52179e-07	0.062408	Hyper
chr14	103399429	103400237	7	1.53757e-07	0.0941437	Hyper	RP11-365N19.2
chr11	64980819	64981596	9	1.56944e-07	0.0824217	Hyper	SLC22A20
chr2	231576055	231577310	5	1.61638e-07	0.0649828	Hyper	CAB39
chr3	128779277	128780164	7	1.64336e-07	0.120014	Hyper	GP9
chr9	127018594	127019335	5	1.64903e-07	0.0602793	Hyper	NEK6
chr21	47845065	47846235	5	1.66597e-07	-0.0607605	Hypo
chr2	7171869	7172511	8	1.67418e-07	0.0916922	Hyper
chr9	35538890	35539509	5	1.71451e-07	0.164425	Hyper	RUSC2
chr5	141487482	141488444	12	1.72209e-07	-0.0773152	Hypo	NDFIP1
chr4	39482010	39482781	7	1.76859e-07	0.133207	Hyper	RP11-472B18.1
chr15	78555890	78556834	9	1.78563e-07	-0.0379872	Hypo	DNAJA4 RP11-762H8.3
chr10	56560945	56561543	7	1.8349e-07	0.112709	Hyper	PCDH15
chr15	74609775	74610683	6	1.84006e-07	0.0654791	Hyper	CCDC33
chr8	52873358	52874692	5	1.86353e-07	0.0634307	Hyper	RP11-546K22.1	*
chr15	74501317	74501771	6	1.86934e-07	-0.0541119	Hypo	STRA6
chr1	6556248	6557170	7	1.87101e-07	0.0690627	Hyper	PLEKHG5
chr17	37895143	37896420	11	1.87515e-07	0.0976901	Hyper	GRB7
chr5	60455790	60457747	7	1.92089e-07	0.172374	Hyper	CTC-436P18.1 SMIM15
chr11	1888965	1890204	6	1.94047e-07	-0.0553147	Hypo	LSP1
chr12	48744539	48745694	12	1.96856e-07	0.0670384	Hyper	RP11-370I10.6 ZNF641
chr1	114521301	114522498	9	1.98455e-07	0.0718098	Hyper	OLFML3
chr18	71708311	71708666	5	2.01089e-07	-0.082667	Hypo
chr12	120632764	120633105	5	2.03886e-07	0.0860427	Hyper	GCN1L1
chr5	124043109	124044098	6	2.07862e-07	0.0949165	Hyper	RP11-43D2.2
chr22	31030521	31031082	5	2.08848e-07	0.0471875	Hyper	SLC35E4
chr8	128807841	128808554	6	2.09953e-07	-0.0609449	Hypo	PVT1
chr16	1793303	1793924	5	2.17395e-07	0.0500127	Hyper	MAPK8IP3
chr5	138718812	138719470	5	2.2107e-07	0.109388	Hyper	SLC23A1
chr17	45909295	45909778	5	2.31266e-07	0.0906379	Hyper	LRRC46 MRPL10
chr12	51421367	51422441	7	2.46889e-07	0.0891777	Hyper	SLC11A2
chr1	112016558	112017031	6	2.47247e-07	0.0649284	Hyper	C1orf162
chr3	42694144	42695143	7	2.57626e-07	0.0554838	Hyper	RP4-613B23.1 ZBTB47
chr11	1073417	1074009	5	2.62347e-07	0.0771042	Hyper	MUC2
chr2	27345848	27346605	10	2.66173e-07	0.0969866	Hyper	ABHD1
chr22	19919974	19920697	5	2.80732e-07	0.0717631	Hyper	TXNRD2
chr16	57673067	57674745	9	2.81087e-07	-0.0784577	Hypo	GPR56
chr12	46660255	46660893	6	2.85707e-07	-0.144697	Hypo	SLC38A1
chr16	9055493	9056115	7	2.88902e-07	-0.104995	Hypo	RP11-77H9.8 USP7
chr17	75314602	75316480	17	2.98195e-07	0.133534	Hyper	2020-09-09
chr2	64834106	64834430	5	3.03061e-07	0.0404822	Hyper	AC007365.1
chr16	1428639	1429545	5	3.0543e-07	0.059605	Hyper	AL031721.1 UNKL
chr7	2773010	2774654	9	3.0607e-07	0.100106	Hyper
chr11	47289355	47290281	6	3.06854e-07	0.0551826	Hyper	MADD NR1H3
chr21	34638009	34638556	7	3.1612e-07	0.0869039	Hyper	IL10RB-AS1 IL10RB
chr16	21608218	21608593	6	3.17326e-07	0.0953626	Hyper	METTL9
chr19	36203512	36204918	5	3.22506e-07	-0.083483	Hypo	ZBTB32
chr17	79303434	79304683	13	3.23922e-07	0.0598621	Hyper	TMEM105
chr16	89363811	89364225	7	3.29538e-07	0.0588583	Hyper	AC137932.5
chr17	8056492	8057770	6	3.35994e-07	0.0989095	Hyper	PER1
chr16	2286287	2287161	14	3.40786e-07	0.0516252	Hyper	DNASE1L2 E4F1 RP11-304L19.12
chr12	4385356	4386474	8	3.45659e-07	-0.043059	Hypo	CCND2-AS1 CCND2-AS2 CCND2
chr6	138187482	138187872	5	3.54762e-07	0.0522526	Hyper	RP11-356I2.4 TNFAIP3
chr8	101315424	101315562	6	3.57236e-07	0.159258	Hyper	RNF19A	*
chr14	105146996	105147781	7	3.67691e-07	0.0643499	Hyper	RP11-982M15.6
chr17	76850052	76850277	6	3.77817e-07	0.1166	Hyper	RP11-323N12.5	*
chr17	80402750	80403732	7	3.83275e-07	0.0763452	Hyper	C17orf62
chr6	34206084	34206683	6	3.84083e-07	-0.071862	Hypo	HMGA1
chr3	46718727	46719560	6	3.86761e-07	0.0742569	Hyper	ALS2CL
chr17	27045113	27045894	9	4.04833e-07	0.106928	Hyper	RAB34 RPL23A SNORD42B
chr16	70733234	70734236	6	4.10562e-07	0.0835191	Hyper	VAC14
chr8	142179603	142180375	6	4.10957e-07	0.165201	Hyper
chr19	11689488	11689997	11	4.11543e-07	0.124714	Hyper	ACP5
chr6	138820503	138821354	8	4.15899e-07	0.0886145	Hyper	NHSL1
chr1	79085162	79086197	5	4.20149e-07	0.0908643	Hyper	IFI44L
chr8	42064673	42065741	8	4.22941e-07	0.14719	Hyper	PLAT
chr5	169739625	169741779	6	4.23426e-07	0.149816	Hyper	CTB-114C7.4
chr1	155270855	155271762	8	4.31502e-07	0.0631199	Hyper	PKLR
chr11	65634083	65635512	7	4.33293e-07	0.0567727	Hyper	EFEMP2 MUS81
chr4	95264019	95264565	5	4.34438e-07	0.13164	Hyper	HPGDS
chr14	24777708	24778279	6	4.49727e-07	0.0714413	Hyper	CIDEB LTB4R2
chr6	44213377	44214097	8	4.50998e-07	0.0369757	Hyper	HSP90AB1
chr1	32708234	32708485	5	4.59009e-07	0.0768353	Hyper	MTMR9LP
chr20	48891434	48893207	6	4.63193e-07	0.09844	Hyper	RP11-290F20.3	*
chr1	948625	949634	10	4.84618e-07	-0.0571533	Hypo	ISG15 RP11-54O7.11
chr11	67202808	67203661	5	4.89675e-07	-0.051575	Hypo	AP003419.16 PTPRCAP RPS6KB2
chr19	56158542	56159288	8	5.01863e-07	0.0897632	Hyper	CCDC106
chr1	33219158	33219593	6	5.1597e-07	0.0902464	Hyper	KIAA1522
chr6	30289992	30290603	7	5.16642e-07	-0.0632234	Hypo
chr17	74721824	74722097	5	5.28703e-07	0.0911122	Hyper	JMJD6 METTL23
chr19	35786580	35787193	7	5.40655e-07	0.060632	Hyper
chr12	12659177	12659685	5	5.4989e-07	0.144769	Hyper	DUSP16
chr12	111536664	111537549	6	5.52835e-07	0.0595093	Hyper	CUX2
chr18	3453726	3454177	5	5.60889e-07	0.0511217	Hyper	TGIF1
chr2	242757225	242758129	6	5.69911e-07	0.0562505	Hyper
chr1	9129487	9130095	5	5.70079e-07	0.0923236	Hyper	SLC2A5
chr13	20764054	20764859	5	5.84255e-07	-0.0550379	Hypo	GJB2
chr10	33270948	33272417	5	5.9152e-07	-0.0608925	Hypo	RP11-462L8.1
chr7	2647927	2648785	7	5.93432e-07	0.105042	Hyper
chr6	42882703	42884350	9	6.03445e-07	0.0602017	Hyper	PTCRA
chr21	45773189	45774294	7	6.42921e-07	0.106829	Hyper	TRPM2
chr17	81040663	81042554	8	6.49273e-07	0.0796672	Hyper	METRNL
chr1	11203154	11204131	5	6.53944e-07	-0.0536184	Hypo	MTOR-AS1 MTOR
chr10	45948576	45949022	5	6.5685e-07	0.0755219	Hyper	RP11-67C2.2
chr12	124908112	124908931	7	6.57358e-07	0.101922	Hyper
chr12	123752628	123753272	9	6.65831e-07	0.059636	Hyper	CDK2AP1	*
chr11	1781505	1781710	5	6.71302e-07	0.0632922	Hyper	AC068580.6 CTSD RP11-295K3.1
chr7	1081061	1081709	6	6.76174e-07	0.0912942	Hyper
chr10	104913440	104914412	5	6.86579e-07	0.208978	Hyper	NT5C2
chr12	6959471	6960564	11	6.88176e-07	0.0446516	Hyper	CDCA3 USP5
chr22	36236274	36236760	8	6.89906e-07	0.0748691	Hyper	RBFOX2
chr17	70710154	70711001	5	6.95604e-07	0.145634	Hyper	AC080037.1
chr9	115512278	115512654	5	6.98317e-07	-0.0793025	Hypo	RP11-276E15.4 SNX30
chr12	7259717	7260776	7	7.05619e-07	0.131851	Hyper	C1RL-AS1 C1RL
chr4	99850540	99851281	12	7.09267e-07	-0.120513	Hypo	AC019131.1 EIF4E RP11-571L19.7
chr2	201170283	201171120	10	7.16599e-07	0.0747999	Hyper	SPATS2L
chr1	8271918	8272277	5	7.22472e-07	0.106657	Hyper
chr16	731417	732232	10	7.37577e-07	0.107289	Hyper	JMJD8 LA16c-313D11.9 STUB1
chr1	158149228	158149974	5	7.56414e-07	0.0716776	Hyper	CD1D ELL2P1
chr1	5942634	5943388	6	7.86763e-07	-0.0342987	Hypo	NPHP4
chr19	54603567	54605194	6	7.92426e-07	0.0844481	Hyper	NDUFA3 OSCAR
chr6	29692183	29692995	9	8.32889e-07	-0.0737241	Hypo	HCG4P11 HLA-F RPL23AP1
chr11	3647086	3648013	7	8.41312e-07	0.106321	Hyper	TRPC2
chr13	51639953	51640442	6	8.58256e-07	0.0869591	Hyper	GUCY1B2
chr9	77502445	77503042	9	8.6651e-07	0.122749	Hyper	TRPM6
chr17	18149324	18149890	5	8.72724e-07	0.0685238	Hyper	FLII
chr19	7766717	7767584	7	9.47362e-07	0.0735546	Hyper	FCER2
chr19	14224949	14225959	9	9.59794e-07	0.0325281	Hyper	PRKACA
chr19	55836640	55837381	6	9.73879e-07	0.0439577	Hyper	TMEM150B
chr4	2733397	2733970	5	9.76897e-07	0.0759241	Hyper
chr12	125019756	125020479	8	9.88867e-07	0.049298	Hyper	NCOR2
chr3	46447826	46448579	5	1.02602e-06	0.0923445	Hyper	CCRL2 RP11-24F11.2
chr6	147091024	147091655	5	1.07359e-06	0.118136	Hyper	ADGB
chr6	31527889	31528239	5	1.07434e-06	0.0836287	Hyper
chr20	42573639	42574624	7	1.12269e-06	-0.0437034	Hypo	TOX2
chr16	57728173	57729107	7	1.12703e-06	0.0876674	Hyper	CCDC135
chr17	79792334	79793795	13	1.16918e-06	0.0453045	Hyper	FAM195B PPP1R27
chr19	35819775	35820181	6	1.24728e-06	0.10453	Hyper	CD22 U62631.5
chr12	105379163	105379977	6	1.2504e-06	-0.0532308	Hypo	C12orf45
chr6	151258337	151258909	6	1.25554e-06	0.111518	Hyper	RNU6-302P
chr1	173176090	173177161	9	1.26351e-06	0.0507845	Hyper	TNFSF4
chr9	130712995	130714881	9	1.26841e-06	-0.0499885	Hypo	FAM102A
chr12	53443485	53443962	6	1.27517e-06	0.0729309	Hyper	TENC1
chr3	72741058	72741323	6	1.30082e-06	0.0694198	Hyper	RNA5SP136
chr3	64009217	64009746	8	1.33334e-06	0.048305	Hyper	PSMD6
chr3	127541172	127541529	6	1.35394e-06	0.0357489	Hyper	MGLL
chr19	40864827	40865483	7	1.40039e-06	0.0594349	Hyper	PLD3
chr1	159046773	159047177	6	1.43597e-06	0.120625	Hyper	AIM2	*
chr15	72598286	72599028	6	1.45183e-06	0.0465311	Hyper	CELF6
chr8	144120106	144120681	9	1.45304e-06	-0.153486	Hypo	C8orf31	*
chr8	141599141	141599436	6	1.46794e-06	-0.0820279	Hypo
chr17	38465217	38465510	9	1.51827e-06	0.054707	Hyper	RARA
chr5	96077898	96078834	5	1.54812e-06	0.175591	Hyper	CAST CTC-506B8.1
chr12	52995053	52995634	7	1.54835e-06	0.0609455	Hyper	KRT72 RP11-641A6.2
chr14	22982238	22983224	5	1.58073e-06	-0.0508077	Hypo	TRAJ28 TRAJ29 TRAJ30
chr19	858760	859983	9	1.58536e-06	0.0746359	Hyper	CFD
chr17	75469976	75471491	11	1.58964e-06	-0.0629507	Hypo	RP11-75C10.9 SEPT9
chr19	47812934	47814494	6	1.59215e-06	0.060518	Hyper	C5AR1
chr11	67183330	67183616	5	1.63214e-06	-0.0454397	Hypo	CARNS1
chr16	68321421	68321730	6	1.80041e-06	-0.0876985	Hypo	SLC7A6
chr2	219187295	219187843	6	1.84215e-06	0.140206	Hyper	PNKD
chr9	137263193	137263731	5	1.8458e-06	0.112659	Hyper	RXRA
chr9	139556801	139557920	5	1.85764e-06	0.142246	Hyper	EGFL7 RP11-251M1.1
chr4	159130591	159131518	8	1.87689e-06	0.0672617	Hyper	TMEM144
chr6	32135715	32136431	7	1.89843e-06	-0.0321424	Hypo	EGFL8
chr10	14598044	14598525	5	1.90865e-06	0.0942172	Hyper	FAM107B
chr2	233877200	233877857	6	1.91643e-06	0.0817927	Hyper	AC106876.2 NGEF
chr13	114874494	114875412	6	1.93259e-06	-0.0861777	Hypo	RASA3-IT1
chr20	62687554	62688329	7	1.94668e-06	0.0561943	Hyper	RP13-152O15.5 TCEA2
chr6	32154447	32155141	7	1.98101e-06	0.0852195	Hyper	PBX2 XXbac-BPG300A18.13
chr1	6093602	6094993	9	2.00403e-06	0.0626366	Hyper	KCNAB2
chr15	94840793	94841537	6	2.05948e-06	0.0870955	Hyper	MCTP2
chr16	10970200	10971250	9	2.23551e-06	0.0394625	Hyper	CIITA
chr19	814645	815528	6	2.27249e-06	0.0809534	Hyper	LPPR3 MIR3187
chr15	100890907	100891257	5	2.28043e-06	0.128866	Hyper	SPATA41
chr11	2432720	2434218	7	2.33034e-06	0.0803566	Hyper
chr21	46685287	46687249	8	2.37257e-06	-0.0517152	Hypo	POFUT2
chr16	65635643	65636127	5	2.37749e-06	0.169006	Hyper	RP11-351A20.2
chr6	159240774	159241461	5	2.3783e-06	0.0853053	Hyper	EZR-AS1 EZR
chr6	106533100	106534146	9	2.39403e-06	0.138936	Hyper	PRDM1
chr19	46526100	46526863	12	2.4006e-06	0.108269	Hyper	PGLYRP1	*
chr8	27468684	27469673	10	2.43799e-06	0.107306	Hyper	CLU
chr9	99329160	99329801	10	2.44029e-06	0.0339525	Hyper	CDC14B
chr4	40632362	40633269	10	2.61102e-06	0.104326	Hyper	RBM47
chr16	69975149	69976228	6	2.7305e-06	0.0872725	Hyper
chr11	396686	397613	6	2.90923e-06	-0.152361	Hypo	PKP3
chr14	94423111	94424156	10	2.97414e-06	-0.0389802	Hypo	ASB2
chr1	1066544	1067397	5	2.99989e-06	0.0620256	Hyper
chr17	79216882	79216949	5	3.02903e-06	0.0402771	Hyper
chr19	57018933	57019958	9	3.04305e-06	-0.0567178	Hypo	ZNF471
chr17	27308729	27309619	6	3.22415e-06	0.070635	Hyper	SEZ6
chr1	212588320	212588848	8	3.28581e-06	0.108551	Hyper	TMEM206
chr1	26869340	26870173	5	3.29177e-06	0.112044	Hyper	RPS6KA1
chr4	2813356	2814122	7	3.29212e-06	0.0331958	Hyper	SH3BP2
chr17	17110120	17110641	6	3.35874e-06	-0.139048	Hypo	PLD6
chr15	78558119	78558513	5	3.38966e-06	-0.0509749	Hypo	DNAJA4 RP11-762H8.3
chr7	142636371	142636840	5	3.40794e-06	-0.0636226	Hypo	C7orf34
chr17	19976149	19977025	7	3.42792e-06	0.0810766	Hyper	SPECC1
chr19	46806670	46807272	6	3.50251e-06	-0.0899868	Hypo	HIF3A
chr6	33265016	33265605	11	3.59805e-06	0.0939164	Hyper	RGL2
chr16	446077	446984	5	3.98409e-06	0.0709043	Hyper	NME4
chr1	17304822	17305562	7	4.21527e-06	0.071544	Hyper	MFAP2 RP1-37C10.3
chr6	31554199	31555016	8	4.32522e-06	0.126381	Hyper	LST1
chr3	187453973	187455006	7	4.4744e-06	0.0889294	Hyper	BCL6	*
chr7	150549132	150549472	6	4.50027e-06	0.0461188	Hyper	AOC1
chr5	36067091	36067691	6	4.51808e-06	0.0630315	Hyper	UGT3A2
chr2	113874822	113875723	7	4.60704e-06	-0.0434306	Hypo	IL1RN
chr11	2920052	2920799	12	4.63894e-06	0.0983809	Hyper	SLC22A18
chr19	45737011	45738115	11	4.7713e-06	-0.115277	Hypo	EXOC3L2
chr5	109024217	109024897	5	4.80409e-06	0.0486212	Hyper	CTC-332L22.1 MAN2A1
chr1	158322841	158325254	7	4.80991e-06	-0.0718491	Hypo	CD1E
chr3	52260090	52260965	8	4.98422e-06	0.0619755	Hyper	TLR9
chr17	62778131	62778413	5	4.98932e-06	0.0379696	Hyper	hsa-mir-6080.1
chr5	179107964	179108705	6	5.03081e-06	0.0730601	Hyper	CBY3 HMGB3P22
chr19	44324747	44325595	11	5.03268e-06	-0.0883185	Hypo	LYPD5
chr19	35485361	35485586	5	5.03948e-06	0.0812815	Hyper	GRAMD1A
chr22	18314772	18315338	6	5.11948e-06	0.0991689	Hyper	MICAL3
chr10	106012745	106013865	6	5.27686e-06	0.0520647	Hyper	GSTO1
chr1	6268709	6269635	7	5.61397e-06	-0.0428028	Hypo	RNF207 RPL22
chr19	51626812	51628121	6	5.66559e-06	0.0946658	Hyper	SIGLEC9
chr6	15501269	15502099	6	5.70837e-06	0.0639583	Hyper	JARID2
chr17	77752442	77753199	5	5.73903e-06	0.0313968	Hyper	CBX2
chr4	141349016	141349725	8	5.74543e-06	0.12465	Hyper	CLGN
chr17	39677971	39678394	6	5.79606e-06	0.0430025	Hyper	KRT15
chr1	151805241	151805773	5	6.20859e-06	0.0991642	Hyper	RORC
chr14	105125984	105126697	6	6.51518e-06	0.0937944	Hyper
chr11	46638088	46638681	7	6.6576e-06	0.0227168	Hyper	ATG13 HARBI1
chr13	47472050	47472429	11	6.68933e-06	-0.0592089	Hypo	HTR2A	*
chr8	22925391	22925766	5	6.79021e-06	0.0378819	Hyper	RP11-875O11.2 TNFRSF10B
chr19	39369004	39369830	7	6.8156e-06	-0.0840962	Hypo	RINL SIRT2
chr6	30070059	30070403	9	6.87291e-06	0.140425	Hyper
chr7	100880751	100881367	9	6.88042e-06	0.0724124	Hyper	CLDN15
chr4	2935692	2935998	6	7.46726e-06	0.0770339	Hyper	MFSD10 NOP14-AS1
chr17	46622154	46622899	9	7.51755e-06	0.0645344	Hyper	HOXB-AS1 HOXB2
chr7	38369981	38370988	5	7.52996e-06	-0.0367869	Hypo	RP11-121A8.1 TRGV8
chr17	38637169	38638625	5	7.54957e-06	0.0635913	Hyper	TNS4
chr7	99754907	99755747	8	7.66307e-06	0.0385322	Hyper	C7orf43 MIR4658
chr6	30127997	30129346	11	7.70844e-06	-0.0383789	Hypo	TRIM10 TRIM15
chr8	38584462	38584896	5	7.80031e-06	-0.0874246	Hypo	TACC1
chr11	277576	278912	11	8.00759e-06	-0.0410394	Hypo	NLRP6
chr12	52225604	52226636	6	8.22252e-06	0.0372823	Hyper
chr14	62547769	62548443	5	8.57209e-06	-0.0334303	Hypo	RP11-355I22.5
chr11	61124464	61125360	6	8.59836e-06	0.0819285	Hyper	CYB561A3
chr3	49847305	49848033	5	8.60782e-06	0.0891976	Hyper	UBA7
chr16	31214126	31214993	13	8.63834e-06	0.053323	Hyper	C16orf98 PYCARD
chr13	112716728	112717484	5	8.77319e-06	-0.037177	Hypo
chr10	4868328	4868398	6	8.92187e-06	-0.0918956	Hypo	AKR1E2
chr12	56414442	56414882	5	9.06686e-06	0.0685286	Hyper	IKZF4
chr14	81425912	81426577	5	9.10323e-06	-0.0825742	Hypo	CEP128
chr1	184006765	184007117	5	9.4632e-06	0.0905217	Hyper	COLGALT2
chr17	72732432	72732964	10	9.52344e-06	0.0703421	Hyper	RAB37
chr8	18067331	18067674	5	9.98951e-06	0.0584108	Hyper	NAT1
chr1	84629943	84630556	8	1.03033e-05	-0.0720534	Hypo	PRKACB
chr20	62492074	62492820	6	1.08821e-05	0.112776	Hyper	ABHD16B C20ORF135
chr2	108994116	108994528	7	1.08942e-05	0.0949104	Hyper	SULT1C4
chr4	681086	681509	5	1.09546e-05	0.0619258	Hyper	MFSD7
chr16	81772202	81773158	7	1.11061e-05	0.0867624	Hyper	PLCG2 RP11-960L18.1
chr6	133035150	133035379	5	1.11107e-05	0.0717956	Hyper	VNN1
chr12	95009858	95010321	5	1.11532e-05	-0.0469417	Hypo	TMCC3
chr17	33759929	33760971	14	1.15983e-05	0.0927335	Hyper	SLFN12
chr1	27961680	27962412	9	1.1979e-05	0.0982817	Hyper	FGR
chr15	91427965	91428456	6	1.20873e-05	0.0796381	Hyper	FES
chr22	23263294	23263983	6	1.2339e-05	0.0308314	Hyper	IGLC6 IGLC7 IGLJ7
chr10	116444040	116444772	6	1.25745e-05	0.0772837	Hyper	ABLIM1
chr17	80192565	80192794	6	1.25751e-05	0.0424039	Hyper	SLC16A3
chr5	1113320	1113627	5	1.28536e-05	0.0882579	Hyper	SLC12A7
chr5	175975901	175976342	7	1.29266e-05	0.112594	Hyper	CDHR2 RN7SL684P
chr17	47480679	47481492	5	1.30463e-05	0.121759	Hyper	RP11-1079K10.4
chr22	47021787	47022596	6	1.30885e-05	0.0782372	Hyper	GRAMD4
chr12	11698534	11699363	5	1.3295e-05	-0.106943	Hypo	RNU7-60P RP11-434C1.1
chr16	89024511	89025547	5	1.34883e-05	0.0585457	Hyper	CBFA2T3
chr6	33174613	33175225	6	1.36292e-05	0.0811667	Hyper	MIR219-1 RING1
chr16	57844347	57844572	6	1.39569e-05	0.0606958	Hyper	CTD-2600O9.1
chr7	56131432	56132159	11	1.39824e-05	0.0553179	Hyper	CCT6A SUMF2
chr4	185726782	185727207	5	1.46758e-05	-0.0462456	Hypo	ACSL1
chr5	87564621	87565552	12	1.48382e-05	0.0652402	Hyper	TMEM161B-AS1 TMEM161B
chr3	111577602	111578447	11	1.50522e-05	0.0583607	Hyper	PHLDB2
chr19	827429	828170	10	1.53171e-05	0.083247	Hyper	AZU1
chr6	36408633	36409495	5	1.58104e-05	0.0496531	Hyper	KCTD20 PXT1
chr17	7832479	7833394	9	1.60467e-05	-0.0810227	Hypo	KCNAB3 RP11-1099M24.7 TRAPPC1
chr3	137834231	137835011	12	1.66891e-05	0.14176	Hyper	DZIP1L
chr7	630473	630914	5	1.6786e-05	0.106297	Hyper
chr3	156391394	156391958	9	1.72635e-05	-0.0747036	Hypo	TIPARP-AS1 TIPARP
chr1	212002770	212003502	6	1.82134e-05	0.116584	Hyper	LPGAT1 RP11-552D8.1
chr17	76713041	76713517	7	1.90558e-05	-0.0774372	Hypo	CYTH1
chr16	57662244	57662690	5	1.92279e-05	0.0430737	Hyper	GPR56
chr19	51225848	51226574	7	1.92554e-05	0.113559	Hyper	CLEC11A
chr3	15382723	15383715	6	1.97984e-05	-0.0399907	Hypo	RNU6-454P SH3BP5
chr17	76719612	76720310	8	1.99837e-05	-0.0163273	Hypo	CYTH1
chr12	53730072	53730421	9	2.01783e-05	0.0643071	Hyper	SP7
chr11	2554410	2555576	8	2.05059e-05	0.0745658	Hyper
chr19	51670251	51670552	6	2.10068e-05	0.0418279	Hyper	SIGLEC17P
chr17	29248417	29248848	7	2.13497e-05	0.0427624	Hyper	ADAP2
chr16	29973734	29974391	7	2.16363e-05	0.0544934	Hyper	TMEM219
chr6	32044104	32044869	8	2.16722e-05	0.0892251	Hyper	RNA5SP206
chr13	113655370	113656117	12	2.20239e-05	0.0561449	Hyper	MCF2L
chr17	46667587	46667812	5	2.25123e-05	0.0805834	Hyper	HOXB-AS3 HOXB3
chr4	157997360	157997750	6	2.26697e-05	-0.0329082	Hypo	GLRB
chr2	206628088	206629314	12	2.27217e-05	0.136396	Hyper	AC007362.3 NRP2
chr22	37607532	37608626	6	2.2878e-05	-0.0310575	Hypo	SSTR3
chr5	156535808	156536396	7	2.30424e-05	-0.0471	Hypo	HAVCR2
chr17	62075103	62075409	5	2.33208e-05	0.0623122	Hyper	C17orf72 RP11-214C8.2
chr6	33284251	33284965	10	2.39655e-05	-0.057627	Hypo	ZBTB22
chr20	36153642	36154388	6	2.44118e-05	-0.0316531	Hypo	BLCAP
chr12	7940546	7941120	5	2.45277e-05	0.0749035	Hyper	NANOG
chr17	8114504	8114753	5	2.49914e-05	0.127785	Hyper	AURKB
chr19	14550182	14550855	5	2.62018e-05	0.056725	Hyper	PKN1
chr16	11033670	11034124	5	2.66092e-05	-0.0418831	Hypo	DEXI RP11-876N24.4 RP11-876N24.5
chr19	50553682	50554510	10	2.71087e-05	-0.13942	Hypo	CTD-2126E3.1 CTD-2126E3.3
chr19	55013549	55013954	6	2.74602e-05	0.154861	Hyper	LAIR2
chr12	7066563	7066938	5	2.8009e-05	-0.0538426	Hypo	PTPN6
chr6	33282313	33282736	5	2.81921e-05	0.033818	Hyper	TAPBP
chr12	54778750	54779367	5	2.92125e-05	0.060316	Hyper	ZNF385A
chr16	2054141	2055684	8	3.09644e-05	0.0983666	Hyper	ZNF598
chr16	3054947	3055636	5	3.12462e-05	0.0613304	Hyper	LA16c-380H5.2 LA16c-380H5.5
chr10	111984891	111985564	6	3.1368e-05	-0.0985343	Hypo	MXI1
chr2	171784610	171784999	6	3.25797e-05	0.124601	Hyper	GORASP2
chr8	142189535	142189756	5	3.30731e-05	-0.0122115	Hypo	DENND3
chr5	42811952	42812512	6	3.31647e-05	0.0919122	Hyper	SEPP1
chr7	150211761	150211939	5	3.33816e-05	-0.111456	Hypo	GIMAP7 STRADBP1
chr20	3154899	3155489	5	3.43873e-05	0.0739414	Hyper	LZTS3
chr1	203255843	203256315	5	3.4497e-05	0.100386	Hyper	RP11-134P9.3
chr2	128165857	128166279	5	3.53342e-05	0.0856342	Hyper
chr4	141264393	141264798	6	3.69618e-05	0.0836466	Hyper	SCOC
chr22	46507614	46508563	6	3.70107e-05	0.0724302	Hyper	MIR4763 MIRLET7A3 MIRLET7B
chr19	42082102	42082485	5	3.79497e-05	0.0386436	Hyper	CEACAM21
chr2	175190270	175190867	7	3.86346e-05	0.06123	Hyper	AC018470.4
chr1	153940377	153941904	13	3.89746e-05	-0.0535906	Hypo	CREB3L4 RP11-422P24.10 SLC39A1
chr2	192710674	192711481	5	4.00184e-05	0.044367	Hyper	AC098617.1 SDPR
chr1	155177561	155177969	7	4.08407e-05	0.088965	Hyper	MTX1 THBS3
chr13	114880761	114881194	5	4.24037e-05	0.106137	Hyper
chr1	1689610	1690610	6	4.28451e-05	0.0928841	Hyper	NADK
chr19	2281919	2282207	5	4.56321e-05	0.107598	Hyper	C19orf35
chr11	113933967	113934448	6	4.57646e-05	-0.0322546	Hypo	ZBTB16
chr4	89152212	89152864	7	4.58838e-05	-0.205895	Hypo	ABCG2
chr6	138893614	138893718	6	4.59015e-05	-0.0853458	Hypo	NHSL1
chr17	80875493	80876074	7	4.75566e-05	0.10867	Hyper	RP11-497H17.1
chr8	38757532	38757859	5	4.7973e-05	0.121506	Hyper	PLEKHA2
chr2	102927278	102927898	5	4.86664e-05	0.153761	Hyper	IL18R1 IL1RL1
chr12	6442526	6443282	8	4.98217e-05	-0.0721366	Hypo	TNFRSF1A	*
chr10	89266785	89267405	5	5.22682e-05	-0.0194958	Hypo	MINPP1
chr7	101927846	101928206	5	5.2662e-05	0.0470308	Hyper	SH2B2
chr6	32765281	32765402	5	5.34528e-05	0.113788	Hyper
chr15	101442706	101442904	5	5.41293e-05	0.0885279	Hyper
chr10	6220879	6221273	5	5.42528e-05	-0.0603538	Hypo
chr11	94500612	94501068	5	5.5761e-05	0.0496527	Hyper	AMOTL1
chr19	5851255	5851762	8	5.683e-05	0.0760356	Hyper	FUT3
chr1	44443890	44444305	5	5.74354e-05	0.0875841	Hyper	B4GALT2
chr18	59997009	59997175	5	5.79909e-05	-0.0740496	Hypo	RNA.86
chr1	156661648	156662074	5	5.88856e-05	0.043699	Hyper	RP11-66D17.3
chr15	79236839	79237394	6	5.92286e-05	0.0500595	Hyper	CTSH
chr12	27174164	27174721	5	6.44591e-05	0.123129	Hyper	MED21
chr10	99332025	99332592	6	6.47481e-05	0.0853347	Hyper	ANKRD2
chr9	136918894	136919671	6	6.58531e-05	0.0339925	Hyper	BRD3 RP11-374P20.4
chr6	33257969	33258581	10	6.69802e-05	0.0752549	Hyper	PFDN6 WDR46
chr10	119806460	119806883	5	6.85158e-05	-0.0137414	Hypo	CASC2 RAB11FIP2
chr20	61866960	61867349	7	6.90776e-05	0.0608906	Hyper	BIRC7
chr2	201996606	201997685	5	7.1004e-05	0.0729608	Hyper	CFLAR
chr6	119471046	119471418	5	7.42877e-05	0.0728776	Hyper	FAM184A
chr14	90168304	90168802	5	7.5649e-05	-0.0605852	Hypo
chr2	219265587	219266163	5	7.59178e-05	0.0419092	Hyper	CTDSP1 MIR26B RP11-378A13.2
chr2	70913888	70914639	5	7.61256e-05	0.0887347	Hyper	AC007395.3
chr14	23775663	23776530	8	7.63259e-05	0.0448536	Hyper	BCL2L2-PABPN1 BCL2L2
chr5	154230173	154230438	5	7.67545e-05	0.0768915	Hyper	FAXDC2
chr10	121633063	121633712	7	7.7909e-05	0.0956624	Hyper	MCMBP
chr19	7553984	7554359	9	7.83032e-05	-0.0300673	Hypo	PEX11G
chr16	3162226	3162480	7	7.85514e-05	0.0865856	Hyper	ZNF205-AS1 ZNF205
chr11	113846918	113847135	5	8.03164e-05	0.1884	Hyper	HTR3A
chr16	31469310	31469562	8	8.96639e-05	0.0615356	Hyper	ARMC5 RP11-452L6.5
chr11	48001298	48001954	6	9.01942e-05	0.0485427	Hyper	PTPRJ
chr11	128562003	128562408	7	9.07147e-05	0.0687933	Hyper	FLI1
chr2	85804476	85804653	5	9.21768e-05	0.0704252	Hyper	VAMP8
chr1	179049911	179050445	6	9.43781e-05	-0.0514	Hypo	TOR3A
chr13	111838430	111839335	6	9.66713e-05	-0.0428277	Hypo	ARHGEF7
chr8	129060714	129061382	6	9.73262e-05	0.0673987	Hyper	MIR1207
chr5	176874944	176875403	6	9.81519e-05	0.0616576	Hyper	PRR7-AS1 PRR7
chr15	101513798	101514483	6	0.000103636	-0.0331418	Hypo
chr3	50125982	50126434	12	0.000103758	-0.09437	Hypo	RBM5
chr14	24867472	24868082	6	0.00010386	0.0873276	Hyper	NYNRIN
chr14	77542600	77543192	7	0.00010557	0.0904032	Hyper	RP11-7F17.3
chr1	47655861	47656423	5	0.000107147	0.0659377	Hyper	PDZK1IP1
chr13	23309689	23310225	7	0.000107794	-0.158586	Hypo
chr10	104211388	104211761	6	0.0001082	0.0426288	Hyper	C10orf95 RP11-18I14.10
chr19	39806042	39806522	5	0.000109169	0.066714	Hyper	LRFN1
chr20	36024542	36024669	5	0.000109212	0.0329896	Hyper	SRC
chr17	38708399	38708809	5	0.000117314	0.0205733	Hyper
chr17	17741098	17741676	5	0.000120503	0.088394	Hyper	SREBF1
chr5	137674808	137675418	5	0.000121815	0.093293	Hyper	CDC25C FAM53C
chr19	15590368	15590840	6	0.000124298	0.0456304	Hyper	PGLYRP2
chr17	78682561	78683272	5	0.000125621	0.0907751	Hyper	RPTOR
chr1	43995300	43996062	5	0.000129703	-0.0606504	Hypo	PTPRF
chr14	70037728	70038236	5	0.000129876	0.117426	Hyper	CCDC177
chr7	1126249	1126423	5	0.000133419	-0.0544925	Hypo	GPER1
chr6	149772346	149772892	5	0.000139507	0.100472	Hyper	ZC3H12D
chr17	46685292	46685448	5	0.000139863	-0.0711859	Hypo	HOXB7
chr14	23305548	23305957	6	0.000140997	0.0652876	Hyper	MMP14
chr11	57364841	57365088	7	0.000144569	0.0757667	Hyper	SERPING1
chr6	31744339	31744735	7	0.000144599	0.056398	Hyper	RNA.294 VARS VWA7
chr6	31832173	31832529	5	0.00014461	0.0634825	Hyper	NEU1 SLC44A4
chr4	40751439	40751845	5	0.000146827	0.0230006	Hyper	NSUN7
chr19	17487896	17488445	7	0.000148118	0.0565859	Hyper	PLVAP
chr12	70082885	70083193	5	0.000159735	0.0440856	Hyper	BEST3
chr1	9256341	9256874	5	0.000162092	0.0953226	Hyper
chr10	106093659	106093830	6	0.000167824	-0.047753	Hypo	ITPRIP
chr12	772688	773007	5	0.000169919	-0.0882629	Hypo	NINJ2
chr5	176326365	176326924	6	0.000190532	0.0797452	Hyper	HK3
chr1	6418944	6419112	5	0.000192543	-0.0328966	Hypo	ACOT7	*
chr19	49828293	49828833	11	0.000197131	-0.0257854	Hypo	SLC6A16
chr18	48351868	48352559	6	0.000217114	0.081943	Hyper	MRO RPL17P46
chr12	53496842	53497306	6	0.000225092	-0.0625376	Hypo	SOAT2
chr2	231737741	231737958	5	0.000240672	-0.0863472	Hypo	ITM2C
chr17	40687576	40687943	9	0.000252885	0.0351505	Hyper	NAGLU RP11-400F19.8
chr7	8302094	8302424	8	0.000261543	0.0554645	Hyper	AC007009.1 AC007128.1 ICA1
chr21	47269627	47269877	6	0.000262362	-0.0402624	Hypo	PCBP3
chr10	123688279	123688420	6	0.000268046	0.111028	Hyper	ATE1-AS1 ATE1
chr12	113415883	113416061	5	0.000298119	-0.0559436	Hypo	OAS2	*
chr6	32179862	32180238	5	0.000331029	0.110942	Hyper	NOTCH4	*
chr3	181428046	181428307	5	0.000357284	-0.0666494	Hypo	SOX2

## Sheet: Table S2-2. Covid vs. Healthy
Table S2-2. Gene Ontologies of the COVID-19 versus Healthy Participant Comparison
GO ID	Term Description	FDR P-value	Gene Symbol
GO:0006955	immune response	4.0254e-28	AIF1/AIM2/ALDH3B1/AMPD3/AOC1/APOBEC3A/APOBEC3H/ARSB/ATP11A/AZU1/BCL2/BCL6/BTLA/BTNL8/C1RL/C5AR1/C5AR2/CAB39/CACNB3/CCL1/CCL22/CCL24/CCR2/CCR5/CCR6/CCR9/CCRL2/CD177/CD1D/CD1E/CD22/CD244/CD247/CD27/CD28/CD300LB/CD300LF/CD300LG/CD34/CD3E/CD3G/CD63/CD68/CD7/CD79A/CD96/CDA/CDK13/CEACAM8/CFD/CIITA/CLEC2D/CLEC4A/CLEC5A/CLEC7A/CLNK/CLU/CSF1R/CSF3/CTLA4/CTSD/CTSG/CTSH/CTSZ/CX3CR1/CXCL16/CXCR2/CXCR5/CXCR6/…
GO:0045321	leukocyte activation	2.35611e-26	ADORA2A/AIF1/ALDH3B1/AMPD3/AOC1/ARSB/ATP11A/AZU1/BATF3/BCL2/BCL6/BLM/BTLA/C5AR1/CAB39/CCDC88B/CCR2/CCR6/CCR9/CD177/CD1D/CD2/CD22/CD244/CD27/CD28/CD300LF/CD3E/CD3G/CD5/CD63/CD68/CD7/CD79A/CDA/CDK13/CEACAM8/CFD/CLEC4A/CLEC5A/CLEC7A/CLU/CTLA4/CTSD/CTSG/CTSH/CTSZ/CXCR2/CXCR5/DNASE1L3/DOK3/ELANE/ERCC1/FCAR/FCER1G/FCGR2A/FCN1/FES/FGR/FOXP1/FYN/GPER1/GRAP2/GSN/GYG1/HAVCR2/HHLA2/HK3/HLA-DMB/HLA-DPA1/HLA-…
GO:0001775	cell activation	7.76044e-25	ADORA2A/AIF1/ALDH3B1/AMPD3/AOC1/ARSB/ATP11A/AZU1/BATF3/BCL2/BCL6/BLM/BTLA/C5AR1/CAB39/CCDC88B/CCR2/CCR6/CCR9/CD177/CD1D/CD2/CD22/CD244/CD27/CD28/CD300LF/CD3E/CD3G/CD5/CD63/CD68/CD7/CD79A/CDA/CDK13/CEACAM8/CFD/CLEC4A/CLEC5A/CLEC7A/CLIC1/CLU/CTLA4/CTSD/CTSG/CTSH/CTSZ/CXCR2/CXCR5/DGKA/DGKZ/DNASE1L3/DOK3/ELANE/ERCC1/FCAR/FCER1G/FCGR2A/FCN1/FERMT3/FES/FGR/FOXP1/FYN/GP5/GP6/GP9/GPER1/GRAP2/GSN/GYG1/HAV…
GO:0002252	immune effector process	3.35487e-20	AIM2/ALDH3B1/AMPD3/AOC1/APOBEC3A/APOBEC3H/ARSB/ATP11A/AZU1/BCL2/BCL6/C1RL/C5AR1/C5AR2/CAB39/CCR2/CCR6/CD177/CD1D/CD1E/CD22/CD244/CD247/CD27/CD28/CD3G/CD63/CD68/CD96/CDA/CDK13/CEACAM8/CFD/CLEC5A/CLU/CTSD/CTSG/CTSH/CTSZ/CXCR2/DDX41/DENND1B/DNASE1L3/DOK3/ELANE/ERCC1/FCAR/FCER1G/FCER2/FCGR2A/FCN1/FES/FGR/FOXP1/FYN/GSN/GYG1/HAVCR2/HK1/HK3/HLA-DMB/HLA-E/HLA-F/HPSE/HSP90AB1/HSPA1B/HYAL2/IFI27/IFI44L/IFI…
GO:0002366	leukocyte activation involved in immune response	4.5784e-18	ALDH3B1/AMPD3/AOC1/ARSB/ATP11A/AZU1/BCL6/C5AR1/CAB39/CCR2/CCR6/CD177/CD244/CD28/CD63/CD68/CDA/CDK13/CEACAM8/CFD/CLEC5A/CTSD/CTSG/CTSH/CTSZ/CXCR2/DNASE1L3/DOK3/ELANE/ERCC1/FCAR/FCER1G/FCGR2A/FCN1/FES/FGR/FOXP1/GSN/GYG1/HAVCR2/HK3/HLA-DMB/HPSE/HSP90AB1/HSPA1B/IL10/IL12B/IL18R1/IL27/ITGAM/ITGAX/ITGB2/KCNAB2/LAT/LCN2/LGALS3/LILRA3/LRG1/MIR21/MMP9/MNDA/MS4A3/MTOR/MYB/NDFIP1/NEU1/OLFM4/OLR1/OSCAR/PGLYR…
GO:0002263	cell activation involved in immune response	5.89421e-18	ALDH3B1/AMPD3/AOC1/ARSB/ATP11A/AZU1/BCL6/C5AR1/CAB39/CCR2/CCR6/CD177/CD244/CD28/CD63/CD68/CDA/CDK13/CEACAM8/CFD/CLEC5A/CTSD/CTSG/CTSH/CTSZ/CXCR2/DNASE1L3/DOK3/ELANE/ERCC1/FCAR/FCER1G/FCGR2A/FCN1/FES/FGR/FOXP1/GSN/GYG1/HAVCR2/HK3/HLA-DMB/HPSE/HSP90AB1/HSPA1B/IL10/IL12B/IL18R1/IL27/ITGAM/ITGAX/ITGB2/KCNAB2/LAT/LCN2/LGALS3/LILRA3/LRG1/MIR21/MMP9/MNDA/MS4A3/MTOR/MYB/NDFIP1/NEU1/OLFM4/OLR1/OSCAR/PGLYR…
GO:0002682	regulation of immune system process	1.75113e-17	ADORA2A/AIF1/AIM2/BCL2/BCL6/BGLAP/BLM/BTLA/BTNL8/C1RL/C5AR1/C5AR2/CACNB3/CALR/CCDC88B/CCL1/CCL24/CCR2/CCR6/CD177/CD1D/CD1E/CD2/CD22/CD244/CD247/CD27/CD28/CD300LB/CD300LF/CD300LG/CD34/CD3E/CD3G/CD5/CD79A/CD96/CFD/CLEC2D/CLEC4A/CLEC7A/CLU/CSF3/CSF3R/CTLA4/CTNNBIP1/CTSG/CTSH/CX3CR1/CXCR2/DENND1B/DNASE1L3/ELANE/EZR/FCER1G/FCER2/FCGR2A/FCN1/FES/FGR/FOXP1/FYN/GFI1/GPER1/GRAP2/GSN/HAVCR2/HHLA2/HK1/HLA-D…
GO:0002274	myeloid leukocyte activation	2.89429e-17	AIF1/ALDH3B1/AMPD3/AOC1/ARSB/ATP11A/AZU1/BATF3/C5AR1/CAB39/CCR2/CD177/CD2/CD300LF/CD63/CD68/CDA/CDK13/CEACAM8/CFD/CLEC5A/CLU/CTSD/CTSG/CTSH/CTSZ/CXCR2/DNASE1L3/DOK3/ELANE/FCAR/FCER1G/FCGR2A/FCN1/FES/FGR/FOXP1/GSN/GYG1/HAVCR2/HK3/HPSE/HSP90AB1/HSPA1B/HYAL2/IL10/IL1RL1/IL31RA/ITGAM/ITGAX/ITGB2/JMJD6/KCNAB2/LAT/LCN2/LGALS3/LILRA3/LRG1/LTBR/MMP9/MNDA/MS4A3/NEU1/NR1H3/OLFM4/OLR1/OSCAR/PGLYRP1/PGM1/PIK…
GO:0006952	defense response	3.18545e-16	ACP5/ADORA2A/AGTR1/AIF1/AIM2/APOBEC3A/APOBEC3H/AZU1/BCL2/BCL6/BRD4/C1QTNF3/C1RL/C5AR1/C5AR2/CCDC88B/CCL1/CCL22/CCL24/CCR2/CCR5/CCR6/CCR9/CCRL2/CD177/CD1D/CD244/CD28/CD300LB/CD300LF/CD96/CDH5/CEBPE/CFD/CIITA/CLEC4A/CLEC5A/CLEC7A/CLU/CSF1R/CSF3R/CTNNBIP1/CTSG/CX3CR1/CXCL16/CXCR2/CXCR6/DDX41/DNASE1L3/EIF4E/EIF4G1/ELANE/EPHA2/EVL/FCER1G/FCN1/FGR/FOXP1/FYN/GAPDH/GFI1/GHRL/GPER1/GSN/HAVCR2/HGF/HLA-DPA1…
GO:0002443	leukocyte mediated immunity	3.33589e-16	ALDH3B1/AMPD3/AOC1/ARSB/ATP11A/AZU1/BCL6/C1RL/C5AR1/CAB39/CCR2/CCR6/CD177/CD1D/CD1E/CD27/CD28/CD63/CD68/CD96/CDA/CDK13/CEACAM8/CFD/CLEC5A/CLU/CTSD/CTSG/CTSH/CTSZ/CXCR2/DENND1B/DNASE1L3/DOK3/ELANE/ERCC1/FCAR/FCER1G/FCER2/FCGR2A/FCN1/FES/FGR/GSN/GYG1/HAVCR2/HK3/HLA-E/HLA-F/HPSE/HSP90AB1/HSPA1B/IL10/IL12B/IL18R1/IL1B/IL31RA/ITGAM/ITGAX/ITGB2/KCNAB2/KLRD1/LAT/LCN2/LGALS3/LILRA3/LRG1/LTA/MMP9/MNDA/MS4…
GO:0002520	immune system development	1.07738e-14	ADD1/ARHGEF7/ASXL1/BATF3/BCL2/BCL6/BGLAP/BLM/CBFA2T3/CCR2/CCR6/CCR9/CD1D/CD2/CD27/CD28/CD34/CD3E/CD3G/CD79A/CDK13/CEBPE/CLEC5A/CSF1R/CSF3/CSF3R/CTLA4/CTNNBIP1/CTNNBL1/CXCR5/EPHA2/ERCC1/FCER1G/FES/FLI1/FOXP1/GFI1/HAVCR2/HOXA5/HOXB3/HSPA1B/HYAL2/IKZF1/IL10/IL12B/IL18R1/IL27/IL31RA/IL5/IRF8/ISG15/ITK/JARID2/JMJD6/KCNAB2/KLF13/KLF6/LCK/LGALS3/LMO2/LTA/LTB/LTBR/MAD1L1/MEF2C/MEIS1/MEOX1/MIR21/MMP14/MMP…
GO:0050776	regulation of immune response	1.47272e-14	AIM2/BCL2/BCL6/BTLA/BTNL8/C1RL/C5AR1/C5AR2/CACNB3/CCR2/CD177/CD1D/CD1E/CD22/CD247/CD28/CD300LB/CD300LF/CD300LG/CD34/CD3E/CD3G/CD79A/CD96/CFD/CLEC2D/CLEC4A/CLEC7A/CLU/CTLA4/CTSG/CTSH/DENND1B/ELANE/EZR/FCER1G/FCER2/FCGR2A/FCN1/FES/FGR/FYN/GFI1/GRAP2/HAVCR2/HHLA2/HK1/HLA-DMB/HLA-DPA1/HLA-E/HLA-F/HSP90AB1/HSPA1B/ICAM2/IFITM1/IFNGR2/IKBKE/IL10/IL12B/IL18R1/IL1B/IL1RL1/IL27/ITGAM/ITGB2/ITK/KLRD1/LAIR2/…
GO:0048534	hematopoietic or lymphoid organ development	1.60748e-14	ADD1/ARHGEF7/ASXL1/BATF3/BCL2/BCL6/BGLAP/BLM/CBFA2T3/CCR2/CCR6/CCR9/CD1D/CD2/CD27/CD28/CD34/CD3E/CD3G/CD79A/CDK13/CEBPE/CLEC5A/CSF1R/CSF3/CSF3R/CTLA4/CTNNBIP1/CXCR5/EPHA2/ERCC1/FCER1G/FES/FLI1/FOXP1/GFI1/HOXA5/HOXB3/HSPA1B/HYAL2/IKZF1/IL10/IL12B/IL18R1/IL27/IL31RA/IL5/IRF8/ISG15/ITK/JARID2/JMJD6/KCNAB2/KLF13/KLF6/LCK/LGALS3/LMO2/LTA/LTB/LTBR/MAD1L1/MEF2C/MEIS1/MEOX1/MIR21/MMP14/MMP9/MOV10/MTOR/MY…
GO:0002275	myeloid cell activation involved in immune response	3.12481e-14	ALDH3B1/AMPD3/AOC1/ARSB/ATP11A/AZU1/C5AR1/CAB39/CCR2/CD177/CD63/CD68/CDA/CDK13/CEACAM8/CFD/CLEC5A/CTSD/CTSG/CTSH/CTSZ/CXCR2/DNASE1L3/DOK3/ELANE/FCAR/FCER1G/FCGR2A/FCN1/FES/FGR/GSN/GYG1/HAVCR2/HK3/HPSE/HSP90AB1/HSPA1B/ITGAM/ITGAX/ITGB2/KCNAB2/LAT/LCN2/LGALS3/LILRA3/LRG1/MMP9/MNDA/MS4A3/NEU1/OLFM4/OLR1/OSCAR/PGLYRP1/PGM1/PIK3CD/PKM/PLD1/PRG2/PRTN3/PSMD6/PTPN6/PTPRJ/PYCARD/RAB37/RETN/S100A11/S100A8/…
GO:0030097	hemopoiesis	4.48022e-14	ADD1/ARHGEF7/ASXL1/BATF3/BCL2/BCL6/BGLAP/BLM/CBFA2T3/CCR2/CCR6/CCR9/CD1D/CD2/CD27/CD28/CD34/CD3E/CD3G/CD79A/CDK13/CEBPE/CLEC5A/CSF1R/CSF3/CSF3R/CTLA4/CTNNBIP1/EPHA2/ERCC1/FCER1G/FES/FLI1/FOXP1/GFI1/HOXA5/HOXB3/HSPA1B/HYAL2/IKZF1/IL10/IL12B/IL18R1/IL27/IL31RA/IL5/IRF8/ISG15/ITK/JMJD6/KCNAB2/KLF13/KLF6/LCK/LGALS3/LMO2/LTBR/MEF2C/MEIS1/MEOX1/MIR21/MMP14/MMP9/MOV10/MTOR/MYB/MYL9/NDFIP1/NFE2/NFE2L2/NO…
GO:0046649	lymphocyte activation	7.94306e-14	ADORA2A/AIF1/BCL2/BCL6/BLM/BTLA/CCDC88B/CCR2/CCR6/CCR9/CD1D/CD2/CD22/CD244/CD27/CD28/CD3E/CD3G/CD5/CD7/CD79A/CLEC4A/CLEC7A/CTLA4/CXCR5/ERCC1/FCER1G/FOXP1/FYN/GRAP2/GSN/HAVCR2/HHLA2/HLA-DMB/HLA-DPA1/HLA-E/IKZF1/IL10/IL12B/IL18R1/IL1B/IL21R/IL27/IL5/ITGB2/ITK/JMJD6/KLF6/LAT/LAX1/LCK/LGALS3/LST1/MAD1L1/MAP3K8/MEF2C/MIR21/MMP14/MNDA/MTOR/MYB/NDFIP1/NOD2/NTRK1/PDCD1/PGLYRP1/PGLYRP2/PIK3CD/PIK3R1/PKN1/…
GO:0002283	neutrophil activation involved in immune response	1.82954e-13	ALDH3B1/AMPD3/AOC1/ARSB/ATP11A/AZU1/C5AR1/CAB39/CD177/CD63/CD68/CDA/CDK13/CEACAM8/CFD/CLEC5A/CTSD/CTSG/CTSH/CTSZ/CXCR2/DNASE1L3/DOK3/ELANE/FCAR/FCER1G/FCGR2A/FCN1/FGR/GSN/GYG1/HK3/HPSE/HSP90AB1/HSPA1B/ITGAM/ITGAX/ITGB2/KCNAB2/LCN2/LGALS3/LILRA3/LRG1/MMP9/MNDA/MS4A3/NEU1/OLFM4/OLR1/OSCAR/PGLYRP1/PGM1/PKM/PLD1/PRG2/PRTN3/PSMD6/PTPN6/PTPRJ/PYCARD/RAB37/RETN/S100A11/S100A8/S100A9/S100P/SERPINA1/SERPI…
GO:0002684	positive regulation of immune system process	2.39676e-13	AIF1/AIM2/BCL2/BCL6/BLM/BTLA/BTNL8/C1RL/C5AR1/C5AR2/CACNB3/CALR/CCDC88B/CCL1/CCL24/CCR2/CCR6/CD177/CD1D/CD1E/CD2/CD22/CD244/CD247/CD27/CD28/CD300LF/CD3E/CD3G/CD5/CD79A/CFD/CLEC4A/CLEC7A/CLU/CSF3/CTLA4/CTNNBIP1/CTSG/CXCR2/DENND1B/ELANE/EZR/FCER1G/FCER2/FCGR2A/FCN1/FES/FGR/FYN/GFI1/GRAP2/HAVCR2/HHLA2/HK1/HLA-DMB/HLA-DPA1/HLA-E/HLA-F/HOXA5/HSP90AB1/HSPA1B/ICAM2/IKBKE/IL10/IL12B/IL18R1/IL1B/IL1RL1/IL…
GO:0036230	granulocyte activation	3.02058e-13	ALDH3B1/AMPD3/AOC1/ARSB/ATP11A/AZU1/C5AR1/CAB39/CCR2/CD177/CD63/CD68/CDA/CDK13/CEACAM8/CFD/CLEC5A/CTSD/CTSG/CTSH/CTSZ/CXCR2/DNASE1L3/DOK3/ELANE/FCAR/FCER1G/FCGR2A/FCN1/FGR/GSN/GYG1/HK3/HPSE/HSP90AB1/HSPA1B/ITGAM/ITGAX/ITGB2/KCNAB2/LCN2/LGALS3/LILRA3/LRG1/MMP9/MNDA/MS4A3/NEU1/OLFM4/OLR1/OSCAR/PGLYRP1/PGM1/PKM/PLD1/PRG2/PRTN3/PSMD6/PTPN6/PTPRJ/PYCARD/RAB37/RETN/S100A11/S100A8/S100A9/S100P/SERPINA1/…
GO:0043312	neutrophil degranulation	3.12228e-13	ALDH3B1/AMPD3/AOC1/ARSB/ATP11A/AZU1/C5AR1/CAB39/CD177/CD63/CD68/CDA/CDK13/CEACAM8/CFD/CLEC5A/CTSD/CTSG/CTSH/CTSZ/CXCR2/DOK3/ELANE/FCAR/FCER1G/FCGR2A/FCN1/FGR/GSN/GYG1/HK3/HPSE/HSP90AB1/HSPA1B/ITGAM/ITGAX/ITGB2/KCNAB2/LCN2/LGALS3/LILRA3/LRG1/MMP9/MNDA/MS4A3/NEU1/OLFM4/OLR1/OSCAR/PGLYRP1/PGM1/PKM/PLD1/PRG2/PRTN3/PSMD6/PTPN6/PTPRJ/PYCARD/RAB37/RETN/S100A11/S100A8/S100A9/S100P/SERPINA1/SERPINB6/SIGLE…
GO:0042119	neutrophil activation	4.09241e-13	ALDH3B1/AMPD3/AOC1/ARSB/ATP11A/AZU1/C5AR1/CAB39/CD177/CD63/CD68/CDA/CDK13/CEACAM8/CFD/CLEC5A/CTSD/CTSG/CTSH/CTSZ/CXCR2/DNASE1L3/DOK3/ELANE/FCAR/FCER1G/FCGR2A/FCN1/FGR/GSN/GYG1/HK3/HPSE/HSP90AB1/HSPA1B/ITGAM/ITGAX/ITGB2/KCNAB2/LCN2/LGALS3/LILRA3/LRG1/MMP9/MNDA/MS4A3/NEU1/OLFM4/OLR1/OSCAR/PGLYRP1/PGM1/PKM/PLD1/PRG2/PRTN3/PSMD6/PTPN6/PTPRJ/PYCARD/RAB37/RETN/S100A11/S100A8/S100A9/S100P/SERPINA1/SERPI…
GO:0002250	adaptive immune response	4.17509e-13	BCL6/BTLA/BTNL8/C1RL/CCR2/CCR6/CD1D/CD1E/CD244/CD247/CD27/CD28/CD3E/CD3G/CD7/CD79A/CLEC4A/CLU/CTLA4/CTSH/DENND1B/ERCC1/FCER1G/FCER2/FYN/HAVCR2/HLA-E/HLA-F/IL10/IL12B/IL18R1/IL1B/IL1RL1/IL27/IL31RA/ITK/LAT/LAX1/LILRA3/LTA/MARCH8/MEF2C/MIR21/MTOR/NDFIP1/PIK3CD/PKN1/PRDM1/PRF1/PRKCZ/PRR7/PTPN6/PYCARD/RAG1/RORC/SEMA4A/SERPING1/SIT1/SLAMF1/SLC11A1/TAP1/TAP2/TFEB/TLR4/TNFAIP3/TNFSF13/TNFSF4/TRAF2/TRAT1…
GO:0043299	leukocyte degranulation	5.03379e-13	ALDH3B1/AMPD3/AOC1/ARSB/ATP11A/AZU1/C5AR1/CAB39/CCR2/CD177/CD63/CD68/CDA/CDK13/CEACAM8/CFD/CLEC5A/CTSD/CTSG/CTSH/CTSZ/CXCR2/DOK3/ELANE/FCAR/FCER1G/FCGR2A/FCN1/FES/FGR/GSN/GYG1/HK3/HPSE/HSP90AB1/HSPA1B/ITGAM/ITGAX/ITGB2/KCNAB2/LAT/LCN2/LGALS3/LILRA3/LRG1/MMP9/MNDA/MS4A3/NEU1/OLFM4/OLR1/OSCAR/PGLYRP1/PGM1/PIK3CD/PKM/PLD1/PRG2/PRTN3/PSMD6/PTPN6/PTPRJ/PYCARD/RAB37/RETN/S100A11/S100A8/S100A9/S100P/SER…
GO:0002444	myeloid leukocyte mediated immunity	5.03379e-13	ALDH3B1/AMPD3/AOC1/ARSB/ATP11A/AZU1/C5AR1/CAB39/CCR2/CD177/CD63/CD68/CDA/CDK13/CEACAM8/CFD/CLEC5A/CTSD/CTSG/CTSH/CTSZ/CXCR2/DNASE1L3/DOK3/ELANE/FCAR/FCER1G/FCGR2A/FCN1/FES/FGR/GSN/GYG1/HK3/HPSE/HSP90AB1/HSPA1B/ITGAM/ITGAX/ITGB2/KCNAB2/LAT/LCN2/LGALS3/LILRA3/LRG1/MMP9/MNDA/MS4A3/NEU1/OLFM4/OLR1/OSCAR/PGLYRP1/PGM1/PIK3CD/PKM/PLD1/PRG2/PRTN3/PSMD6/PTPN6/PTPRJ/PYCARD/RAB37/RETN/S100A11/S100A8/S100A9/…
GO:0002446	neutrophil mediated immunity	5.26814e-13	ALDH3B1/AMPD3/AOC1/ARSB/ATP11A/AZU1/C5AR1/CAB39/CD177/CD63/CD68/CDA/CDK13/CEACAM8/CFD/CLEC5A/CTSD/CTSG/CTSH/CTSZ/CXCR2/DNASE1L3/DOK3/ELANE/FCAR/FCER1G/FCGR2A/FCN1/FGR/GSN/GYG1/HK3/HPSE/HSP90AB1/HSPA1B/ITGAM/ITGAX/ITGB2/KCNAB2/LCN2/LGALS3/LILRA3/LRG1/MMP9/MNDA/MS4A3/NEU1/OLFM4/OLR1/OSCAR/PGLYRP1/PGM1/PKM/PLD1/PRG2/PRTN3/PSMD6/PTPN6/PTPRJ/PYCARD/RAB37/RETN/S100A11/S100A8/S100A9/S100P/SERPINA1/SERPI…
GO:0002694	regulation of leukocyte activation	3.91545e-12	ADORA2A/AIF1/BCL2/BCL6/BLM/BTLA/CCDC88B/CCR2/CD177/CD1D/CD2/CD22/CD27/CD28/CD300LF/CD3E/CD5/CTLA4/FCER1G/FES/FGR/FYN/GPER1/GRAP2/GSN/HAVCR2/HHLA2/HLA-DMB/HLA-DPA1/HLA-E/IL10/IL12B/IL1B/IL1RL1/IL27/IL31RA/IL5/ITGAM/ITGB2/LAT/LAX1/LCK/LGALS3/LST1/MAD1L1/MAP3K8/MEF2C/MIR21/MMP14/MNDA/MYB/NDFIP1/NOD2/NR1H3/PDCD1/PGLYRP1/PGLYRP2/PIK3R1/PKN1/PRDM1/PRELID1/PRKAR1A/PRKCZ/PTPN6/PYCARD/RAG1/RARA/RUNX3/SIT1…
GO:0001816	cytokine production	2.18833e-11	ACP5/AIM2/ANKRD2/AZU1/BCL6/C1QTNF3/C5AR1/C5AR2/CCDC88B/CCL1/CCR2/CD2/CD244/CD247/CD28/CD34/CD3E/CD96/CEBPE/CLEC4A/CLEC5A/CLU/CSF1R/CX3CR1/DDX41/DENND1B/ELANE/EPHA2/EZR/FCER1G/FCN1/FGR/FOXP1/GAPDH/GHRL/HAVCR2/HDAC7/HGF/HHLA2/HK1/HLA-DPA1/HLA-E/HPSE/HSP90AB1/HSPA1B/HYAL2/IGF2BP3/IKBKE/IL10/IL12B/IL18R1/IL1B/IL1R2/IL1RL1/IL1RN/IL27/IL31RA/IRF5/IRF8/ISG15/ITK/LTA/LTB/LTBP1/MIR21/MYB/NDFIP1/NLRC4/NOD2…
GO:0050865	regulation of cell activation	4.33629e-11	ADORA2A/AIF1/BCL2/BCL6/BLM/BTLA/CCDC88B/CCR2/CD177/CD1D/CD2/CD22/CD27/CD28/CD300LF/CD3E/CD5/CTLA4/FCER1G/FES/FGR/FYN/GPER1/GRAP2/GSN/HAVCR2/HHLA2/HLA-DMB/HLA-DPA1/HLA-E/IL10/IL12B/IL1B/IL1RL1/IL27/IL31RA/IL5/ITGAM/ITGB2/LAT/LAX1/LCK/LGALS3/LST1/MAD1L1/MAP3K8/MEF2C/MIR21/MMP14/MNDA/MYB/NDFIP1/NOD2/NR1H3/PDCD1/PGLYRP1/PGLYRP2/PIK3R1/PKN1/PLEK/PRDM1/PRELID1/PRKAR1A/PRKCZ/PTPN6/PYCARD/RAG1/RARA/RPS6K…
GO:0050778	positive regulation of immune response	8.69927e-11	AIM2/BCL2/BTNL8/C1RL/C5AR1/C5AR2/CACNB3/CCR2/CD177/CD1D/CD1E/CD22/CD247/CD28/CD300LF/CD3E/CD3G/CD79A/CFD/CLEC4A/CLEC7A/CLU/CTLA4/CTSG/DENND1B/ELANE/EZR/FCER1G/FCER2/FCGR2A/FCN1/FGR/FYN/GFI1/GRAP2/HAVCR2/HHLA2/HK1/HLA-DMB/HLA-DPA1/HLA-E/HLA-F/HSP90AB1/HSPA1B/ICAM2/IKBKE/IL12B/IL18R1/IL1B/ITGAM/ITGB2/ITK/LAT/LCK/LGALS3/LIMK1/LTA/MEF2C/MIR21/MNDA/MUC2/MYB/NLRC4/NLRP6/NOD2/NR1H3/PDE4D/PGLYRP1/PGLYRP2…
GO:0001817	regulation of cytokine production	1.0215e-10	ACP5/AIM2/ANKRD2/AZU1/BCL6/C1QTNF3/C5AR1/C5AR2/CCDC88B/CCL1/CCR2/CD2/CD244/CD28/CD34/CD3E/CD96/CLEC4A/CLEC5A/CLU/CSF1R/CX3CR1/DDX41/ELANE/EPHA2/EZR/FCER1G/FCN1/FGR/FOXP1/GAPDH/GHRL/HAVCR2/HDAC7/HGF/HHLA2/HK1/HLA-DPA1/HLA-E/HPSE/HSP90AB1/HSPA1B/HYAL2/IGF2BP3/IKBKE/IL10/IL12B/IL18R1/IL1B/IL1R2/IL1RL1/IL1RN/IL27/IRF5/IRF8/ISG15/LTA/LTB/LTBP1/MIR21/MYB/NDFIP1/NOD2/NUTF2/PDE4D/PER1/PGLYRP1/PGLYRP2/PIK…
GO:0019221	cytokine-mediated signaling pathway	2.61169e-10	ACSL1/AIM2/AIP/BCL2/BCL6/CCL1/CCL22/CCL24/CCR2/CCR5/CCR6/CCR9/CCRL2/CD27/CD300LF/CIITA/CSF1R/CSF2RB/CSF3/CSF3R/CX3CR1/CXCR2/CXCR5/CXCR6/FCER1G/FCER2/FOXO1/FYN/GFI1/GSTO1/HGF/HLA-DPA1/HLA-E/HLA-F/HSP90AB1/HSPA1B/IFI27/IFIT3/IFITM1/IFNGR2/IL10/IL10RB/IL12B/IL18R1/IL1B/IL1R2/IL1RL1/IL1RN/IL21R/IL24/IL27/IL31RA/IL32/IL5/IRF5/IRF8/ISG15/ISG20/ITGAM/ITGAX/ITGB2/KLF6/LCN2/LTA/LTB/LTBR/MADD/MAP3K8/MIR21/…
GO:0042110	T cell activation	2.61169e-10	ADORA2A/AIF1/BCL2/BCL6/BLM/BTLA/CCDC88B/CCR2/CCR6/CCR9/CD1D/CD2/CD27/CD28/CD3E/CD3G/CD5/CD7/CLEC4A/CLEC7A/CTLA4/FCER1G/FOXP1/FYN/GRAP2/GSN/HAVCR2/HHLA2/HLA-DMB/HLA-DPA1/HLA-E/IL10/IL12B/IL18R1/IL1B/IL27/ITK/JMJD6/LAT/LAX1/LCK/LGALS3/MAD1L1/MAP3K8/MIR21/MTOR/MYB/NDFIP1/NOD2/PDCD1/PIK3CD/PIK3R1/PRDM1/PRELID1/PRKAR1A/PRKCZ/PRR7/PTPN6/PYCARD/RAG1/RARA/RHOH/RORC/RUNX3/SATB1/SEMA4A/SIT1/SLC11A1/SRC/TNF…
GO:0045087	innate immune response	7.25791e-10	AIF1/AIM2/APOBEC3A/APOBEC3H/C1RL/CCL1/CCL22/CCL24/CD177/CD1D/CD244/CD300LB/CD300LF/CD96/CFD/CIITA/CLEC4A/CLEC5A/CLEC7A/CLU/CSF1R/CX3CR1/CXCL16/EVL/FCER1G/FCN1/FGR/FYN/GAPDH/GFI1/GPER1/GSN/HAVCR2/HLA-DPA1/HLA-E/HLA-F/HSP90AB1/HSPA1B/ICAM2/IFI27/IFIT3/IFITM1/IFNGR2/IKBKE/IL12B/IL27/IRF5/IRF8/ISG15/ISG20/ITGAM/ITGB2/KLRD1/KRT16/LCN2/LGALS3/MIR21/MT2A/MUC2/NLRC4/NLRP6/NOD2/NR1H3/OAS2/PGLYRP1/PGLYRP2/…
GO:0006954	inflammatory response	1.30049e-09	ACP5/ADORA2A/AGTR1/AIF1/AIM2/AZU1/BCL6/BRD4/C1QTNF3/C5AR1/C5AR2/CCL1/CCL22/CCL24/CCR2/CCR5/CCR6/CCRL2/CD28/CD96/CDH5/CIITA/CLEC7A/CLU/CSF1R/CTNNBIP1/CXCR2/CXCR6/DNASE1L3/ELANE/EPHA2/FCER1G/FOXP1/GHRL/GPER1/HAVCR2/HGF/HRH1/HRH4/HYAL2/HYAL3/IL10/IL10RB/IL12B/IL18R1/IL1B/IL1R2/IL1RL1/IL27/IL31RA/IL5/ITGAM/ITGB2/KDM6B/KRT16/LAT/LTA/LTB4R2/METRNL/MGLL/MIR21/MIRLET7G/MMP9/NDFIP1/NDST1/NFE2L2/NLRC4/NLRP…
GO:0050867	positive regulation of cell activation	3.02362e-09	AIF1/BCL2/BCL6/BLM/BTLA/CCDC88B/CCR2/CD177/CD1D/CD2/CD27/CD28/CD3E/CD5/CTLA4/FCER1G/FGR/FYN/GRAP2/HAVCR2/HHLA2/HLA-DMB/HLA-DPA1/HLA-E/IL10/IL12B/IL1B/IL1RL1/IL5/ITGAM/ITGB2/LCK/MAP3K8/MEF2C/MIR21/MMP14/MYB/NOD2/PDCD1/PIK3R1/PLEK/PRKCZ/PTPN6/PYCARD/RAG1/RARA/RPS6KA1/RUNX3/SRC/TLR4/TLR9/TNFSF13/TNFSF4/VAMP8/VNN1/ZAP70/ZBTB16
GO:0009605	response to external stimulus	5.30066e-09	ACP5/ACSL1/ACTA2/ADORA2A/AGTR1/AIF1/AIM2/AMBRA1/ANGPT2/AOC1/APOBEC3A/APOBEC3H/ARSB/ASGR1/ATP1A1/AZU1/BATF3/BCL2/BCL6/BGLAP/BHLHE40/BRD4/BTG2/C1QTNF3/C5AR1/C5AR2/CACNA2D4/CACNB3/CALR/CCDC88B/CCL1/CCL22/CCL24/CCR2/CCR5/CCR6/CCR9/CCRL2/CD1D/CD28/CD34/CD3E/CD63/CD96/CDH5/CEBPE/CFLAR/CHSY1/CLASP2/CLEC7A/CLU/CRADD/CSF1R/CSF2RB/CSF3/CSF3R/CTSG/CX3CR1/CXCL16/CXCR2/CXCR5/CXCR6/DDX41/DNASE1L3/DOK4/EEF1G/EI…
GO:0051249	regulation of lymphocyte activation	5.30066e-09	ADORA2A/AIF1/BCL2/BCL6/BLM/BTLA/CCDC88B/CCR2/CD1D/CD2/CD22/CD27/CD28/CD3E/CD5/CTLA4/FYN/GRAP2/GSN/HAVCR2/HHLA2/HLA-DMB/HLA-DPA1/HLA-E/IL10/IL12B/IL1B/IL27/IL5/LAT/LAX1/LCK/LGALS3/LST1/MAD1L1/MAP3K8/MEF2C/MIR21/MMP14/MNDA/MYB/NDFIP1/NOD2/PDCD1/PGLYRP1/PGLYRP2/PIK3R1/PKN1/PRDM1/PRELID1/PRKAR1A/PRKCZ/PTPN6/PYCARD/RAG1/RARA/RUNX3/SIT1/SRC/TLR4/TLR9/TNFAIP3/TNFSF13/TNFSF4/VNN1/ZAP70/ZBTB16
GO:0002521	leukocyte differentiation	5.91421e-09	BATF3/BCL2/BCL6/BGLAP/BLM/CBFA2T3/CCR6/CCR9/CD1D/CD2/CD27/CD28/CD3E/CD3G/CD79A/CEBPE/CSF1R/CSF3/CTLA4/CTNNBIP1/EPHA2/FCER1G/FOXP1/IKZF1/IL10/IL12B/IL18R1/IL27/IL31RA/IL5/ITK/JMJD6/KLF6/LCK/LTBR/MEF2C/MIR21/MMP14/MMP9/MTOR/MYB/NDFIP1/NTRK1/OSCAR/PGLYRP1/PGLYRP2/PIK3CD/PIK3R1/PLCG2/PRDM1/PRELID1/PRKCZ/PRR7/PRTN3/PTPN6/PTPRJ/RAG1/RARA/RHOH/RORC/RUNX3/SATB1/SBNO2/SEMA4A/SPI1/SRC/TLR4/TLR9/TNFSF4/TREM…
GO:0002696	positive regulation of leukocyte activation	5.97465e-09	AIF1/BCL2/BCL6/BLM/BTLA/CCDC88B/CCR2/CD177/CD1D/CD2/CD27/CD28/CD3E/CD5/CTLA4/FCER1G/FGR/FYN/GRAP2/HAVCR2/HHLA2/HLA-DMB/HLA-DPA1/HLA-E/IL10/IL12B/IL1B/IL1RL1/IL5/ITGAM/ITGB2/LCK/MAP3K8/MEF2C/MIR21/MMP14/MYB/NOD2/PDCD1/PIK3R1/PRKCZ/PTPN6/PYCARD/RAG1/RARA/RUNX3/SRC/TLR4/TLR9/TNFSF13/TNFSF4/VAMP8/VNN1/ZAP70/ZBTB16
GO:0032609	interferon-gamma production	1.60211e-08	CCR2/CD2/CD244/CD3E/CD96/HAVCR2/HLA-DPA1/IL10/IL12B/IL18R1/IL1B/IL1RL1/IL27/IRF8/ISG15/ITK/LTA/PDE4D/PGLYRP1/PGLYRP2/PYCARD/RARA/SLC11A1/TLR4/TLR9/TNFSF4/TRIM27/TXK
GO:0032649	regulation of interferon-gamma production	2.37558e-08	CCR2/CD2/CD244/CD3E/CD96/HAVCR2/HLA-DPA1/IL10/IL12B/IL18R1/IL1B/IL1RL1/IL27/IRF8/ISG15/LTA/PDE4D/PGLYRP1/PGLYRP2/PYCARD/RARA/SLC11A1/TLR4/TLR9/TNFSF4/TXK
GO:0071345	cellular response to cytokine stimulus	2.5404e-08	ACSL1/AIF1/AIM2/AIP/ARID5B/BCL2/BCL6/CCL1/CCL22/CCL24/CCR2/CCR5/CCR6/CCR9/CCRL2/CD27/CD300LF/CIITA/CSF1R/CSF2RB/CSF3/CSF3R/CX3CR1/CXCR2/CXCR5/CXCR6/DDX41/EVL/FCER1G/FCER2/FOXO1/FYN/GAPDH/GFI1/GPD1/GPER1/GSN/GSTO1/HGF/HLA-DPA1/HLA-E/HLA-F/HNRNPU/HSP90AB1/HSPA1B/HYAL2/HYAL3/IFI27/IFIT3/IFITM1/IFNGR2/IL10/IL10RB/IL12B/IL18R1/IL1B/IL1R2/IL1RL1/IL1RN/IL21R/IL24/IL27/IL31RA/IL32/IL5/IRF5/IRF8/ISG15/ISG…
GO:0045055	regulated exocytosis	2.93026e-08	ADORA2A/ALDH3B1/AMPD3/AOC1/APBA2/ARSB/ATP11A/AZU1/C5AR1/CAB39/CCR2/CD177/CD63/CD68/CDA/CDK13/CEACAM8/CFD/CLEC5A/CLU/CTSD/CTSG/CTSH/CTSZ/CXCR2/DOK3/ELANE/FCAR/FCER1G/FCGR2A/FCN1/FERMT3/FES/FGR/GNAI2/GSN/GYG1/HGF/HK3/HPSE/HSP90AB1/HSPA1B/HTR2A/HYAL3/ITGAM/ITGAX/ITGB2/KCNAB2/LAT/LCN2/LGALS3/LGALS3BP/LILRA3/LRG1/MMP9/MNDA/MS4A3/NEU1/OLFM4/OLR1/OSCAR/PGLYRP1/PGM1/PIK3CD/PKM/PLD1/PLEK/PRG2/PRTN3/PSMD6/…
GO:0032940	secretion by cell	3.00598e-08	ADORA2A/AGTR1/AIM2/ALDH3B1/AMPD3/AOC1/APBA2/APBB1/ARHGEF7/ARSB/ATP11A/AZU1/C1QTNF3/C5AR1/C5AR2/CAB39/CCL1/CCR2/CD177/CD2/CD22/CD244/CD34/CD63/CD68/CDA/CDK13/CEACAM8/CFD/CHRNA3/CLASP2/CLEC5A/CLU/CSF1R/CTSD/CTSG/CTSH/CTSZ/CXCR2/DOK3/ELANE/EXOC3/EXOC3L2/EZR/FAM129B/FCAR/FCER1G/FCGR2A/FCN1/FERMT3/FES/FGR/FOXP1/GAPDH/GHRL/GNAI2/GPER1/GSN/GYG1/HAVCR2/HGF/HK1/HK3/HLA-E/HPSE/HSP90AB1/HSPA1B/HTR2A/HYAL2/H…
GO:0002757	immune response-activating signal transduction	4.54667e-08	BCL2/BTNL8/C5AR1/C5AR2/CACNB3/CD22/CD247/CD28/CD300LF/CD3E/CD3G/CD79A/CLEC4A/CLEC7A/CTLA4/DENND1B/EZR/FCER1G/FCGR2A/FCN1/FGR/FYN/GFI1/GRAP2/HAVCR2/HHLA2/HLA-DPA1/HSP90AB1/HSPA1B/ICAM2/IKBKE/ITGAM/ITGB2/ITK/LAT/LCK/LGALS3/LIMK1/MEF2C/MNDA/MUC2/NLRP6/NOD2/NR1H3/PDE4D/PGLYRP1/PGLYRP2/PIK3CD/PIK3R1/PLCG2/PRKACA/PRKACB/PTPN6/PTPRJ/S100A8/S100A9/SH2B2/SRC/TBK1/TLR4/TLR5/TLR9/TNFAIP3/TNIP3/TRAT1/TRIM15/…
GO:0034097	response to cytokine	4.9005e-08	ACP5/ACSL1/AIF1/AIM2/AIP/ARID5B/BCL2/BCL6/CCL1/CCL22/CCL24/CCR2/CCR5/CCR6/CCR9/CCRL2/CD27/CD300LF/CIITA/CSF1R/CSF2RB/CSF3/CSF3R/CX3CR1/CXCL16/CXCR2/CXCR5/CXCR6/DDX41/EVL/FCER1G/FCER2/FOXO1/FYN/GAPDH/GFI1/GPD1/GPER1/GSN/GSTO1/HGF/HLA-DPA1/HLA-E/HLA-F/HNRNPU/HSP90AB1/HSPA1B/HYAL2/HYAL3/IFI27/IFIT3/IFITM1/IFNGR2/IKBKE/IL10/IL10RB/IL12B/IL18R1/IL1B/IL1R2/IL1RL1/IL1RN/IL21R/IL24/IL27/IL31RA/IL32/IL5/I…
GO:0007159	leukocyte cell-cell adhesion	4.91482e-08	ADORA2A/AIF1/BCL6/BLM/BTLA/CCDC88B/CCR2/CD177/CD1D/CD27/CD28/CD3E/CD5/CTLA4/CX3CR1/ELANE/EZR/FERMT3/FYN/GRAP2/HAVCR2/HHLA2/HLA-DMB/HLA-DPA1/HLA-E/IL10/IL12B/IL1B/ITGB2/LAX1/LCK/LGALS3/MAD1L1/MAP3K8/MIR21/MIRLET7G/MYB/NDFIP1/NOD2/PDCD1/PIK3R1/PRKAR1A/PRKCZ/PTPN6/PYCARD/RAG1/RARA/RUNX3/S100A8/S100A9/SRC/TNFSF4/VNN1/ZAP70/ZBTB16
GO:0002253	activation of immune response	4.91482e-08	AIM2/BCL2/BTNL8/C1RL/C5AR1/C5AR2/CACNB3/CD22/CD247/CD28/CD300LF/CD3E/CD3G/CD79A/CFD/CLEC4A/CLEC7A/CLU/CTLA4/DENND1B/EZR/FCER1G/FCGR2A/FCN1/FGR/FYN/GFI1/GRAP2/HAVCR2/HHLA2/HLA-DPA1/HSP90AB1/HSPA1B/ICAM2/IKBKE/ITGAM/ITGB2/ITK/LAT/LCK/LGALS3/LIMK1/MEF2C/MNDA/MUC2/NLRC4/NLRP6/NOD2/NR1H3/PDE4D/PGLYRP1/PGLYRP2/PIK3CD/PIK3R1/PLCG2/PRKACA/PRKACB/PTPN6/PTPRJ/PYCARD/S100A8/S100A9/SERPING1/SH2B2/SRC/TBK1/TL…
GO:0002764	immune response-regulating signaling pathway	4.95223e-08	BCL2/BTLA/BTNL8/C5AR1/C5AR2/CACNB3/CD22/CD247/CD28/CD300LF/CD3E/CD3G/CD79A/CLEC4A/CLEC7A/CTLA4/CTSH/DENND1B/EZR/FCER1G/FCGR2A/FCN1/FGR/FYN/GFI1/GRAP2/HAVCR2/HHLA2/HLA-DPA1/HSP90AB1/HSPA1B/ICAM2/IKBKE/ITGAM/ITGB2/ITK/LAT/LCK/LGALS3/LIMK1/MEF2C/MNDA/MUC2/NLRP6/NOD2/NR1H3/PDE4D/PGLYRP1/PGLYRP2/PIK3CD/PIK3R1/PLCG2/PRKACA/PRKACB/PTPN6/PTPRJ/S100A8/S100A9/SH2B2/SHC1/SRC/TBK1/TLR4/TLR5/TLR9/TNFAIP3/TNIP…
GO:0001819	positive regulation of cytokine production	4.95223e-08	AIM2/AZU1/C1QTNF3/C5AR1/CCDC88B/CCL1/CCR2/CD2/CD244/CD28/CD34/CD3E/CLEC5A/CLU/CSF1R/DDX41/ELANE/FCER1G/FCN1/FGR/GAPDH/HAVCR2/HGF/HHLA2/HK1/HLA-DPA1/HLA-E/HPSE/HSPA1B/HYAL2/IL10/IL12B/IL18R1/IL1B/IL1RL1/IL1RN/IL27/IRF5/IRF8/LTA/LTB/MIR21/MYB/NOD2/PDE4D/PIK3R1/PLCB1/PLCG2/PRKCZ/PTPRJ/PYCARD/RARA/SETD2/SLC11A1/SPON2/SRC/TBK1/TLR4/TLR5/TLR9/TNFSF4/TRAF2/TRIM15/TXK
GO:0046903	secretion	5.22327e-08	ADORA2A/AGTR1/AGXT/AIM2/ALDH3B1/AMPD3/AOC1/APBA2/APBB1/ARHGEF7/ARSB/ATP11A/AZU1/C1QTNF3/C5AR1/C5AR2/CAB39/CCL1/CCR2/CD177/CD2/CD22/CD244/CD34/CD63/CD68/CDA/CDK13/CEACAM8/CFD/CHRNA3/CLASP2/CLEC5A/CLU/CSF1R/CTSD/CTSG/CTSH/CTSZ/CXCR2/DDR1/DOK3/ELANE/EXOC3/EXOC3L2/EZR/FAM129B/FCAR/FCER1G/FCGR2A/FCN1/FERMT3/FES/FGR/FOXP1/GAPDH/GHRL/GNAI2/GPER1/GSN/GYG1/HAVCR2/HGF/HK1/HK3/HLA-E/HPSE/HSP90AB1/HSPA1B/HTR…
GO:0050863	regulation of T cell activation	5.69235e-08	ADORA2A/AIF1/BCL6/BLM/BTLA/CCDC88B/CCR2/CD1D/CD2/CD27/CD28/CD3E/CD5/CTLA4/FYN/GRAP2/GSN/HAVCR2/HHLA2/HLA-DMB/HLA-DPA1/HLA-E/IL10/IL12B/IL1B/IL27/LAT/LAX1/LCK/LGALS3/MAD1L1/MAP3K8/MIR21/MYB/NDFIP1/NOD2/PDCD1/PIK3R1/PRDM1/PRELID1/PRKAR1A/PRKCZ/PTPN6/PYCARD/RAG1/RARA/RUNX3/SIT1/SRC/TNFSF4/VNN1/ZAP70/ZBTB16
GO:0031347	regulation of defense response	1.02882e-07	ACP5/ADORA2A/AGTR1/AIM2/BCL6/BRD4/C1QTNF3/C5AR1/C5AR2/CCL1/CCL24/CCR2/CD1D/CD28/CD300LF/CD96/CDH5/CLEC4A/CLEC7A/CLU/DNASE1L3/ELANE/FCER1G/FCN1/FGR/FOXP1/FYN/GFI1/GHRL/GPER1/HAVCR2/HGF/HLA-E/HSP90AB1/HSPA1B/HYAL2/ICAM2/IFNGR2/IKBKE/IL10/IL12B/IL1B/IL1R2/IL1RL1/IL27/ITGAM/ITGB2/LTA/MEF2C/METRNL/MGLL/MIR21/MIRLET7G/MMP9/MUC2/NDFIP1/NLRC4/NLRP6/NOD2/NR1H3/PER1/PGLYRP1/PGLYRP2/PLCG2/PRKACA/PRKACB/PTPN…
GO:0098542	defense response to other organism	2.42595e-07	ACP5/AIM2/APOBEC3A/APOBEC3H/AZU1/BCL2/C5AR1/CCDC88B/CEBPE/CLEC7A/CTSG/DDX41/ELANE/EPHA2/FCER1G/FGR/FOXP1/GAPDH/HAVCR2/HLA-E/HYAL2/IFI27/IFI44L/IFIT3/IFITM1/IL10/IL10RB/IL12B/IL27/IL31RA/IRF5/IRF8/ISG15/ISG20/LTA/NLRC4/NOD2/OAS2/PGLYRP1/PGLYRP2/PRF1/PRG2/PYCARD/S100A8/S100A9/SETD2/SHC1/SIRT2/SLC11A1/SLPI/SPON2/STAB1/TBK1/TLR4/TLR5/TLR9/TNFAIP3/TNFRSF1A/TNFSF4/TRIM15/TRIM34/TSPAN32/UNC13D
GO:0002697	regulation of immune effector process	3.23144e-07	AIM2/BCL6/C5AR1/C5AR2/CCR2/CD177/CD1D/CD1E/CD22/CD244/CD28/CD96/CLU/DNASE1L3/FCER1G/FCER2/FES/FGR/HAVCR2/HK1/HLA-DMB/HLA-E/HLA-F/IL10/IL12B/IL18R1/IL1B/IL27/IL5/ITGAM/ITGB2/LGALS3/LTA/MIR21/MYB/NDFIP1/NOD2/PGLYRP1/PGLYRP2/PKN1/PRKCZ/PTPN6/PTPRJ/PYCARD/RARA/SERPING1/SPON2/STXBP2/TLR4/TLR9/TNFAIP3/TNFSF13/TNFSF4/TRAF2/TRIM15/TSPAN32/UNC13D/VAMP8
GO:0050870	positive regulation of T cell activation	3.72608e-07	AIF1/BCL6/BLM/BTLA/CCDC88B/CCR2/CD1D/CD27/CD28/CD3E/CD5/CTLA4/FYN/GRAP2/HAVCR2/HHLA2/HLA-DMB/HLA-DPA1/HLA-E/IL12B/IL1B/LCK/MAP3K8/MIR21/MYB/NOD2/PDCD1/PIK3R1/PRKCZ/PTPN6/PYCARD/RAG1/RARA/RUNX3/SRC/TNFSF4/VNN1/ZAP70/ZBTB16
GO:1903039	positive regulation of leukocyte cell-cell adhesion	4.8451e-07	AIF1/BCL6/BLM/BTLA/CCDC88B/CCR2/CD1D/CD27/CD28/CD3E/CD5/CTLA4/ELANE/FYN/GRAP2/HAVCR2/HHLA2/HLA-DMB/HLA-DPA1/HLA-E/IL12B/IL1B/LCK/MAP3K8/MIR21/MYB/NOD2/PDCD1/PIK3R1/PRKCZ/PTPN6/PYCARD/RAG1/RARA/RUNX3/SRC/TNFSF4/VNN1/ZAP70/ZBTB16
GO:0030098	lymphocyte differentiation	4.8451e-07	BCL2/BCL6/BLM/CCR6/CCR9/CD1D/CD2/CD27/CD28/CD3E/CD3G/CD79A/CTLA4/FCER1G/FOXP1/IKZF1/IL10/IL12B/IL18R1/IL27/ITK/JMJD6/KLF6/LCK/MIR21/MMP14/MTOR/MYB/NDFIP1/NTRK1/PGLYRP1/PGLYRP2/PIK3CD/PIK3R1/PLCG2/PRDM1/PRELID1/PRKCZ/PRR7/PTPN6/PTPRJ/RAG1/RARA/RHOH/RORC/RUNX3/SATB1/SEMA4A/SPI1/TLR9/TNFSF4/VNN1/ZAP70/ZBTB16
GO:0050727	regulation of inflammatory response	5.2796e-07	ACP5/ADORA2A/AGTR1/BCL6/BRD4/C1QTNF3/C5AR1/C5AR2/CCL1/CCL24/CCR2/CD28/CDH5/CLU/DNASE1L3/ELANE/FCER1G/FOXP1/GHRL/GPER1/HGF/HYAL2/IL10/IL12B/IL1B/IL1R2/IL1RL1/ITGAM/ITGB2/LTA/METRNL/MGLL/MIR21/MIRLET7G/MMP9/NDFIP1/NLRP6/NOD2/NR1H3/PER1/PGLYRP1/PGLYRP2/PYCARD/S100A8/S100A9/SBNO2/SERPINF1/SERPING1/TLR4/TLR9/TNFAIP3/TNFAIP6/TNFRSF1A/TNFSF4/VAMP8
GO:0006887	exocytosis	5.90972e-07	ADORA2A/ALDH3B1/AMPD3/AOC1/APBA2/ARSB/ATP11A/AZU1/C5AR1/CAB39/CCR2/CD177/CD63/CD68/CDA/CDK13/CEACAM8/CFD/CLASP2/CLEC5A/CLU/CTSD/CTSG/CTSH/CTSZ/CXCR2/DOK3/ELANE/EXOC3/EXOC3L2/FCAR/FCER1G/FCGR2A/FCN1/FERMT3/FES/FGR/GNAI2/GSN/GYG1/HGF/HK3/HPSE/HSP90AB1/HSPA1B/HTR2A/HYAL3/ITGAM/ITGAX/ITGB2/KCNAB2/LAT/LCN2/LGALS3/LGALS3BP/LILRA3/LRG1/MICAL3/MMP9/MNDA/MS4A3/NEU1/OLFM4/OLR1/OSCAR/PGLYRP1/PGM1/PIK3CD/PKM…
GO:0051251	positive regulation of lymphocyte activation	8.6618e-07	AIF1/BCL2/BCL6/BLM/BTLA/CCDC88B/CCR2/CD1D/CD27/CD28/CD3E/CD5/CTLA4/FYN/GRAP2/HAVCR2/HHLA2/HLA-DMB/HLA-DPA1/HLA-E/IL12B/IL1B/IL5/LCK/MAP3K8/MEF2C/MIR21/MMP14/MYB/NOD2/PDCD1/PIK3R1/PRKCZ/PTPN6/PYCARD/RAG1/RARA/RUNX3/SRC/TLR4/TLR9/TNFSF13/TNFSF4/VNN1/ZAP70/ZBTB16
GO:0032680	regulation of tumor necrosis factor production	8.6618e-07	ACP5/AZU1/C5AR2/CCR2/CD2/CD34/CLEC4A/CLU/CX3CR1/FCER1G/FOXP1/GHRL/HAVCR2/HLA-E/IL10/IL12B/NOD2/PIK3R1/PTPN6/PTPRJ/PYCARD/RARA/SLAMF1/SPON2/TLR4/TLR9/TNFAIP3/TRIM27
GO:0032729	positive regulation of interferon-gamma production	9.31226e-07	CCR2/CD2/CD244/CD3E/HAVCR2/HLA-DPA1/IL12B/IL18R1/IL1B/IL27/IRF8/LTA/PDE4D/PYCARD/SLC11A1/TLR4/TLR9/TNFSF4/TXK
GO:1903037	regulation of leukocyte cell-cell adhesion	1.12082e-06	ADORA2A/AIF1/BCL6/BLM/BTLA/CCDC88B/CCR2/CD1D/CD27/CD28/CD3E/CD5/CTLA4/ELANE/FYN/GRAP2/HAVCR2/HHLA2/HLA-DMB/HLA-DPA1/HLA-E/IL10/IL12B/IL1B/LAX1/LCK/LGALS3/MAD1L1/MAP3K8/MIR21/MIRLET7G/MYB/NDFIP1/NOD2/PDCD1/PIK3R1/PRKAR1A/PRKCZ/PTPN6/PYCARD/RAG1/RARA/RUNX3/SRC/TNFSF4/VNN1/ZAP70/ZBTB16
GO:0050900	leukocyte migration	1.1603e-06	AIF1/ANGPT2/AZU1/C5AR1/C5AR2/CALR/CCL1/CCL22/CCL24/CCR2/CCR5/CCR6/CD177/CD2/CD244/CD34/CEACAM8/CSF3R/CX3CR1/CXCL16/CXCR2/CXCR5/ELANE/FCER1G/FYN/GP6/GRB7/GYPC/HRH1/HSD3B7/IL10/IL1B/IL1RN/ITGAM/ITGAX/ITGB2/LCK/LGALS3/MMP14/MMP9/NBL1/OLR1/PDE4D/PIK3CD/PIK3R1/PLCB1/PLVAP/PRTN3/PTPN6/PYCARD/S100A8/S100A9/SHC1/SLC16A3/SLC3A2/SLC7A6/SRC/TNFRSF10B/TREM1/TRPM2/ZAP70
GO:0032640	tumor necrosis factor production	1.27513e-06	ACP5/AZU1/C5AR2/CCR2/CD2/CD34/CLEC4A/CLU/CX3CR1/FCER1G/FOXP1/GHRL/HAVCR2/HLA-E/IL10/IL12B/NOD2/PIK3R1/PTPN6/PTPRJ/PYCARD/RARA/SLAMF1/SPON2/TLR4/TLR9/TNFAIP3/TRIM27
GO:0051707	response to other organism	1.4104e-06	ACP5/ACTA2/AIM2/APOBEC3A/APOBEC3H/AZU1/BATF3/BCL2/C5AR1/CCDC88B/CCL22/CCR5/CD1D/CD96/CEBPE/CFLAR/CLEC7A/CLU/CSF2RB/CSF3/CTSG/CX3CR1/DDX41/EEF1G/ELANE/ENO1/EPHA2/FCER1G/FGR/FOXP1/GAPDH/GFI1/GJB2/HAVCR2/HLA-E/HMGA1/HMGN2/HYAL2/HYAL3/IFI27/IFI44L/IFIT3/IFITM1/IFNGR2/IKBKE/IL10/IL10RB/IL12B/IL1B/IL1RN/IL24/IL27/IL31RA/IRF5/IRF8/ISG15/ISG20/LCN2/LRG1/LTA/MEF2C/MIR21/NLRC4/NLRP6/NOD2/NR1H3/OAS2/PDE4D/P…
GO:0048584	positive regulation of response to stimulus	1.43296e-06	ADORA2A/AGTR1/AIF1/AIM2/APBB1/ASXL1/AXIN2/AZU1/BCL2/BID/BIRC7/BLM/BMF/BRD4/BTNL8/C1RL/C5AR1/C5AR2/CACNB3/CALR/CCL1/CCL22/CCL24/CCR2/CCR6/CD177/CD1D/CD1E/CD22/CD247/CD27/CD28/CD300LF/CD3E/CD3G/CD63/CD79A/CFD/CFLAR/CHSY1/CIDEB/CLEC4A/CLEC7A/CLNK/CLU/CRADD/CSF1R/CSF3/CSNK1D/CSNK1E/CTLA4/CTSG/CTSH/CUX2/CX3CR1/CXCR2/DDR1/DENND1B/ELANE/EPGN/EPHA2/EZR/FAS/FCER1G/FCER2/FCGR2A/FCN1/FGR/FYN/GCNT2/GFI1/GHRL…
GO:0043207	response to external biotic stimulus	1.47113e-06	ACP5/ACTA2/AIM2/APOBEC3A/APOBEC3H/AZU1/BATF3/BCL2/C5AR1/CCDC88B/CCL22/CCR5/CD1D/CD96/CEBPE/CFLAR/CLEC7A/CLU/CSF2RB/CSF3/CTSG/CX3CR1/DDX41/EEF1G/ELANE/ENO1/EPHA2/FCER1G/FGR/FOXP1/GAPDH/GFI1/GJB2/HAVCR2/HLA-E/HMGA1/HMGN2/HYAL2/HYAL3/IFI27/IFI44L/IFIT3/IFITM1/IFNGR2/IKBKE/IL10/IL10RB/IL12B/IL1B/IL1RN/IL24/IL27/IL31RA/IRF5/IRF8/ISG15/ISG20/LCN2/LRG1/LTA/MEF2C/MIR21/NLRC4/NLRP6/NOD2/NR1H3/OAS2/PDE4D/P…
GO:0022409	positive regulation of cell-cell adhesion	1.62286e-06	AIF1/BCL6/BLM/BTLA/CCDC88B/CCR2/CD1D/CD27/CD28/CD3E/CD5/CTLA4/ELANE/FYN/GCNT2/GRAP2/HAVCR2/HHLA2/HLA-DMB/HLA-DPA1/HLA-E/IL10/IL12B/IL1B/LCK/MAP3K8/MIR21/MYB/NOD2/PDCD1/PIK3R1/PRKCZ/PTPN6/PYCARD/RAG1/RARA/RUNX3/SOX2/SRC/TNFSF4/VNN1/ZAP70/ZBTB16
GO:1903555	regulation of tumor necrosis factor superfamily cytokine production	1.83392e-06	ACP5/AZU1/C5AR2/CCR2/CD2/CD34/CLEC4A/CLU/CX3CR1/FCER1G/FOXP1/GHRL/HAVCR2/HLA-E/IL10/IL12B/NOD2/PIK3R1/PTPN6/PTPRJ/PYCARD/RARA/SLAMF1/SPON2/TLR4/TLR9/TNFAIP3/TRIM27
GO:0009607	response to biotic stimulus	3.11692e-06	ACP5/ACTA2/AIM2/APOBEC3A/APOBEC3H/AZU1/BATF3/BCL2/C5AR1/CCDC88B/CCL22/CCR5/CD1D/CD96/CEBPE/CFLAR/CLEC7A/CLU/CSF2RB/CSF3/CTSG/CX3CR1/DDX41/EEF1G/ELANE/ENO1/EPHA2/FCER1G/FGR/FOXP1/GAPDH/GFI1/GJB2/HAVCR2/HLA-E/HMGA1/HMGN2/HYAL2/HYAL3/IFI27/IFI44L/IFIT3/IFITM1/IFNGR2/IKBKE/IL10/IL10RB/IL12B/IL1B/IL1RN/IL24/IL27/IL31RA/IRF5/IRF8/ISG15/ISG20/LCN2/LRG1/LTA/MEF2C/MIR21/MUS81/NLRC4/NLRP6/NOD2/NR1H3/OAS2/P…
GO:0002460	adaptive immune response based on somatic recombination of immune receptors built from immunoglobulin superfamily domains	3.52187e-06	BCL6/C1RL/CCR2/CCR6/CD1D/CD1E/CD27/CD28/CLU/CTSH/DENND1B/ERCC1/FCER1G/FCER2/HAVCR2/HLA-E/HLA-F/IL10/IL12B/IL18R1/IL1B/IL1RL1/IL27/IL31RA/LTA/MEF2C/MIR21/MTOR/NDFIP1/PKN1/PRF1/PRKCZ/PTPN6/RORC/SEMA4A/SERPING1/SLC11A1/TLR4/TNFAIP3/TNFSF13/TNFSF4/TRAF2/UNC13D
GO:0051240	positive regulation of multicellular organismal process	3.52187e-06	ACSL1/ADORA2A/AGTR1/AIF1/AIM2/AMOTL1/ANGPT2/APBB1/ARSB/ATP1A1/AVIL/AXIN2/AZU1/BCL2/BCL6/BCL9L/BIN1/C1QTNF3/C5AR1/CACNB3/CALR/CCDC88B/CCL1/CCL24/CCR2/CCR6/CD2/CD244/CD27/CD28/CD34/CD3E/CDH5/CFLAR/CLASP2/CLEC5A/CLIC1/CLU/CPNE6/CPT2/CSF1R/CSF3/CSNK1D/CSNK1E/CTNNBIP1/CTSH/CUX2/CX3CR1/CXCR2/DDX41/EIF4G1/ELANE/ENO1/EZR/FAM129B/FCER1G/FCN1/FES/FGR/FOXP1/FYN/GAPDH/GCNT2/GHRL/GNAI2/GPER1/GPR21/GSTO1/HAVCR…
GO:0002699	positive regulation of immune effector process	3.62375e-06	CCR2/CD177/CD1D/CD1E/CD244/CD28/FCER1G/FCER2/FES/FGR/HK1/HLA-DMB/HLA-E/HLA-F/IL12B/IL18R1/IL1B/IL5/ITGAM/ITGB2/LTA/MIR21/MYB/NOD2/PRKCZ/PTPRJ/RARA/SPON2/STXBP2/TLR4/TLR9/TNFSF13/TNFSF4/TRAF2/TRIM15/UNC13D/VAMP8
GO:0071706	tumor necrosis factor superfamily cytokine production	3.95504e-06	ACP5/AZU1/C5AR2/CCR2/CD2/CD34/CLEC4A/CLU/CX3CR1/FCER1G/FOXP1/GHRL/HAVCR2/HLA-E/IL10/IL12B/NOD2/PIK3R1/PTPN6/PTPRJ/PYCARD/RARA/SLAMF1/SPON2/TLR4/TLR9/TNFAIP3/TRIM27
GO:0030099	myeloid cell differentiation	3.98173e-06	ADD1/BATF3/BCL6/BGLAP/CBFA2T3/CEBPE/CLEC5A/CSF1R/CSF3/CSF3R/CTNNBIP1/EPHA2/FCER1G/FES/FLI1/FOXP1/HOXA5/HSPA1B/IKZF1/IL12B/IL31RA/IL5/IRF8/ISG15/JMJD6/KLF13/LGALS3/LTBR/MEF2C/MEIS1/MMP9/MOV10/MTOR/MYL9/NDFIP1/NFE2/OSCAR/PABPC4/PIK3CD/PIK3R1/PRTN3/PTPN6/RARA/RARG/RASGRP4/RBFOX2/SBNO2/SLC11A2/SPI1/SRC/TET2/TLR4/TNRC6B/TREM2/TYROBP/ZBTB16/ZNF385A
GO:0006909	phagocytosis	4.93934e-06	ADORA2A/AIF1/ARHGAP25/AZU1/CALR/CD247/CD300LF/CD3G/CEBPE/CLEC7A/ELANE/FCER1G/FCGR2A/FCN1/FGR/FYN/GSN/HSP90AB1/IL1B/IRF8/ITGAM/ITGB2/JMJD6/LIMK1/NCF4/NR1H3/PIK3R1/PLCG2/PLD4/PRTN3/PTPRJ/PYCARD/RARA/RHOBTB2/SH3BP1/SLAMF1/SLC11A1/SPG11/SPON2/SRC/TREM2/UNC13D
GO:0046651	lymphocyte proliferation	6.29853e-06	AIF1/BCL2/BCL6/BLM/CCDC88B/CCR2/CD1D/CD22/CD28/CD3E/CD79A/CTLA4/FYN/HAVCR2/HHLA2/HLA-DMB/HLA-DPA1/HLA-E/IL10/IL12B/IL1B/IL27/IL5/LGALS3/LST1/MAD1L1/MEF2C/MIR21/MNDA/NDFIP1/PKN1/PRKAR1A/PTPN6/PYCARD/SATB1/SLC11A1/TBK1/TLR4/TLR9/TNFSF4/ZAP70
GO:0070661	leukocyte proliferation	7.19096e-06	AIF1/BCL2/BCL6/BLM/CCDC88B/CCR2/CD1D/CD22/CD28/CD3E/CD79A/CLU/CTLA4/FYN/HAVCR2/HHLA2/HLA-DMB/HLA-DPA1/HLA-E/IL10/IL12B/IL1B/IL27/IL5/LGALS3/LST1/MAD1L1/MEF2C/MIR21/MNDA/NDFIP1/PKN1/PRKAR1A/PTPN6/PYCARD/SATB1/SLC11A1/TBK1/TLR4/TLR9/TNFAIP3/TNFSF4/ZAP70
GO:0032943	mononuclear cell proliferation	8.04179e-06	AIF1/BCL2/BCL6/BLM/CCDC88B/CCR2/CD1D/CD22/CD28/CD3E/CD79A/CTLA4/FYN/HAVCR2/HHLA2/HLA-DMB/HLA-DPA1/HLA-E/IL10/IL12B/IL1B/IL27/IL5/LGALS3/LST1/MAD1L1/MEF2C/MIR21/MNDA/NDFIP1/PKN1/PRKAR1A/PTPN6/PYCARD/SATB1/SLC11A1/TBK1/TLR4/TLR9/TNFSF4/ZAP70
GO:0006968	cellular defense response	8.52099e-06	ADORA2A/C5AR1/CCR2/CCR5/CCR6/CCR9/CLEC5A/CX3CR1/CXCR2/ITK/LGALS3BP/LSP1/MNDA/PRF1/TRAT1/TYROBP
GO:0080134	regulation of response to stress	9.25529e-06	ACP5/ADORA2A/AGTR1/AIM2/APBB1/AXIN2/BCL2/BCL6/BID/BIRC7/BLM/BRD4/C1QTNF3/C5AR1/C5AR2/CCL1/CCL24/CCR2/CD1D/CD27/CD28/CD300LF/CD34/CD96/CDH5/CLASP2/CLEC4A/CLEC7A/CLU/DNASE1L3/EIF4G1/ELANE/ENO1/ERCC1/EZR/FAS/FCER1G/FCN1/FGR/FOXO1/FOXP1/FYN/GFI1/GHRL/GPER1/HAVCR2/HERPUD1/HGF/HIPK3/HLA-E/HMGA1/HPSE/HSP90AB1/HSPA1B/HYAL2/ICAM2/IFNGR2/IKBKE/IL10/IL12B/IL1B/IL1R2/IL1RL1/IL1RN/IL27/ITGAM/ITGB2/LMNA/LTA/LT…
GO:0050670	regulation of lymphocyte proliferation	1.01989e-05	AIF1/BCL2/BCL6/BLM/CCDC88B/CCR2/CD1D/CD22/CD28/CD3E/CTLA4/HAVCR2/HHLA2/HLA-DMB/HLA-DPA1/HLA-E/IL10/IL12B/IL1B/IL27/IL5/LGALS3/LST1/MAD1L1/MEF2C/MIR21/MNDA/NDFIP1/PKN1/PRKAR1A/PTPN6/PYCARD/TLR4/TLR9/TNFSF4/ZAP70
GO:0002285	lymphocyte activation involved in immune response	1.10196e-05	BCL6/CCR6/CD244/CD28/ERCC1/FCER1G/FOXP1/HAVCR2/HLA-DMB/IL10/IL12B/IL18R1/IL27/LGALS3/MIR21/MTOR/MYB/NDFIP1/PGLYRP1/PGLYRP2/PLCG2/PRKCZ/RARA/RORC/SEMA4A/SLC11A1/TLR4/TNFSF13/TNFSF4/UNC13D
GO:0044419	interspecies interaction between organisms	1.12172e-05	APOBEC3A/APOBEC3H/ATF7/AZU1/BCL2/BIN1/BRD4/CCL1/CCR2/CCR5/CD247/CD28/CDC25C/CDK13/CFLAR/CLEC5A/CTBP1/CTDP1/CTNND1/CTSG/CX3CR1/CXCR6/E4F1/EIF4A1/EIF4E/EIF4G1/ELANE/EPHA2/FCER2/FCN1/FYN/GAPDH/GFI1/GSN/HMGA1/HMGN2/HSP90AB1/HSPA1B/HTR2A/HYAL2/HYAL3/IFI27/IFITM1/IKBKE/IL10/IL12B/IRF8/ISG15/ISG20/KRT7/LARP1/LCK/LTA/LTBR/NFE2L2/P4HB/PACS2/PARP10/PGLYRP1/PGLYRP2/PIK3R1/PILRA/PRF1/PSMB8/PSMB9/RAD23A/RTN3/…
GO:0032944	regulation of mononuclear cell proliferation	1.14087e-05	AIF1/BCL2/BCL6/BLM/CCDC88B/CCR2/CD1D/CD22/CD28/CD3E/CTLA4/HAVCR2/HHLA2/HLA-DMB/HLA-DPA1/HLA-E/IL10/IL12B/IL1B/IL27/IL5/LGALS3/LST1/MAD1L1/MEF2C/MIR21/MNDA/NDFIP1/PKN1/PRKAR1A/PTPN6/PYCARD/TLR4/TLR9/TNFSF4/ZAP70
GO:0070663	regulation of leukocyte proliferation	1.17585e-05	AIF1/BCL2/BCL6/BLM/CCDC88B/CCR2/CD1D/CD22/CD28/CD3E/CTLA4/HAVCR2/HHLA2/HLA-DMB/HLA-DPA1/HLA-E/IL10/IL12B/IL1B/IL27/IL5/LGALS3/LST1/MAD1L1/MEF2C/MIR21/MNDA/NDFIP1/PKN1/PRKAR1A/PTPN6/PYCARD/TLR4/TLR9/TNFAIP3/TNFSF4/ZAP70
GO:0016477	cell migration	1.23872e-05	ABI3/AGTR1/AIF1/AMOTL1/ANGPT2/ANXA6/ARHGEF7/ARID5B/ARSB/AZU1/BCL2/BIN3/C5AR1/C5AR2/CALR/CCL1/CCL22/CCL24/CCR2/CCR5/CCR6/CCR9/CCRL2/CD177/CD2/CD244/CD34/CD63/CDC42BPB/CEACAM8/CLASP2/CSF1R/CSF3R/CTSH/CX3CR1/CXCL16/CXCR2/CXCR5/CXCR6/DDR1/DGKZ/ELANE/EPHA2/EVL/FCER1G/FERMT3/FGR/FOXP1/FYN/GCNT2/GNAI2/GP6/GPER1/GRB7/GYPC/HDAC7/HGF/HOXA5/HRH1/HSD3B7/HYAL2/IFITM1/IL10/IL12B/IL1B/IL1RN/IL24/ITGAM/ITGAX/ITG…
GO:0002819	regulation of adaptive immune response	1.45798e-05	BCL6/CCR2/CD1D/CD1E/CD28/FCER1G/FCER2/HAVCR2/HLA-E/HLA-F/IL10/IL12B/IL18R1/IL1B/IL1RL1/IL27/LTA/MEF2C/MIR21/NDFIP1/PKN1/PRKCZ/PTPN6/PYCARD/SLC11A1/TNFAIP3/TNFSF13/TNFSF4/TRAF2/TRIM27
GO:0042742	defense response to bacterium	1.45798e-05	ACP5/AZU1/C5AR1/CEBPE/CTSG/ELANE/EPHA2/FCER1G/FGR/FOXP1/HAVCR2/HLA-E/IL10/IL12B/IRF8/ISG15/LTA/NLRC4/NOD2/PGLYRP1/PGLYRP2/PRG2/PYCARD/S100A8/S100A9/SHC1/SIRT2/SLC11A1/SLPI/SPON2/STAB1/TBK1/TLR4/TLR5/TLR9/TNFRSF1A
GO:0044403	symbiont process	1.55257e-05	APOBEC3A/APOBEC3H/ATF7/AZU1/BCL2/BIN1/BRD4/CCL1/CCR2/CCR5/CD247/CD28/CDC25C/CDK13/CFLAR/CLEC5A/CTBP1/CTDP1/CTNND1/CTSG/CX3CR1/CXCR6/E4F1/EIF4A1/EIF4E/EIF4G1/ELANE/EPHA2/FCN1/FYN/GAPDH/GFI1/GSN/HMGA1/HSP90AB1/HSPA1B/HTR2A/HYAL2/HYAL3/IFI27/IFITM1/IKBKE/IL10/IL12B/IRF8/ISG15/ISG20/KRT7/LARP1/LCK/LTA/LTBR/NFE2L2/P4HB/PACS2/PARP10/PGLYRP1/PGLYRP2/PIK3R1/PILRA/PSMB8/PSMB9/RAD23A/RTN3/RXRA/SATB1/SET/SH…
GO:0002822	regulation of adaptive immune response based on somatic recombination of immune receptors built from immunoglobulin superfamily domains	1.80941e-05	BCL6/CCR2/CD1D/CD1E/CD28/FCER1G/FCER2/HAVCR2/HLA-E/HLA-F/IL10/IL12B/IL18R1/IL1B/IL1RL1/IL27/LTA/MEF2C/MIR21/NDFIP1/PKN1/PRKCZ/PTPN6/SLC11A1/TNFAIP3/TNFSF13/TNFSF4/TRAF2
GO:0002429	immune response-activating cell surface receptor signaling pathway	1.83108e-05	BCL2/BTNL8/C5AR1/C5AR2/CACNB3/CD22/CD247/CD28/CD3E/CD3G/CD79A/CLEC4A/CTLA4/DENND1B/EZR/FCER1G/FCGR2A/FCN1/FGR/FYN/GRAP2/HHLA2/HLA-DPA1/HSP90AB1/ICAM2/ITK/LAT/LCK/LGALS3/LIMK1/MEF2C/MNDA/MUC2/PDE4D/PIK3CD/PIK3R1/PLCG2/PRKACA/PRKACB/PTPN6/PTPRJ/SH2B2/SRC/TRAT1/TXK/UBASH3A/ZAP70
GO:0001818	negative regulation of cytokine production	2.22075e-05	ACP5/BCL6/C1QTNF3/C5AR2/CD34/CD96/CLEC4A/CX3CR1/ELANE/EPHA2/EZR/GHRL/HAVCR2/HDAC7/HGF/HSP90AB1/IKBKE/IL10/IL12B/IL1R2/IL1RL1/ISG15/MIR21/NDFIP1/NUTF2/PGLYRP1/PGLYRP2/PTPN6/PYCARD/RARA/SLAMF1/SLC11A1/TBK1/TLR4/TLR9/TNFAIP3/TNFSF4/TRIM27/UBA7
GO:0046631	alpha-beta T cell activation	2.56306e-05	ADORA2A/BCL2/BCL6/BLM/CCR2/CD28/CD3E/CLEC4A/FOXP1/HLA-E/IL12B/IL18R1/IL27/ITK/MIR21/MTOR/MYB/PRDM1/PRKCZ/RARA/RORC/RUNX3/SATB1/SEMA4A/TNFSF4/ZAP70/ZBTB16
GO:0032733	positive regulation of interleukin-10 production	2.75361e-05	CD28/CD34/FCER1G/HGF/IL12B/NOD2/PRKCZ/PYCARD/TLR4/TLR9/TNFSF4
GO:0022610	biological adhesion	2.94067e-05	ADORA2A/AIF1/ANGPT2/ARHGEF7/AZU1/BCL2/BCL6/BGLAP/BLM/BTLA/CALR/CCDC88B/CCR2/CD177/CD1D/CD2/CD22/CD27/CD28/CD34/CD3E/CD5/CD63/CD72/CD96/CDH5/CDHR2/CEACAM8/CLASP2/CLDN15/CLDN19/CLEC4A/CLIC1/CSF3R/CSTA/CTLA4/CTNND1/CX3CR1/CYTH1/CYTIP/DDR1/EGFL7/ELANE/ENTPD1/EPHA2/EZR/FERMT3/FES/FYN/GCNT2/GP5/GP9/GRAP2/GSN/HAVCR2/HHLA2/HLA-DMB/HLA-DPA1/HLA-E/HPSE/HSP90AB1/ICAM2/IL10/IL12B/IL1B/IL1RN/IL32/ITGAE/ITGAM/…
GO:0007155	cell adhesion	3.45356e-05	ADORA2A/AIF1/ANGPT2/ARHGEF7/AZU1/BCL2/BCL6/BGLAP/BLM/BTLA/CALR/CCDC88B/CCR2/CD177/CD1D/CD2/CD22/CD27/CD28/CD34/CD3E/CD5/CD63/CD72/CD96/CDH5/CDHR2/CEACAM8/CLASP2/CLDN15/CLDN19/CLEC4A/CLIC1/CSF3R/CSTA/CTLA4/CTNND1/CX3CR1/CYTH1/CYTIP/DDR1/EGFL7/ELANE/ENTPD1/EPHA2/EZR/FERMT3/FES/FYN/GCNT2/GP5/GP9/GRAP2/GSN/HAVCR2/HHLA2/HLA-DMB/HLA-DPA1/HLA-E/HPSE/ICAM2/IL10/IL12B/IL1B/IL1RN/IL32/ITGAE/ITGAM/ITGAX/ITG…
GO:0050707	regulation of cytokine secretion	3.56554e-05	AIM2/C1QTNF3/C5AR2/CCL1/CD2/CD244/CD34/CLEC5A/CSF1R/EZR/FCN1/FGR/FOXP1/GAPDH/GHRL/HAVCR2/HK1/HYAL2/IL10/IL1R2/IL1RL1/NOD2/PRKCZ/PYCARD/SRC/TLR4/TLR5/TLR9/TNFAIP3/TRIM27
GO:0002703	regulation of leukocyte mediated immunity	3.68141e-05	BCL6/CCR2/CD177/CD1D/CD1E/CD28/CD96/DNASE1L3/FCER1G/FCER2/FES/FGR/HAVCR2/HLA-E/HLA-F/IL10/IL12B/IL18R1/IL1B/ITGAM/ITGB2/LTA/NDFIP1/NOD2/PRKCZ/PTPN6/STXBP2/TLR4/TNFSF13/TNFSF4/TRAF2/UNC13D/VAMP8
GO:2000106	regulation of leukocyte apoptotic process	3.73918e-05	AURKB/BCL6/BIRC7/BLM/CCR5/CD27/CD3G/CXCR2/FCER1G/FOXP1/GIMAP8/IL10/LGALS3/MEF2C/NOD2/PDCD1/PIK3CD/PRELID1/PTCRA/RAG1
GO:0009615	response to virus	3.73918e-05	ACTA2/AIM2/APOBEC3A/APOBEC3H/AZU1/BATF3/BCL2/CCL22/CLU/DDX41/EEF1G/ENO1/FGR/HMGA1/HYAL2/HYAL3/IFI27/IFI44L/IFIT3/IFITM1/IFNGR2/IKBKE/IL10RB/IL12B/IL27/IRF5/ISG15/ISG20/LCN2/OAS2/PRF1/PYCARD/SETD2/SPON2/SRC/TBK1/TLR9/TNFAIP3/TNFSF4/TPT1/TRIM15/TRIM34/TSPAN32/UNC13D
GO:0030217	T cell differentiation	3.82756e-05	BCL2/BCL6/BLM/CCR6/CCR9/CD1D/CD2/CD27/CD28/CD3E/CD3G/CTLA4/FCER1G/FOXP1/IL12B/IL18R1/IL27/ITK/JMJD6/LCK/MIR21/MTOR/MYB/PIK3CD/PRDM1/PRELID1/PRKCZ/PRR7/RAG1/RARA/RHOH/RORC/RUNX3/SATB1/SEMA4A/TNFSF4/VNN1/ZAP70/ZBTB16
GO:0048870	cell motility	3.90598e-05	ABI3/ADCY3/AGTR1/AIF1/AMOTL1/ANGPT2/ANXA6/ARHGEF7/ARID5B/ARSB/AZU1/BCL2/BIN3/C5AR1/C5AR2/CALR/CCL1/CCL22/CCL24/CCR2/CCR5/CCR6/CCR9/CCRL2/CD177/CD2/CD244/CD34/CD63/CDC42BPB/CEACAM8/CLASP2/CSF1R/CSF3R/CTSH/CX3CR1/CXCL16/CXCR2/CXCR5/CXCR6/DDR1/DGKZ/DNAH1/DNAH3/ELANE/EPHA2/EVL/FCER1G/FERMT3/FES/FGR/FOXP1/FYN/GCNT2/GNAI2/GP6/GPER1/GRB7/GYPC/HDAC7/HGF/HOXA5/HRH1/HSD3B7/HYAL2/IFITM1/IL10/IL12B/IL1B/IL1R…
GO:0051674	localization of cell	3.90598e-05	ABI3/ADCY3/AGTR1/AIF1/AMOTL1/ANGPT2/ANXA6/ARHGEF7/ARID5B/ARSB/AZU1/BCL2/BIN3/C5AR1/C5AR2/CALR/CCL1/CCL22/CCL24/CCR2/CCR5/CCR6/CCR9/CCRL2/CD177/CD2/CD244/CD34/CD63/CDC42BPB/CEACAM8/CLASP2/CSF1R/CSF3R/CTSH/CX3CR1/CXCL16/CXCR2/CXCR5/CXCR6/DDR1/DGKZ/DNAH1/DNAH3/ELANE/EPHA2/EVL/FCER1G/FERMT3/FES/FGR/FOXP1/FYN/GCNT2/GNAI2/GP6/GPER1/GRB7/GYPC/HDAC7/HGF/HOXA5/HRH1/HSD3B7/HYAL2/IFITM1/IL10/IL12B/IL1B/IL1R…
GO:0050851	antigen receptor-mediated signaling pathway	4.01491e-05	BCL2/BTNL8/CACNB3/CD22/CD247/CD28/CD3E/CD3G/CD79A/CTLA4/DENND1B/EZR/FYN/GRAP2/HHLA2/HLA-DPA1/ITK/LAT/LCK/LGALS3/MEF2C/MNDA/PDE4D/PIK3CD/PIK3R1/PLCG2/PTPN6/PTPRJ/SH2B2/TRAT1/TXK/UBASH3A/ZAP70
GO:0002768	immune response-regulating cell surface receptor signaling pathway	4.57907e-05	BCL2/BTLA/BTNL8/C5AR1/C5AR2/CACNB3/CD22/CD247/CD28/CD3E/CD3G/CD79A/CLEC4A/CTLA4/DENND1B/EZR/FCER1G/FCGR2A/FCN1/FGR/FYN/GRAP2/HHLA2/HLA-DPA1/HSP90AB1/ICAM2/ITK/LAT/LCK/LGALS3/LIMK1/MEF2C/MNDA/MUC2/PDE4D/PIK3CD/PIK3R1/PLCG2/PRKACA/PRKACB/PTPN6/PTPRJ/SH2B2/SHC1/SRC/TRAT1/TXK/UBASH3A/ZAP70
GO:0031295	T cell costimulation	5.89222e-05	BTLA/CD28/CD3E/CD5/CTLA4/FYN/GRAP2/HHLA2/LCK/MAP3K8/PDCD1/PIK3R1/PTPN6/SRC/TNFSF4
GO:0031294	lymphocyte costimulation	8.03524e-05	BTLA/CD28/CD3E/CD5/CTLA4/FYN/GRAP2/HHLA2/LCK/MAP3K8/PDCD1/PIK3R1/PTPN6/SRC/TNFSF4
GO:0022407	regulation of cell-cell adhesion	9.3563e-05	ADORA2A/AIF1/BCL6/BLM/BTLA/CCDC88B/CCR2/CD1D/CD27/CD28/CD3E/CD5/CTLA4/ELANE/FERMT3/FYN/GCNT2/GRAP2/HAVCR2/HHLA2/HLA-DMB/HLA-DPA1/HLA-E/IL10/IL12B/IL1B/IL1RN/LAX1/LCK/LGALS3/MAD1L1/MAP3K8/MIR21/MIRLET7G/MYB/NDFIP1/NOD2/PDCD1/PIK3R1/PPM1F/PRKAR1A/PRKCZ/PTPN6/PYCARD/RAG1/RARA/RUNX3/SOX2/SRC/TNFSF4/VNN1/ZAP70/ZBTB16
GO:0016192	vesicle-mediated transport	0.000107335	ADORA2A/AIF1/ALDH3B1/AMPD3/ANKRD28/AOC1/APBA2/ARHGAP25/ARHGAP27/ARSB/ASGR1/ASGR2/ATP11A/AZU1/BGLAP/BIN1/C5AR1/CAB39/CALR/CCR2/CD177/CD22/CD247/CD300LF/CD3G/CD5/CD63/CD68/CDA/CDK13/CEACAM8/CEBPE/CECR2/CFD/CLASP2/CLEC5A/CLEC7A/CLU/COPZ1/CPNE6/CSNK1D/CSNK1E/CTSD/CTSG/CTSH/CTSZ/CUX2/CXCL16/CXCR2/CYTH1/DCTN1/DENND1B/DENND3/DOK3/EHD1/ELANE/EXOC3/EXOC3L2/EZR/FCAR/FCER1G/FCGR2A/FCGRT/FCHO1/FCN1/FERMT3/FE…
GO:0050852	T cell receptor signaling pathway	0.000107986	BTNL8/CACNB3/CD247/CD28/CD3E/CD3G/DENND1B/EZR/FYN/GRAP2/HHLA2/HLA-DPA1/ITK/LAT/LCK/LGALS3/PDE4D/PIK3CD/PIK3R1/PLCG2/PTPN6/PTPRJ/TRAT1/TXK/UBASH3A/ZAP70
GO:0032101	regulation of response to external stimulus	0.000112173	ACP5/ADORA2A/AGTR1/AIF1/AIM2/ANGPT2/AZU1/BCL6/BRD4/C1QTNF3/C5AR1/C5AR2/CACNB3/CALR/CCL1/CCL24/CCR2/CCR6/CD28/CD34/CDH5/CLASP2/CLU/CXCR2/DNASE1L3/ELANE/FCER1G/FOXP1/GHRL/GPER1/HAVCR2/HGF/HPSE/HYAL2/IL10/IL12B/IL1B/IL1R2/IL1RL1/IL27/ITGAM/ITGB2/LTA/METRNL/MGLL/MIR21/MIRLET7G/MMP9/MTOR/NBL1/NDEL1/NDFIP1/NFE2L2/NLRP6/NOD2/NR1H3/PER1/PGLYRP1/PGLYRP2/PHLDB2/PLAT/PLEK/PPM1F/PTPRF/PYCARD/S100A8/S100A9/SB…
GO:0031349	positive regulation of defense response	0.000181693	AGTR1/AIM2/CCL1/CCL24/CCR2/CD1D/CD28/CD300LF/CLEC4A/CLEC7A/FCER1G/FCN1/FYN/GFI1/HAVCR2/HLA-E/HSPA1B/HYAL2/ICAM2/IKBKE/IL12B/IL1B/IL1RL1/ITGAM/ITGB2/LTA/MEF2C/MIR21/MUC2/NLRC4/NLRP6/NOD2/NR1H3/PGLYRP1/PGLYRP2/PLCG2/PRKACA/PRKACB/PYCARD/S100A8/S100A9/SRC/TBK1/TLR4/TLR5/TLR9/TNFAIP3/TNFRSF1A/TNFSF4/TNIP3/TRIM15/TXK/VAMP8
GO:0045785	positive regulation of cell adhesion	0.000181693	AIF1/ARHGEF7/AZU1/BCL6/BLM/BTLA/CALR/CCDC88B/CCR2/CD1D/CD27/CD28/CD3E/CD5/CTLA4/ELANE/FYN/GCNT2/GRAP2/HAVCR2/HHLA2/HLA-DMB/HLA-DPA1/HLA-E/IL10/IL12B/IL1B/LCK/MAP3K8/MIR21/MMRN2/MYB/NOD2/OLFM4/PDCD1/PIK3R1/PLEKHA2/PPM1F/PRKCZ/PTPN6/PTPRJ/PYCARD/RAG1/RARA/RUNX3/SOX2/SPOCK2/SRC/TNFSF4/UNC13D/VNN1/ZAP70/ZBTB16
GO:0098609	cell-cell adhesion	0.000191365	ADORA2A/AIF1/BCL2/BCL6/BLM/BTLA/CCDC88B/CCR2/CD177/CD1D/CD2/CD27/CD28/CD34/CD3E/CD5/CDH5/CDHR2/CEACAM8/CLDN15/CLDN19/CLIC1/CSTA/CTLA4/CTNND1/CX3CR1/ELANE/EZR/FERMT3/FYN/GCNT2/GRAP2/HAVCR2/HHLA2/HLA-DMB/HLA-DPA1/HLA-E/ICAM2/IL10/IL12B/IL1B/IL1RN/ITGAM/ITGAX/ITGB2/LAX1/LCK/LGALS3/LIMS2/MAD1L1/MAP3K8/MIR21/MIRLET7G/MYB/MYL12A/MYL9/NDFIP1/NINJ2/NOD2/NPHP4/PALLD/PCDH15/PDCD1/PIK3R1/PKP3/PLEK/PLEKHA7/P…
GO:0006959	humoral immune response	0.000263449	AZU1/BCL2/C1RL/C5AR1/C5AR2/CCR2/CCR6/CD28/CFD/CLU/CTSG/ELANE/FCER2/FCN1/GAPDH/HLA-E/HMGN2/LCN2/LTA/MEF2C/PDCD1/PGLYRP1/PGLYRP2/PRTN3/PTPN6/S100A8/S100A9/SERPING1/SLC11A1/SLPI/SPON2/TFEB/TREM1/TREM2
GO:0050663	cytokine secretion	0.000270877	AIM2/C1QTNF3/C5AR2/CCL1/CD2/CD244/CD34/CLEC5A/CSF1R/EZR/FCN1/FGR/FOXP1/GAPDH/GHRL/HAVCR2/HK1/HYAL2/IL10/IL1R2/IL1RL1/NLRC4/NOD2/PRKCZ/PYCARD/SRC/TLR4/TLR5/TLR9/TNFAIP3/TRIM27
GO:0040011	locomotion	0.000272771	ABI3/ADCY3/ADORA2A/AGTR1/AIF1/AMOTL1/ANGPT2/ANXA6/ARHGEF7/ARID5B/ARSB/AZU1/BCL2/BIN3/C5AR1/C5AR2/CALR/CCL1/CCL22/CCL24/CCR2/CCR5/CCR6/CCR9/CCRL2/CD177/CD2/CD244/CD34/CD63/CDC42BPB/CEACAM8/CLASP2/CSF1R/CSF3R/CTSH/CX3CR1/CXCL16/CXCR2/CXCR5/CXCR6/DDR1/DGKZ/DNAH1/DNAH3/DOK4/ELANE/EPHA2/EVL/EZR/FAM129B/FCER1G/FERMT3/FES/FGR/FOXP1/FYN/GCNT2/GHRL/GNAI2/GP6/GPER1/GRB7/GYPC/HDAC7/HGF/HOXA2/HOXA5/HRH1/HSD3…
GO:0046632	alpha-beta T cell differentiation	0.000282637	BCL2/BCL6/BLM/FOXP1/IL12B/IL18R1/IL27/ITK/MIR21/MTOR/MYB/PRDM1/PRKCZ/RARA/RORC/RUNX3/SATB1/SEMA4A/TNFSF4/ZAP70/ZBTB16
GO:0071887	leukocyte apoptotic process	0.000282637	AURKB/BCL6/BIRC7/BLM/CCR5/CD27/CD3G/CXCR2/FCER1G/FOXP1/GIMAP8/IL10/LGALS3/MEF2C/NOD2/PDCD1/PIK3CD/PKN1/PRELID1/PTCRA/RAG1
GO:0010941	regulation of cell death	0.000288366	ADORA2A/AIF1/AMBRA1/ANKRD2/APBB1/ARHGEF7/AURKB/AXIN2/AZU1/BCL2/BCL2L14/BCL2L2/BCL6/BID/BIN1/BIRC7/BLM/BMF/BTG2/C5AR1/CALR/CAST/CCND2/CCR5/CD27/CD28/CD34/CD3E/CD3G/CDKN1B/CFLAR/CIDEB/CLEC5A/CLU/CRADD/CSF1R/CSF3/CTLA4/CTNNBL1/CTSH/CTSZ/CX3CR1/CXCR2/DDR1/DIABLO/EIF4G1/ENO1/EPHA2/FAM129B/FAS/FCER1G/FGD4/FOXO1/FOXP1/FYN/GAPDH/GHRL/GIMAP8/GNAI2/GPER1/GRAMD4/GSN/HERPUD1/HGF/HIPK3/HOXA5/HSP90AB1/HSPA1B/H…
GO:0010942	positive regulation of cell death	0.000294296	ADORA2A/APBB1/ARHGEF7/AXIN2/BCL2/BCL6/BID/BIN1/BMF/CDKN1B/CIDEB/CLU/CRADD/CTLA4/CTNNBL1/CTSH/CTSZ/CXCR2/DIABLO/EIF4G1/FAS/FGD4/FOXO1/FYN/GAPDH/GPER1/GRAMD4/GSN/HOXA5/HYAL2/IFI27/IL10/IL12B/IRF5/ITGAM/ITGB2/ITGB3BP/ITM2C/LCK/LTA/LTBR/MAP3K11/MCF2L/MEF2C/MIR140/MIR21/MMP9/MNDA/MTOR/MYB/NGEF/NLRC4/NTRK1/PDCD1/PICALM/PIK3CD/PLEKHG5/PPM1F/PRELID1/PYCARD/RAPSN/RARG/RBM5/S100A8/S100A9/S100B/SAV1/SIRT2/S…
GO:0044117	growth of symbiont in host	0.00030995	CTSG/ELANE/IL10/IL12B/IRF8/LTA/PGLYRP1/PGLYRP2
GO:0009617	response to bacterium	0.000359596	ACP5/AZU1/C5AR1/CCR5/CD1D/CD96/CEBPE/CFLAR/CSF2RB/CSF3/CTSG/CX3CR1/ELANE/EPHA2/FCER1G/FGR/FOXP1/GFI1/GJB2/HAVCR2/HLA-E/IFIT3/IL10/IL12B/IL1B/IL1RN/IL24/IL27/IRF5/IRF8/ISG15/LCN2/LRG1/LTA/MEF2C/MIR21/NLRC4/NLRP6/NOD2/NR1H3/OAS2/PDE4D/PGLYRP1/PGLYRP2/PLCG2/PRG2/PYCARD/RARA/S100A8/S100A9/SBNO2/SHC1/SIRT2/SLC11A1/SLPI/SPON2/SRC/STAB1/TBK1/TLR4/TLR5/TLR9/TNFAIP3/TNFRSF1A/TNFSF4/TNIP3/TREM2
GO:0002440	production of molecular mediator of immune response	0.000374831	BCL6/CCR6/CD22/CD244/CD28/CD96/CTNNBL1/DENND1B/ELANE/ERCC1/FCER1G/HK1/HLA-E/IL10/IL12B/IL18R1/IL1B/IL31RA/IL5/NDFIP1/NOD2/PKN1/PRKCZ/SLC11A1/SPON2/TLR4/TLR9/TNFSF13/TNFSF4/TRAF2
GO:0019320	hexose catabolic process	0.000388496	ADPGK/ENO1/ENO2/FUT4/FUT6/GALK2/GAPDH/GLYCTK/HK1/HK3/PGM1/PKLR/PKM/TPI1
GO:0051247	positive regulation of protein metabolic process	0.00040813	ACSL1/AGTR1/AIF1/AIM2/ATG13/AXIN2/AZU1/BCL2/BCL6/BID/BIRC7/BRD4/C5AR1/C5AR2/CAB39/CBFA2T3/CCL1/CCL22/CCL24/CCND2/CCR2/CD27/CD28/CD3E/CDC14B/CDC25B/CDK2AP1/CDKN1B/CFLAR/CHFR/CHRNA3/CIDEB/CLU/CRADD/CSF1R/CSF3/CSNK1D/CSNK1E/CTBP1/CTSH/CX3CR1/DDR1/DIABLO/EIF4G1/ELANE/ENO1/EPGN/EPHA2/EZR/FAM129A/FAS/FOXO1/FYN/GCNT2/GHRL/GNAI2/GPER1/GRAMD4/GSN/HAVCR2/HERPUD1/HGF/HSP90AB1/HSPA1B/HTR2A/IFI27/IL12B/IL1B/I…
GO:0016032	viral process	0.000437556	APOBEC3A/APOBEC3H/ATF7/BCL2/BIN1/BRD4/CCL1/CCR2/CCR5/CD247/CD28/CDC25C/CDK13/CFLAR/CLEC5A/CTBP1/CTDP1/CX3CR1/CXCR6/E4F1/EIF4A1/EIF4E/EIF4G1/EPHA2/FCN1/FYN/GFI1/GSN/HMGA1/HSP90AB1/HSPA1B/HTR2A/HYAL2/HYAL3/IFI27/IFITM1/IKBKE/ISG15/ISG20/KRT7/LARP1/LCK/LTBR/NFE2L2/P4HB/PACS2/PARP10/PIK3R1/PILRA/PSMB8/PSMB9/RAD23A/RTN3/RXRA/SATB1/SET/SHC1/SLAMF1/SLC10A1/SLC1A5/SLC52A2/SLPI/SP110/SRC/SRCAP/TAP1/TAP2/T…
GO:0016310	phosphorylation	0.000437825	ACSL1/ADORA2A/ADPGK/AIF1/AMBRA1/ATG13/AURKB/AXIN2/AZU1/BCL2/BID/BIRC7/BLM/BRD4/C5AR1/C5AR2/CAB39/CAB39L/CBFA2T3/CCL1/CCL22/CCL24/CCND2/CCR5/CD27/CD28/CD3E/CDC25B/CDC25C/CDC42BPB/CDK13/CDK2/CDK2AP1/CDKL1/CDKN1B/CFLAR/CHRNA3/CIITA/CLU/CSF1R/CSF2RB/CSF3/CSNK1D/CSNK1E/CTBP1/CTDSP1/CTSG/CTSH/CX3CR1/DDR1/DGKA/DGKZ/DUSP16/DUSP2/EIF4G1/ELANE/ENO1/ENO2/EPGN/EPHA2/EZR/FAM129A/FAS/FES/FGR/FOXO1/FYN/GALK2/GA…
GO:0002286	T cell activation involved in immune response	0.000437825	BCL6/FCER1G/FOXP1/HAVCR2/HLA-DMB/IL12B/IL18R1/IL27/LGALS3/MIR21/MTOR/MYB/PRKCZ/RARA/RORC/SEMA4A/SLC11A1/TNFSF4
GO:0030155	regulation of cell adhesion	0.000448894	ADORA2A/AIF1/ANGPT2/ARHGEF7/AZU1/BCL2/BCL6/BLM/BTLA/CALR/CCDC88B/CCR2/CD1D/CD27/CD28/CD3E/CD5/CLASP2/CTLA4/CYTH1/CYTIP/DDR1/ELANE/EPHA2/FERMT3/FES/FYN/GCNT2/GRAP2/GSN/HAVCR2/HHLA2/HLA-DMB/HLA-DPA1/HLA-E/IL10/IL12B/IL1B/IL1RN/LAMA3/LAX1/LCK/LGALS3/MAD1L1/MAP3K8/MIR21/MIRLET7G/MMP14/MMRN2/MYB/NDFIP1/NOD2/OLFM4/PDCD1/PHLDB2/PIK3R1/PLEKHA2/PLXNB2/PPM1F/PRKAR1A/PRKCZ/PTPN6/PTPRJ/PYCARD/RAG1/RARA/RUNX3…
GO:0045088	regulation of innate immune response	0.000457831	AIM2/CD1D/CD300LF/CD96/CLEC4A/CLEC7A/FCER1G/FCN1/FGR/FYN/GFI1/HAVCR2/HLA-E/HSP90AB1/HSPA1B/ICAM2/IFNGR2/IKBKE/IL12B/ITGAM/ITGB2/MIR21/MUC2/NLRC4/NLRP6/NOD2/NR1H3/PGLYRP1/PGLYRP2/PLCG2/PRKACA/PRKACB/PTPN6/PYCARD/S100A8/S100A9/SERPING1/SRC/TBK1/TLR4/TLR5/TLR9/TNFAIP3/TNIP3/TRIM15/TXK
GO:0032720	negative regulation of tumor necrosis factor production	0.000472166	ACP5/C5AR2/CD34/CLEC4A/GHRL/HAVCR2/IL10/PTPN6/RARA/SLAMF1/TLR4/TNFAIP3/TRIM27
GO:0008283	cell proliferation	0.000488009	ACER3/ACSL6/ADORA2A/AGTR1/AIF1/AMBRA1/ANKRD2/AURKB/AXIN2/BCL2/BCL2L2/BCL6/BID/BIN1/BIRC7/BLM/BRCA2/BTG2/C5AR1/C5AR2/CALR/CBFA2T3/CCDC88B/CCL24/CCND2/CCR2/CD1D/CD22/CD28/CD34/CD3E/CD5/CD79A/CDC25B/CDC25C/CDK13/CDK2/CDKN1B/CFLAR/CLEC11A/CLU/CSF1R/CSF3/CSGALNACT1/CTBP1/CTLA4/CTNNBIP1/CTSH/CTSZ/CX3CR1/CXCR2/DDR1/DDX41/DPH1/E4F1/EGFL7/EIF4G1/ELANE/EPGN/EPHA2/ERCC1/FAM129B/FES/FOSL2/FOXO1/FOXP1/FYN/GCN…
GO:0050671	positive regulation of lymphocyte proliferation	0.000508571	AIF1/BCL2/BCL6/BLM/CCDC88B/CCR2/CD1D/CD28/CD3E/HAVCR2/HHLA2/HLA-DMB/HLA-DPA1/HLA-E/IL12B/IL1B/IL5/MEF2C/MIR21/PYCARD/TLR4/TLR9/TNFSF4/ZAP70
GO:0044110	growth involved in symbiotic interaction	0.000518802	CTSG/ELANE/IL10/IL12B/IRF8/LTA/PGLYRP1/PGLYRP2
GO:0044116	growth of symbiont involved in interaction with host	0.000518802	CTSG/ELANE/IL10/IL12B/IRF8/LTA/PGLYRP1/PGLYRP2
GO:0050878	regulation of body fluid levels	0.000567673	ADCY3/ADCY9/ADORA2A/CD177/CD34/CLIC1/DDR1/DGKA/DGKZ/EHD1/ENTPD1/FCER1G/FERMT3/FLI1/FYN/GNAI2/GP5/GP6/GP9/HPS4/HPSE/HYAL2/KRT16/LCK/MAFF/MTX1/MYL12A/MYL9/NFE2/NFE2L2/NLRP6/NR1H3/OAS2/P2RY2/PABPC4/PIK3CD/PIK3R1/PLAT/PLCG2/PLEK/PRKACA/PRKACB/PRKAR1A/PRKAR1B/PRTN3/PTPN6/RAB11FIP2/SERPINA1/SERPING1/SH2B2/SLC22A4/SOCS2/SRC/TLR4/TMPRSS6/TSPAN32/VAMP8/ZNF385A
GO:1903706	regulation of hemopoiesis	0.000571835	BCL6/BGLAP/CD2/CD27/CD28/CSF3/CSF3R/CTLA4/CTNNBIP1/FES/FOXP1/HOXA5/HSPA1B/IL12B/IL27/IL5/ISG15/KLF13/LGALS3/LMO2/MEF2C/MEIS1/MIR21/MMP14/MOV10/MTOR/MYB/MYL9/NDFIP1/NFE2/NFE2L2/PGLYRP1/PGLYRP2/PIK3R1/PRDM1/PRELID1/PRKCZ/PTPN6/RAG1/RARA/RARG/RBFOX2/RUNX3/SPI1/TLR4/TLR9/TNFSF4/TNRC6B/TYROBP/VNN1/ZAP70/ZBTB16
GO:0032946	positive regulation of mononuclear cell proliferation	0.000571835	AIF1/BCL2/BCL6/BLM/CCDC88B/CCR2/CD1D/CD28/CD3E/HAVCR2/HHLA2/HLA-DMB/HLA-DPA1/HLA-E/IL12B/IL1B/IL5/MEF2C/MIR21/PYCARD/TLR4/TLR9/TNFSF4/ZAP70
GO:0052548	regulation of endopeptidase activity	0.000643491	ADORA2A/AIM2/BID/BIN1/BIRC7/CAST/CD27/CFLAR/CIDEB/CRADD/CSTA/CTSH/DIABLO/FAS/FYN/GAPDH/GPER1/GRAMD4/GSN/HERPUD1/HGF/IFI27/ITIH1/LCK/MIR21/MMP9/NLRC4/PICALM/PPM1F/PRELID1/PSMB8/PSMB9/PYCARD/RAG1/RPS6KA1/S100A8/S100A9/SERPINA1/SERPINB6/SERPINF1/SERPING1/SLPI/SORL1/SOX2/SPOCK2/SRC/TNFAIP8/TNFRSF10B/TRAF2
GO:0002218	activation of innate immune response	0.000643491	AIM2/CD300LF/CLEC4A/CLEC7A/FCER1G/FCN1/FYN/GFI1/HAVCR2/HSPA1B/ICAM2/IKBKE/ITGAM/ITGB2/MUC2/NLRC4/NLRP6/NOD2/NR1H3/PGLYRP1/PGLYRP2/PLCG2/PRKACA/PRKACB/PYCARD/S100A8/S100A9/SRC/TBK1/TLR4/TLR5/TLR9/TNFAIP3/TNIP3/TRIM15
GO:0002449	lymphocyte mediated immunity	0.000643491	BCL6/C1RL/CCR6/CD1D/CD1E/CD27/CD28/CD96/CLU/CTSH/DENND1B/ERCC1/FCER1G/FCER2/HAVCR2/HLA-E/HLA-F/IL10/IL12B/IL18R1/IL1B/IL31RA/KLRD1/LTA/NDFIP1/PRF1/PRKCZ/PTPN6/SERPING1/SLC11A1/TNFSF13/TNFSF4/TRAF2/TUBB/UNC13D
GO:0030162	regulation of proteolysis	0.000668379	ADORA2A/AIM2/BID/BIN1/BIRC7/C5AR1/C5AR2/CAST/CBFA2T3/CD27/CFLAR/CHFR/CIDEB/CLU/CRADD/CSNK1D/CSNK1E/CSTA/CTSH/CTSZ/DIABLO/ENO1/FAS/FYN/GAPDH/GPER1/GRAMD4/GSN/HERPUD1/HGF/HSP90AB1/HSPA1B/IFI27/IL10/IL1B/IL1R2/ITIH1/LCK/MIR21/MMP14/MMP9/NFE2L2/NLRC4/PICALM/PLAT/PPM1F/PRELID1/PRKACA/PRKACB/PSMB8/PSMB9/PYCARD/RAD23A/RAG1/RHBDF1/RNF19A/RNF40/RPS6KA1/S100A8/S100A9/SERPINA1/SERPINB6/SERPINF1/SERPING1/SIR…
GO:0032270	positive regulation of cellular protein metabolic process	0.000675609	ACSL1/AGTR1/AIF1/AIM2/ATG13/AXIN2/AZU1/BCL2/BCL6/BID/BIRC7/BRD4/C5AR1/C5AR2/CAB39/CBFA2T3/CCL1/CCL22/CCL24/CCND2/CD27/CD28/CD3E/CDC14B/CDC25B/CDK2AP1/CFLAR/CHFR/CHRNA3/CIDEB/CLU/CRADD/CSF1R/CSF3/CSNK1D/CSNK1E/CTBP1/CTSH/CX3CR1/DDR1/DIABLO/EIF4G1/ELANE/ENO1/EPGN/EPHA2/EZR/FAM129A/FAS/FYN/GCNT2/GHRL/GNAI2/GPER1/GRAMD4/GSN/HAVCR2/HERPUD1/HGF/HSP90AB1/HSPA1B/HTR2A/IFI27/IL12B/IL1B/IL1RN/IL24/IL31RA/I…
GO:0002237	response to molecule of bacterial origin	0.000696516	ACP5/C5AR1/CCR5/CD96/CEBPE/CSF2RB/CSF3/CTSG/CX3CR1/ELANE/FOXP1/GFI1/GJB2/HAVCR2/IL10/IL12B/IL1B/IL1RN/IL24/IRF5/IRF8/LCN2/LTA/MEF2C/MIR21/NOD2/NR1H3/PDE4D/PLCG2/PYCARD/RARA/S100A8/SBNO2/SIRT2/SLC11A1/SLPI/SPON2/SRC/TLR4/TLR9/TNFAIP3/TNFSF4/TNIP3/TREM2
GO:0032623	interleukin-2 production	0.000696516	CCR2/CD247/CD28/CD34/CD3E/EZR/FCER1G/HAVCR2/HDAC7/IL1B/PDE4D/SLC11A1/TNFAIP3/TRAF2/TRIM27
GO:0046365	monosaccharide catabolic process	0.000696516	ADPGK/ENO1/ENO2/FUT4/FUT6/GALK2/GAPDH/GLYCTK/HK1/HK3/PGM1/PKLR/PKM/RBKS/TPI1
GO:0042981	regulation of apoptotic process	0.000701772	ADORA2A/AIF1/AMBRA1/ANKRD2/APBB1/ARHGEF7/AURKB/AZU1/BCL2/BCL2L14/BCL2L2/BCL6/BID/BIN1/BIRC7/BLM/BMF/BTG2/C5AR1/CALR/CAST/CCND2/CCR5/CD27/CD28/CD3E/CD3G/CDKN1B/CFLAR/CIDEB/CLEC5A/CLU/CRADD/CSF1R/CTLA4/CTNNBL1/CTSH/CTSZ/CX3CR1/CXCR2/DDR1/DIABLO/ENO1/EPHA2/FAM129B/FAS/FCER1G/FGD4/FOXO1/FOXP1/FYN/GAPDH/GHRL/GIMAP8/GNAI2/GPER1/GRAMD4/GSN/HERPUD1/HGF/HIPK3/HOXA5/HSP90AB1/HSPA1B/HYAL2/IFI27/IFIT3/IL10/I…
GO:0008219	cell death	0.000708173	ADORA2A/AIF1/AIM2/AMBRA1/ANKRD2/ANXA6/APBB1/ARHGEF7/ATN1/AURKB/AXIN2/AZU1/BCL2/BCL2L14/BCL2L2/BCL6/BID/BIN1/BIRC7/BLCAP/BLM/BMF/BTG2/C5AR1/CALR/CAST/CCND2/CCR5/CD2/CD27/CD28/CD34/CD3E/CD3G/CD5/CDKN1B/CECR2/CFLAR/CIDEB/CLEC5A/CLU/CRADD/CSF1R/CSF3/CSTA/CTLA4/CTNNBL1/CTSH/CTSZ/CX3CR1/CXCR2/DDR1/DDX41/DIABLO/DNASE1L3/EIF4G1/ENO1/EPHA2/FAM129B/FAS/FCER1G/FGD4/FOSL2/FOXO1/FOXP1/FYN/GAPDH/GHRL/GIMAP8/GL…
GO:0002683	negative regulation of immune system process	0.000722143	ADORA2A/BCL6/C5AR2/CCR2/CD22/CD300LF/CD96/CTLA4/CXCR2/EZR/FCER1G/GPER1/HAVCR2/HLA-E/HOXA5/IL10/IL12B/IL1RL1/IL31RA/KLF13/LAX1/LGALS3/LST1/MAD1L1/MEIS1/MIR21/MNDA/NBL1/NDFIP1/NFE2L2/NLRP6/NR1H3/PDCD1/PGLYRP1/PGLYRP2/PIK3R1/PKN1/PLCB1/PRKAR1A/PTPN6/PTPRJ/RARA/RUNX3/SERPING1/TLR4/TLR9/TNFAIP3/TNFSF4/TRIM27/TSPAN32/UBASH3A/ZBTB16
GO:0070228	regulation of lymphocyte apoptotic process	0.00072621	AURKB/BCL6/BIRC7/BLM/CD27/CD3G/FOXP1/GIMAP8/IL10/LGALS3/PDCD1/PRELID1/PTCRA/RAG1
GO:0007599	hemostasis	0.000727109	ADORA2A/CD177/CD34/CLIC1/DGKA/DGKZ/EHD1/ENTPD1/FCER1G/FERMT3/FLI1/FYN/GP5/GP6/GP9/HPS4/HPSE/LCK/MAFF/MYL12A/MYL9/NFE2/NFE2L2/PABPC4/PIK3CD/PIK3R1/PLAT/PLCG2/PLEK/PRKACA/PRKACB/PRKAR1A/PRKAR1B/PRTN3/PTPN6/SERPINA1/SERPING1/SH2B2/SRC/TLR4/TMPRSS6/TSPAN32/ZNF385A
GO:1903556	negative regulation of tumor necrosis factor superfamily cytokine production	0.000727109	ACP5/C5AR2/CD34/CLEC4A/GHRL/HAVCR2/IL10/PTPN6/RARA/SLAMF1/TLR4/TNFAIP3/TRIM27
GO:0006915	apoptotic process	0.000727109	ADORA2A/AIF1/AIM2/AMBRA1/ANKRD2/ANXA6/APBB1/ARHGEF7/ATN1/AURKB/AZU1/BCL2/BCL2L14/BCL2L2/BCL6/BID/BIN1/BIRC7/BLCAP/BLM/BMF/BTG2/C5AR1/CALR/CAST/CCND2/CCR5/CD2/CD27/CD28/CD3E/CD3G/CD5/CDKN1B/CECR2/CFLAR/CIDEB/CLEC5A/CLU/CRADD/CSF1R/CTLA4/CTNNBL1/CTSH/CTSZ/CX3CR1/CXCR2/DDR1/DDX41/DIABLO/DNASE1L3/ENO1/EPHA2/FAM129B/FAS/FCER1G/FGD4/FOXO1/FOXP1/FYN/GAPDH/GHRL/GIMAP8/GLRX2/GNAI2/GPER1/GRAMD4/GSN/HERPUD1…
GO:0043067	regulation of programmed cell death	0.000729398	ADORA2A/AIF1/AMBRA1/ANKRD2/APBB1/ARHGEF7/AURKB/AZU1/BCL2/BCL2L14/BCL2L2/BCL6/BID/BIN1/BIRC7/BLM/BMF/BTG2/C5AR1/CALR/CAST/CCND2/CCR5/CD27/CD28/CD3E/CD3G/CDKN1B/CFLAR/CIDEB/CLEC5A/CLU/CRADD/CSF1R/CTLA4/CTNNBL1/CTSH/CTSZ/CX3CR1/CXCR2/DDR1/DIABLO/ENO1/EPHA2/FAM129B/FAS/FCER1G/FGD4/FOXO1/FOXP1/FYN/GAPDH/GHRL/GIMAP8/GNAI2/GPER1/GRAMD4/GSN/HERPUD1/HGF/HIPK3/HOXA5/HSP90AB1/HSPA1B/HYAL2/IFI27/IFIT3/IL10/I…
GO:0051704	multi-organism process	0.000732699	ACP5/ACTA2/ADAM28/ADCY3/AIM2/ANGPT2/APOBEC3A/APOBEC3H/ATF7/AZU1/BATF3/BCL2/BCL2L2/BCL6/BIN1/BRCA2/BRD4/BRDT/C5AR1/CALR/CCDC88B/CCL1/CCL22/CCR2/CCR5/CCR6/CD1D/CD247/CD28/CD96/CDC25B/CDC25C/CDK13/CDYL/CEBPE/CFLAR/CLEC5A/CLEC7A/CLGN/CLU/CREB3L4/CSF2RB/CSF3/CTBP1/CTDP1/CTNND1/CTSG/CX3CR1/CXCR6/DDR1/DDX41/DNAH1/E4F1/EEF1G/EIF4A1/EIF4E/EIF4G1/ELANE/ENO1/EPHA2/ERCC1/FCER1G/FCER2/FCN1/FGR/FOXP1/FYN/GAPDH…
GO:0046641	positive regulation of alpha-beta T cell proliferation	0.000792353	BLM/CCR2/CD28/CD3E/HLA-E/IL12B/TNFSF4/ZAP70
GO:0032653	regulation of interleukin-10 production	0.000814395	CD28/CD34/FCER1G/HGF/IL12B/NOD2/PRKCZ/PYCARD/TLR4/TLR9/TNFSF4
GO:0042098	T cell proliferation	0.000827224	AIF1/BLM/CCDC88B/CCR2/CD1D/CD28/CD3E/FYN/HAVCR2/HHLA2/HLA-DMB/HLA-DPA1/HLA-E/IL10/IL12B/IL1B/IL27/LGALS3/MAD1L1/MIR21/NDFIP1/PRKAR1A/PTPN6/PYCARD/SATB1/SLC11A1/TNFSF4/ZAP70
GO:0070665	positive regulation of leukocyte proliferation	0.000896654	AIF1/BCL2/BCL6/BLM/CCDC88B/CCR2/CD1D/CD28/CD3E/HAVCR2/HHLA2/HLA-DMB/HLA-DPA1/HLA-E/IL12B/IL1B/IL5/MEF2C/MIR21/PYCARD/TLR4/TLR9/TNFSF4/ZAP70
GO:0032757	positive regulation of interleukin-8 production	0.000896654	CD2/CD244/ELANE/FCN1/HSPA1B/HYAL2/IL1B/NOD2/PYCARD/TLR4/TLR5/TLR9
GO:0012501	programmed cell death	0.00089785	ADORA2A/AIF1/AIM2/AMBRA1/ANKRD2/ANXA6/APBB1/ARHGEF7/ATN1/AURKB/AZU1/BCL2/BCL2L14/BCL2L2/BCL6/BID/BIN1/BIRC7/BLCAP/BLM/BMF/BTG2/C5AR1/CALR/CAST/CCND2/CCR5/CD2/CD27/CD28/CD3E/CD3G/CD5/CDKN1B/CECR2/CFLAR/CIDEB/CLEC5A/CLU/CRADD/CSF1R/CSTA/CTLA4/CTNNBL1/CTSH/CTSZ/CX3CR1/CXCR2/DDR1/DDX41/DIABLO/DNASE1L3/ENO1/EPHA2/FAM129B/FAS/FCER1G/FGD4/FOXO1/FOXP1/FYN/GAPDH/GHRL/GIMAP8/GLRX2/GNAI2/GPER1/GRAMD4/GSN/HE…
GO:2000116	regulation of cysteine-type endopeptidase activity	0.000910606	ADORA2A/AIM2/BID/BIRC7/CAST/CD27/CFLAR/CIDEB/CRADD/CTSH/DIABLO/FAS/FYN/GPER1/GRAMD4/GSN/HERPUD1/HGF/IFI27/LCK/MMP9/NLRC4/PPM1F/PSMB9/PYCARD/RAG1/RPS6KA1/S100A8/S100A9/SOX2/SRC/TNFAIP8/TNFRSF10B/TRAF2
GO:0051222	positive regulation of protein transport	0.000972131	ADORA2A/AIM2/APBB1/ATG13/C1QTNF3/CACNB3/CCL1/CD2/CD244/CD34/CLEC5A/CSF1R/EZR/FCN1/FGR/FYN/GAPDH/GHRL/GPER1/HAVCR2/HK1/HLA-E/HPS4/HSP90AB1/HYAL2/IL10/IL1B/IL1RL1/IL5/ITGAM/ITGB2/NADK/NOD2/NUTF2/PIK3R1/PRKACA/PRKCZ/PRR5L/PYCARD/RAPGEF3/RPH3AL/RUFY3/SORL1/SRC/TCF7L2/TLR4/TNFSF4/TSG101/USP36
GO:0042129	regulation of T cell proliferation	0.00103071	AIF1/BLM/CCDC88B/CCR2/CD1D/CD28/CD3E/HAVCR2/HHLA2/HLA-DMB/HLA-DPA1/HLA-E/IL10/IL12B/IL1B/IL27/LGALS3/MAD1L1/MIR21/NDFIP1/PRKAR1A/PTPN6/PYCARD/TNFSF4/ZAP70
GO:0002695	negative regulation of leukocyte activation	0.00103416	ADORA2A/BCL6/CCR2/CD300LF/CTLA4/GPER1/HAVCR2/IL10/IL31RA/LAX1/LGALS3/LST1/MAD1L1/MIR21/MNDA/NDFIP1/NR1H3/PGLYRP1/PGLYRP2/PKN1/PRKAR1A/PTPN6/RUNX3/TNFAIP3/TNFSF4/TSPAN32
GO:0050715	positive regulation of cytokine secretion	0.0011381	AIM2/C1QTNF3/CCL1/CD2/CD244/CD34/CLEC5A/CSF1R/FCN1/FGR/GAPDH/HAVCR2/HK1/HYAL2/IL10/IL1RL1/NOD2/PRKCZ/PYCARD/SRC/TLR4
GO:0042088	T-helper 1 type immune response	0.00115349	CCR2/HAVCR2/IL12B/IL18R1/IL1B/IL1RL1/IL27/MTOR/SEMA4A/SLC11A1/TLR4/TNFSF4
GO:0032633	interleukin-4 production	0.00124828	CD28/CD3E/FCER1G/HAVCR2/HLA-E/ITK/NDFIP1/PRKCZ/RARA/TNFSF4
GO:1904951	positive regulation of establishment of protein localization	0.00126288	ADORA2A/AIM2/APBB1/ATG13/BCL2/BID/C1QTNF3/CACNB3/CCL1/CCT6A/CD2/CD244/CD34/CLEC5A/CSF1R/EZR/FCN1/FGR/FYN/GAPDH/GHRL/GPER1/HAVCR2/HK1/HLA-E/HPS4/HSP90AB1/HYAL2/IL10/IL1B/IL1RL1/IL5/ITGAM/ITGB2/NADK/NOD2/NUTF2/PIK3R1/PRKACA/PRKCZ/PRR5L/PYCARD/RAPGEF3/RPH3AL/RUFY3/SORL1/SRC/TCF7L2/TLR4/TNFSF4/TSG101/USP36
GO:0042116	macrophage activation	0.00128025	AIF1/AZU1/CLU/FOXP1/HAVCR2/IL10/IL1RL1/IL31RA/ITGAM/ITGB2/JMJD6/NR1H3/SBNO2/SLC11A1/TLR4/TYROBP
GO:0006735	NADH regeneration	0.00129683	ADPGK/ENO1/ENO2/GAPDH/HK1/HK3/PKLR/PKM/TPI1
GO:0032673	regulation of interleukin-4 production	0.00129683	CD28/CD3E/FCER1G/HAVCR2/HLA-E/NDFIP1/PRKCZ/RARA/TNFSF4
GO:0061621	canonical glycolysis	0.00129683	ADPGK/ENO1/ENO2/GAPDH/HK1/HK3/PKLR/PKM/TPI1
GO:0061718	glucose catabolic process to pyruvate	0.00129683	ADPGK/ENO1/ENO2/GAPDH/HK1/HK3/PKLR/PKM/TPI1
GO:0050729	positive regulation of inflammatory response	0.00134513	AGTR1/CCL1/CCL24/CCR2/CD28/FCER1G/HYAL2/IL12B/IL1B/IL1RL1/ITGAM/ITGB2/LTA/MIR21/NOD2/S100A8/S100A9/TLR4/TLR9/TNFRSF1A/TNFSF4/VAMP8
GO:0060326	cell chemotaxis	0.00137125	AGTR1/AIF1/AZU1/C5AR1/C5AR2/CALR/CCL1/CCL22/CCL24/CCR2/CCR5/CCR6/CCR9/CCRL2/CSF3R/CX3CR1/CXCL16/CXCR2/CXCR5/CXCR6/EPHA2/FCER1G/HGF/HRH1/HSD3B7/IL10/IL1B/IL1RN/ITGB2/LGALS3/NBL1/PDE4D/PIK3CD/PLEKHG5/S100A8/S100A9/TRPM2
GO:0052547	regulation of peptidase activity	0.00137125	ADORA2A/AIM2/BID/BIN1/BIRC7/CAST/CD27/CFLAR/CIDEB/CRADD/CSTA/CTSH/DIABLO/FAS/FYN/GAPDH/GPER1/GRAMD4/GSN/HERPUD1/HGF/IFI27/ITIH1/LCK/MIR21/MMP9/NLRC4/PICALM/PPM1F/PRELID1/PSMB8/PSMB9/PYCARD/RAG1/RPS6KA1/S100A8/S100A9/SERPINA1/SERPINB6/SERPINF1/SERPING1/SLPI/SORL1/SOX2/SPOCK2/SRC/TNFAIP8/TNFRSF10B/TRAF2/UMODL1
GO:0032613	interleukin-10 production	0.00137125	CD28/CD34/FCER1G/HGF/IL12B/NOD2/PRKCZ/PYCARD/TLR4/TLR9/TNFSF4
GO:0032715	negative regulation of interleukin-6 production	0.00137125	C1QTNF3/C5AR2/GHRL/HAVCR2/HGF/IL10/PTPN6/SLAMF1/TLR4/TLR9/TNFAIP3
GO:0045089	positive regulation of innate immune response	0.0013713	AIM2/CD1D/CD300LF/CLEC4A/CLEC7A/FCER1G/FCN1/FYN/GFI1/HAVCR2/HLA-E/HSPA1B/ICAM2/IKBKE/IL12B/ITGAM/ITGB2/MUC2/NLRC4/NLRP6/NOD2/NR1H3/PGLYRP1/PGLYRP2/PLCG2/PRKACA/PRKACB/PYCARD/S100A8/S100A9/SRC/TBK1/TLR4/TLR5/TLR9/TNFAIP3/TNIP3/TRIM15/TXK
GO:0098581	detection of external biotic stimulus	0.00143283	CD1D/NLRC4/NOD2/PGLYRP1/PGLYRP2/TLR4/TREM2
GO:0046634	regulation of alpha-beta T cell activation	0.00144701	ADORA2A/BCL6/BLM/CCR2/CD28/CD3E/HLA-E/IL12B/IL27/MIR21/MYB/PRDM1/PRKCZ/RARA/RUNX3/TNFSF4/ZAP70/ZBTB16
GO:0042113	B cell activation	0.00144701	BCL2/BCL6/CCR6/CD22/CD27/CD28/CD79A/CTLA4/CXCR5/ERCC1/IL10/IL5/KLF6/LAX1/MEF2C/MMP14/MNDA/NDFIP1/NOD2/NTRK1/PIK3CD/PIK3R1/PKN1/PLCG2/PTPN6/PTPRJ/RAG1/TLR4/TLR9/TNFAIP3/TNFSF13/TNFSF4/ZAP70
GO:0002758	innate immune response-activating signal transduction	0.00152344	CD300LF/CLEC4A/CLEC7A/FCER1G/FCN1/FYN/GFI1/HAVCR2/HSPA1B/ICAM2/IKBKE/ITGAM/ITGB2/MUC2/NLRP6/NOD2/NR1H3/PGLYRP1/PGLYRP2/PLCG2/PRKACA/PRKACB/S100A8/S100A9/SRC/TBK1/TLR4/TLR5/TLR9/TNFAIP3/TNIP3/TRIM15
GO:0071219	cellular response to molecule of bacterial origin	0.00152344	CCR5/CEBPE/CSF3/CTSG/CX3CR1/GFI1/HAVCR2/IL10/IL12B/IL1B/IL1RN/IL24/IRF8/LCN2/MEF2C/MIR21/NOD2/NR1H3/PDE4D/PYCARD/RARA/SBNO2/SIRT2/SPON2/SRC/TLR4/TNFAIP3/TNFSF4/TNIP3/TREM2
GO:0002700	regulation of production of molecular mediator of immune response	0.00169658	BCL6/CD22/CD244/CD28/CD96/FCER1G/HK1/HLA-E/IL10/IL18R1/IL1B/IL5/NDFIP1/NOD2/PKN1/PRKCZ/SPON2/TLR4/TLR9/TNFSF13/TNFSF4/TRAF2
GO:2001233	regulation of apoptotic signaling pathway	0.00174048	ADORA2A/ANKRD2/BCL2/BCL2L2/BID/BMF/CFLAR/CIDEB/CLU/CRADD/CTSH/CX3CR1/ENO1/FAS/FYN/GNAI2/GPER1/GSN/HERPUD1/HGF/HSPA1B/HYAL2/IL1B/ITM2C/LCK/LGALS3/LMNA/LTBR/MADD/MIR21/MMP9/NFE2L2/P4HB/PRELID1/PYCARD/S100A8/S100A9/SGK3/SRC/TCF7L2/TNFAIP3/TNFRSF10B/TPT1/TRAF2/TRIM39/VNN1/ZNF205/ZNF385A
GO:0048585	negative regulation of response to stimulus	0.00174048	ACP5/ADORA2A/AIF1/ANGPT2/ARHGAP25/ARHGEF7/ASXL1/AXIN2/BCL2/BCL2L2/BCL6/BCL9L/BID/BLM/C1QTNF3/C5AR2/CACNB3/CALR/CCR2/CD22/CD300LF/CD34/CD3E/CD96/CDH5/CFLAR/CLASP2/CLU/CSF1R/CTNNBIP1/CTNND1/CX3CR1/DDR1/DUSP16/DUSP2/EGFL7/ELANE/ENO1/EPHA2/ERCC1/EZR/FAM129B/FAS/FOXO1/FOXP1/FYN/GHRL/GNAI2/GPER1/GPR21/GSTO1/HAVCR2/HDAC7/HERPUD1/HGF/HIPK3/HLA-E/HSPA1B/HTRA4/HYAL2/IL10/IL12B/IL1B/IL1R2/IL1RL1/IL1RN/LAX1/…
GO:0032753	positive regulation of interleukin-4 production	0.00175274	CD28/CD3E/FCER1G/HAVCR2/HLA-E/PRKCZ/RARA/TNFSF4
GO:0032689	negative regulation of interferon-gamma production	0.00175274	CD96/HAVCR2/IL10/IL1RL1/PGLYRP1/PGLYRP2/RARA/TLR4/TNFSF4
GO:0061615	glycolytic process through fructose-6-phosphate	0.00175274	ADPGK/ENO1/ENO2/GAPDH/HK1/HK3/PKLR/PKM/TPI1
GO:0061620	glycolytic process through glucose-6-phosphate	0.00175274	ADPGK/ENO1/ENO2/GAPDH/HK1/HK3/PKLR/PKM/TPI1
GO:0051223	regulation of protein transport	0.00178565	ADORA2A/AIM2/APBB1/ATG13/C1QTNF3/C5AR2/CACNB3/CCL1/CD2/CD22/CD244/CD34/CLEC5A/CSF1R/EZR/FCN1/FGR/FOXP1/FYN/GAPDH/GHRL/GPER1/GRASP/HAVCR2/HK1/HLA-E/HPS4/HSP90AB1/HYAL2/ICA1/IFI27/IL10/IL1B/IL1R2/IL1RL1/IL5/ITGAM/ITGB2/KCNE1/NADK/NDEL1/NDFIP1/NOD2/NR1H3/NUTF2/PIK3R1/PPM1F/PRKACA/PRKCZ/PRR5L/PYCARD/RAB11FIP1/RAPGEF3/RHBDF1/RPH3AL/RUFY3/SETD2/SORL1/SRC/SREBF1/TCF7L2/TLR4/TLR5/TLR9/TNFAIP3/TNFSF4/TRAF…
GO:0032677	regulation of interleukin-8 production	0.00185924	C5AR2/CD2/CD244/ELANE/FCN1/HSPA1B/HYAL2/IL10/IL1B/NOD2/PYCARD/TLR4/TLR5/TLR9
GO:0046635	positive regulation of alpha-beta T cell activation	0.00185924	BLM/CCR2/CD28/CD3E/HLA-E/IL12B/MIR21/MYB/PRKCZ/RARA/RUNX3/TNFSF4/ZAP70/ZBTB16
GO:0042102	positive regulation of T cell proliferation	0.00191558	AIF1/BLM/CCDC88B/CCR2/CD1D/CD28/CD3E/HAVCR2/HHLA2/HLA-DMB/HLA-DPA1/HLA-E/IL12B/IL1B/MIR21/PYCARD/TNFSF4/ZAP70
GO:0007596	blood coagulation	0.00192732	ADORA2A/CD177/CD34/CLIC1/DGKA/DGKZ/EHD1/ENTPD1/FCER1G/FERMT3/FYN/GP5/GP6/GP9/HPS4/HPSE/LCK/MAFF/MYL12A/MYL9/NFE2/NFE2L2/PABPC4/PIK3CD/PIK3R1/PLAT/PLCG2/PLEK/PRKACA/PRKACB/PRKAR1A/PRKAR1B/PRTN3/PTPN6/SERPINA1/SERPING1/SH2B2/SRC/TLR4/TMPRSS6/TSPAN32
GO:0032760	positive regulation of tumor necrosis factor production	0.00194729	AZU1/CCR2/CD2/CLU/FCER1G/HAVCR2/HLA-E/IL12B/NOD2/PIK3R1/PTPRJ/PYCARD/SPON2/TLR4/TLR9
GO:0009611	response to wounding	0.00194729	ADORA2A/AIF1/BCL2/BIN3/CCR2/CD177/CD34/CFLAR/CLASP2/CLIC1/CX3CR1/DDR1/DGKA/DGKZ/EHD1/ENTPD1/EYS/FCER1G/FERMT3/FYN/GP5/GP6/GP9/GSN/HPS4/HPSE/IFRD1/IL10/IL24/LCK/MAFF/MAPK8IP3/MIR21/MTOR/MYL12A/MYL9/NDEL1/NFE2/NFE2L2/NINJ2/NLRP6/NOTCH4/NTRK1/PABPC4/PHLDB2/PIK3CD/PIK3R1/PKM/PLAT/PLCG2/PLEK/PRKACA/PRKACB/PRKAR1A/PRKAR1B/PRTN3/PTPN6/PTPRF/S100A8/SCARF1/SERPINA1/SERPING1/SH2B2/SLC11A1/SOX2/SRC/TLR4/TMP…
GO:0032269	negative regulation of cellular protein metabolic process	0.0021143	ADORA2A/BIN1/BIRC7/BTG2/CALR/CAST/CD27/CDKN1B/CDYL/CFLAR/CSTA/CTBP1/CTDSP1/CTSZ/DUSP16/DUSP2/EIF4E/EIF4G1/EZR/FAM129A/FOXO1/FXYD1/FYN/GAPDH/GNAI2/GPER1/GRB7/HERPUD1/HGF/HIPK3/HSP90AB1/HSPA1B/HYAL2/IGF2BP3/IL10/IL1B/IL1R2/ISG15/ITIH1/JARID2/LARP1/LAX1/LGALS3/LIMK1/LMTK2/MIR145/MIR21/MIR27A/MIRLET7A3/MIRLET7G/MMP9/MOV10/MTOR/NLRP6/NOTCH4/PARP10/PATL2/PDE4D/PER1/PHACTR1/PICALM/PKN1/PLAT/PPM1F/PPP1R2…
GO:0051248	negative regulation of protein metabolic process	0.0021939	ADORA2A/APBB1/BIN1/BIRC7/BTG2/CALR/CAST/CD27/CDKN1B/CDYL/CFLAR/CLU/CSTA/CTBP1/CTDSP1/CTSZ/DUSP16/DUSP2/EIF4E/EIF4G1/ELANE/EZR/FAM129A/FOXO1/FXYD1/FYN/GAPDH/GHRL/GNAI2/GPER1/GRB7/HERPUD1/HGF/HIPK3/HSP90AB1/HSPA1B/HYAL2/IGF2BP3/IL10/IL1B/IL1R2/ISG15/ITIH1/ITM2C/JARID2/LARP1/LAX1/LGALS3/LIMK1/LMTK2/MIR145/MIR21/MIR27A/MIRLET7A3/MIRLET7G/MMP9/MOV10/MTOR/NLRP6/NOTCH4/PARP10/PATL2/PDE4D/PER1/PHACTR1/PI…
GO:0070201	regulation of establishment of protein localization	0.00232982	ADORA2A/AIM2/APBB1/ATG13/BCL2/BID/C1QTNF3/C5AR2/CACNB3/CCL1/CCT6A/CD2/CD22/CD244/CD34/CLEC5A/CSF1R/EZR/FCN1/FGR/FOXP1/FYN/GAPDH/GHRL/GPER1/GRASP/HAVCR2/HK1/HLA-E/HPS4/HSP90AB1/HYAL2/ICA1/IFI27/IL10/IL1B/IL1R2/IL1RL1/IL5/ITGAM/ITGB2/KCNE1/NADK/NDEL1/NDFIP1/NOD2/NR1H3/NUTF2/PIK3R1/PPM1F/PRKACA/PRKCZ/PRR5L/PYCARD/RAB11FIP1/RAPGEF3/RHBDF1/RPH3AL/RUFY3/SETD2/SORL1/SRC/SREBF1/TCF7L2/TLR4/TLR5/TLR9/TNFA…
GO:0070227	lymphocyte apoptotic process	0.00232982	AURKB/BCL6/BIRC7/BLM/CD27/CD3G/FOXP1/GIMAP8/IL10/LGALS3/PDCD1/PKN1/PRELID1/PTCRA/RAG1
GO:0090087	regulation of peptide transport	0.00232982	ADORA2A/AIM2/APBB1/ARHGEF7/ATG13/C1QTNF3/C5AR2/CACNB3/CCL1/CD2/CD22/CD244/CD34/CLEC5A/CSF1R/EZR/FCN1/FGR/FOXP1/FYN/GAPDH/GHRL/GPER1/GRASP/HAVCR2/HK1/HLA-E/HPS4/HSP90AB1/HYAL2/ICA1/IFI27/IL10/IL1B/IL1R2/IL1RL1/IL5/ITGAM/ITGB2/KCNE1/NADK/NDEL1/NDFIP1/NOD2/NR1H3/NUTF2/PIK3R1/PPM1F/PRKACA/PRKCZ/PRR5L/PYCARD/RAB11FIP1/RAPGEF3/RHBDF1/RPH3AL/RUFY3/S100A8/SETD2/SORL1/SRC/SREBF1/TCF7L2/TLR4/TLR5/TLR9/TNFA…
GO:0032602	chemokine production	0.00232982	AZU1/C1QTNF3/CSF1R/ELANE/EPHA2/FOXP1/HAVCR2/IL10/IL1B/IL1RL1/PYCARD/S100A8/S100A9/TLR4/TLR9/TNFSF4
GO:0031348	negative regulation of defense response	0.00234884	ACP5/ADORA2A/C1QTNF3/CD96/CDH5/ELANE/GHRL/GPER1/HAVCR2/HGF/HLA-E/IL10/IL12B/IL1R2/METRNL/MIR21/MIRLET7G/NDFIP1/NLRP6/NR1H3/PGLYRP1/PYCARD/SERPINF1/SERPING1/SIRT2/TNFAIP3/TNFAIP6/TNFRSF1A
GO:0002821	positive regulation of adaptive immune response	0.00235524	CCR2/CD1D/CD1E/CD28/FCER1G/FCER2/HLA-E/HLA-F/IL12B/IL18R1/IL1B/LTA/MIR21/PRKCZ/PYCARD/SLC11A1/TNFSF13/TNFSF4/TRAF2
GO:0002825	regulation of T-helper 1 type immune response	0.00235524	CCR2/HAVCR2/IL12B/IL18R1/IL1B/IL1RL1/IL27/SLC11A1/TNFSF4
GO:0002573	myeloid leukocyte differentiation	0.00243779	BATF3/BGLAP/CBFA2T3/CEBPE/CSF1R/CSF3/CTNNBIP1/EPHA2/FCER1G/FOXP1/IL12B/IL31RA/IL5/LTBR/MEF2C/MMP9/MTOR/NDFIP1/OSCAR/PIK3CD/PIK3R1/PRTN3/RARA/SBNO2/SPI1/SRC/TLR4/TREM2/TYROBP
GO:0042327	positive regulation of phosphorylation	0.00243779	ACSL1/AIF1/AMBRA1/ATG13/AXIN2/AZU1/BCL2/BIRC7/C5AR1/C5AR2/CAB39/CCL1/CCL22/CCL24/CCND2/CD27/CD3E/CDC25B/CDK2AP1/CFLAR/CHRNA3/CLU/CSF1R/CSF3/CSNK1D/CX3CR1/DDR1/DGKZ/EIF4G1/ELANE/EPGN/EPHA2/FAM129A/FAS/FGR/FYN/GCNT2/GHRL/GNAI2/GPD1/GPER1/HAVCR2/HGF/HSP90AB1/HTR2A/IL12B/IL1B/IL1RN/IL24/IL31RA/IL5/KCTD20/KSR1/LAT/LMTK2/LTBR/MADD/MAP3K11/MAP3K8/MAPK8IP3/MIR21/MIR27A/MMP9/MTOR/NDST1/NOD2/NTRK1/PFKFB4/P…
GO:0044130	negative regulation of growth of symbiont in host	0.00243779	CTSG/ELANE/IL10/IL12B/IRF8/LTA
GO:0098543	detection of other organism	0.00243779	CD1D/NLRC4/NOD2/PGLYRP1/PGLYRP2/TLR4
GO:0097190	apoptotic signaling pathway	0.00244101	ADORA2A/ANKRD2/ANXA6/BCL2/BCL2L2/BID/BMF/CD27/CD28/CD3E/CD5/CFLAR/CIDEB/CLU/CRADD/CTSH/CX3CR1/DIABLO/ENO1/EPHA2/FAS/FYN/GNAI2/GPER1/GSN/HERPUD1/HGF/HSPA1B/HYAL2/IFI27/IKBKE/IL1B/ITM2C/LCK/LCN2/LGALS12/LGALS3/LMNA/LTBR/MADD/MIR21/MMP9/NFE2L2/P4HB/PIK3R1/PPM1F/PRELID1/PYCARD/S100A8/S100A9/SGK3/SRC/SSTR3/TCF7L2/TLR4/TMEM109/TNFAIP3/TNFRSF10B/TNFRSF1A/TPT1/TRAF2/TRIM39/VNN1/ZNF205/ZNF385A
GO:0032496	response to lipopolysaccharide	0.00246186	ACP5/C5AR1/CCR5/CD96/CEBPE/CSF2RB/CSF3/CTSG/CX3CR1/ELANE/FOXP1/GFI1/GJB2/HAVCR2/IL10/IL12B/IL1B/IL1RN/IL24/IRF8/LCN2/LTA/MEF2C/MIR21/NOD2/NR1H3/PDE4D/PLCG2/PYCARD/RARA/S100A8/SBNO2/SLC11A1/SLPI/SPON2/SRC/TLR4/TNFAIP3/TNFSF4/TNIP3/TREM2
GO:0050817	coagulation	0.00246186	ADORA2A/CD177/CD34/CLIC1/DGKA/DGKZ/EHD1/ENTPD1/FCER1G/FERMT3/FYN/GP5/GP6/GP9/HPS4/HPSE/LCK/MAFF/MYL12A/MYL9/NFE2/NFE2L2/PABPC4/PIK3CD/PIK3R1/PLAT/PLCG2/PLEK/PRKACA/PRKACB/PRKAR1A/PRKAR1B/PRTN3/PTPN6/SERPINA1/SERPING1/SH2B2/SRC/TLR4/TMPRSS6/TSPAN32
GO:0042325	regulation of phosphorylation	0.00253273	ACSL1/ADORA2A/AIF1/AMBRA1/ATG13/AXIN2/AZU1/BCL2/BIRC7/BLM/BRD4/C5AR1/C5AR2/CAB39/CBFA2T3/CCL1/CCL22/CCL24/CCND2/CD27/CD3E/CDC25B/CDC25C/CDK2AP1/CDKN1B/CFLAR/CHRNA3/CLU/CSF1R/CSF3/CSNK1D/CTDSP1/CX3CR1/DDR1/DGKZ/DUSP16/DUSP2/EIF4G1/ELANE/EPGN/EPHA2/EZR/FAM129A/FAS/FGR/FOXO1/FYN/GCNT2/GHRL/GNAI2/GPD1/GPER1/HAVCR2/HGF/HIPK3/HNRNPU/HRH4/HSP90AB1/HTR2A/HYAL2/IL12B/IL1B/IL1RN/IL24/IL31RA/IL5/ITGB2/KCTD2…
GO:0042092	type 2 immune response	0.0026377	BCL6/CCR2/DENND1B/IL10/IL31RA/NDFIP1/NOD2/PRKCZ/RARA/TNFSF4
GO:0006935	chemotaxis	0.00267387	AGTR1/AIF1/ANGPT2/AZU1/C5AR1/C5AR2/CALR/CCL1/CCL22/CCL24/CCR2/CCR5/CCR6/CCR9/CCRL2/CSF1R/CSF3R/CX3CR1/CXCL16/CXCR2/CXCR5/CXCR6/DOK4/ELANE/EPHA2/EVL/EZR/FAM129B/FCER1G/FES/FYN/GRB7/HGF/HOXA2/HRH1/HSD3B7/IL10/IL1B/IL1RN/ITGB2/KIF5A/LGALS3/LTB4R2/NBL1/NRP2/NTRK1/PALLD/PDE4D/PDLIM7/PIK3CD/PIK3R1/PLD1/PLEKHG5/PLXNB2/PPM1F/PTPRJ/ROBO4/S100A8/S100A9/SEMA3A/SEMA4A/SEMA4B/SHC1/SPON2/SRC/TRPM2/TYMP
GO:1901361	organic cyclic compound catabolic process	0.00280675	ACOT7/ADPGK/ALDH4A1/AMPD3/APOBEC3A/APOBEC3H/ASRGL1/AXIN2/BTG2/CARNS1/CBFA2T3/CDA/CECR2/DNASE1L2/DNASE1L3/EDC4/EIF4G1/ENO1/ENO2/ENTPD1/GAPDH/GPD1/HAL/HK1/HK3/HNRNPU/HSD3B7/HSPA1B/HTR2A/IGF2BP3/ISG20/LARP1/MIRLET7A3/MOV10/MTOR/MUS81/NFE2L2/NT5C2/NTHL1/OAS2/PABPC4/PATL2/PCBP4/PDE4D/PFKFB4/PGM1/PKLR/PKM/PKP3/PRR5L/QDPR/RBM38/RNH1/RPL22/SCARF1/SET/SLC11A1/TET2/TNFSF13/TNRC6B/TPI1/TYMP/UPB1/UPF2/UPF3A/…
GO:0071216	cellular response to biotic stimulus	0.00280675	CCR5/CEBPE/CSF3/CTSG/CX3CR1/GFI1/HAVCR2/IL10/IL12B/IL1B/IL1RN/IL24/IRF8/LCN2/MEF2C/MIR21/MUS81/NOD2/NR1H3/PDE4D/PYCARD/RARA/SBNO2/SIRT2/SPON2/SRC/TLR4/TNFAIP3/TNFSF4/TNIP3/TREM2
GO:0050728	negative regulation of inflammatory response	0.00286162	ACP5/ADORA2A/C1QTNF3/CDH5/ELANE/GHRL/GPER1/HGF/IL10/IL12B/IL1R2/METRNL/MIRLET7G/NDFIP1/NLRP6/NR1H3/PGLYRP1/PYCARD/SERPINF1/TNFAIP3/TNFAIP6/TNFRSF1A
GO:0042330	taxis	0.00293158	AGTR1/AIF1/ANGPT2/AZU1/C5AR1/C5AR2/CALR/CCL1/CCL22/CCL24/CCR2/CCR5/CCR6/CCR9/CCRL2/CSF1R/CSF3R/CX3CR1/CXCL16/CXCR2/CXCR5/CXCR6/DOK4/ELANE/EPHA2/EVL/EZR/FAM129B/FCER1G/FES/FYN/GRB7/HGF/HOXA2/HRH1/HSD3B7/IL10/IL1B/IL1RN/ITGB2/KIF5A/LGALS3/LTB4R2/NBL1/NRP2/NTRK1/PALLD/PDE4D/PDLIM7/PIK3CD/PIK3R1/PLD1/PLEKHG5/PLXNB2/PPM1F/PTPRJ/ROBO4/S100A8/S100A9/SEMA3A/SEMA4A/SEMA4B/SHC1/SPON2/SRC/TRPM2/TYMP
GO:0010562	positive regulation of phosphorus metabolic process	0.00293158	ACSL1/AIF1/AMBRA1/ATG13/AXIN2/AZU1/BCL2/BIRC7/C5AR1/C5AR2/CAB39/CCL1/CCL22/CCL24/CCND2/CD244/CD27/CD3E/CDC25B/CDK2AP1/CFLAR/CHRNA3/CLU/CSF1R/CSF3/CSNK1D/CX3CR1/DDR1/DGKZ/EIF4G1/ELANE/ENO1/EPGN/EPHA2/FAM129A/FAS/FGR/FYN/GCNT2/GHRL/GNAI2/GPD1/GPER1/HAVCR2/HGF/HRH1/HSP90AB1/HTR2A/IL12B/IL1B/IL1RN/IL24/IL31RA/IL5/KCTD20/KSR1/LAT/LMTK2/LTBR/MADD/MAP3K11/MAP3K8/MAPK8IP3/MEF2C/MIR21/MIR27A/MMP9/MTOR/NDS…
GO:0045937	positive regulation of phosphate metabolic process	0.00293158	ACSL1/AIF1/AMBRA1/ATG13/AXIN2/AZU1/BCL2/BIRC7/C5AR1/C5AR2/CAB39/CCL1/CCL22/CCL24/CCND2/CD244/CD27/CD3E/CDC25B/CDK2AP1/CFLAR/CHRNA3/CLU/CSF1R/CSF3/CSNK1D/CX3CR1/DDR1/DGKZ/EIF4G1/ELANE/ENO1/EPGN/EPHA2/FAM129A/FAS/FGR/FYN/GCNT2/GHRL/GNAI2/GPD1/GPER1/HAVCR2/HGF/HRH1/HSP90AB1/HTR2A/IL12B/IL1B/IL1RN/IL24/IL31RA/IL5/KCTD20/KSR1/LAT/LMTK2/LTBR/MADD/MAP3K11/MAP3K8/MAPK8IP3/MEF2C/MIR21/MIR27A/MMP9/MTOR/NDS…
GO:0002367	cytokine production involved in immune response	0.00293158	BCL6/CD96/DENND1B/FCER1G/HK1/IL10/IL12B/IL18R1/IL1B/IL31RA/NOD2/PRKCZ/SLC11A1/SPON2/TLR4/TNFSF4/TRAF2
GO:0042060	wound healing	0.00303146	ADORA2A/BIN3/CD177/CD34/CFLAR/CLASP2/CLIC1/DDR1/DGKA/DGKZ/EHD1/ENTPD1/EYS/FCER1G/FERMT3/FYN/GP5/GP6/GP9/GSN/HPS4/HPSE/IFRD1/IL24/LCK/MAFF/MTOR/MYL12A/MYL9/NFE2/NFE2L2/NINJ2/NLRP6/NOTCH4/PABPC4/PHLDB2/PIK3CD/PIK3R1/PKM/PLAT/PLCG2/PLEK/PRKACA/PRKACB/PRKAR1A/PRKAR1B/PRTN3/PTPN6/S100A8/SERPINA1/SERPING1/SH2B2/SLC11A1/SOX2/SRC/TLR4/TMPRSS6/TNFAIP3/TSPAN32
GO:0002292	T cell differentiation involved in immune response	0.0030364	BCL6/FCER1G/FOXP1/IL12B/IL18R1/IL27/MIR21/MTOR/MYB/PRKCZ/RARA/RORC/SEMA4A/TNFSF4
GO:0046700	heterocycle catabolic process	0.00305314	ACOT7/ADPGK/ALDH4A1/AMPD3/APOBEC3A/APOBEC3H/AXIN2/BTG2/CARNS1/CBFA2T3/CDA/CECR2/DNASE1L2/DNASE1L3/EDC4/EIF4G1/ENO1/ENO2/ENTPD1/GAPDH/GPD1/HAL/HK1/HK3/HNRNPU/HSPA1B/HTR2A/IGF2BP3/ISG20/LARP1/MIRLET7A3/MOV10/MTOR/MUS81/NFE2L2/NT5C2/NTHL1/OAS2/PABPC4/PATL2/PCBP4/PDE4D/PFKFB4/PGM1/PKLR/PKM/PKP3/PRR5L/RBM38/RNH1/RPL22/SET/SLC11A1/TET2/TNFSF13/TNRC6B/TPI1/TYMP/UPB1/UPF2/UPF3A/UPP1/ZC3H12D
GO:1903557	positive regulation of tumor necrosis factor superfamily cytokine production	0.00306274	AZU1/CCR2/CD2/CLU/FCER1G/HAVCR2/HLA-E/IL12B/NOD2/PIK3R1/PTPRJ/PYCARD/SPON2/TLR4/TLR9
GO:0030595	leukocyte chemotaxis	0.00306739	AIF1/AZU1/C5AR1/C5AR2/CALR/CCL1/CCL22/CCL24/CCR2/CCR5/CCR6/CSF3R/CXCL16/CXCR2/CXCR5/FCER1G/HRH1/HSD3B7/IL10/IL1B/IL1RN/ITGB2/LGALS3/NBL1/PDE4D/PIK3CD/S100A8/S100A9/TRPM2
GO:0032655	regulation of interleukin-12 production	0.00312791	ACP5/FOXP1/IL10/IL12B/IRF5/IRF8/LTB/PLCB1/SLAMF1/TLR4/TLR9/TNFSF4
GO:0002824	positive regulation of adaptive immune response based on somatic recombination of immune receptors built from immunoglobulin superfamily domains	0.00312999	CCR2/CD1D/CD1E/CD28/FCER1G/FCER2/HLA-E/HLA-F/IL12B/IL18R1/IL1B/LTA/MIR21/PRKCZ/SLC11A1/TNFSF13/TNFSF4/TRAF2
GO:0006468	protein phosphorylation	0.00321014	ACSL1/ADORA2A/AIF1/ATG13/AURKB/AXIN2/AZU1/BCL2/BIRC7/BLM/BRD4/C5AR1/C5AR2/CAB39/CAB39L/CCL1/CCL22/CCL24/CCND2/CCR5/CD27/CD3E/CDC25B/CDC25C/CDC42BPB/CDK13/CDK2/CDK2AP1/CDKL1/CDKN1B/CFLAR/CHRNA3/CLU/CSF1R/CSF2RB/CSF3/CSNK1D/CSNK1E/CTBP1/CTDSP1/CTSG/CTSH/CX3CR1/DDR1/DUSP16/DUSP2/EIF4G1/ELANE/EPGN/EPHA2/EZR/FAM129A/FAS/FES/FGR/FOXO1/FYN/GCNT2/GHRL/GLYCTK/GNAI2/GPER1/GTF2H3/HAVCR2/HGF/HIPK3/HRH4/HSP90…
GO:0009595	detection of biotic stimulus	0.00321014	CD1D/NLRC4/NOD2/PGLYRP1/PGLYRP2/TLR4/TREM2
GO:0042832	defense response to protozoan	0.00321014	CCDC88B/CLEC7A/IL10/IL12B/IRF8/SLC11A1/TSPAN32
GO:0006734	NADH metabolic process	0.00328459	ADPGK/ENO1/ENO2/GAPDH/GPD1/HK1/HK3/PKLR/PKM/TPI1
GO:0042093	T-helper cell differentiation	0.00339895	BCL6/FOXP1/IL12B/IL18R1/IL27/MIR21/MTOR/MYB/PRKCZ/RARA/RORC/SEMA4A/TNFSF4
GO:0006928	movement of cell or subcellular component	0.00352314	ABI3/ADCY3/AGTR1/AIF1/AMOTL1/ANGPT2/ANXA6/ARHGEF7/ARID5B/ARSB/ATP1A1/AZU1/BCL2/BCL6/BIN1/BIN3/C5AR1/C5AR2/CALR/CCL1/CCL22/CCL24/CCR2/CCR5/CCR6/CCR9/CCRL2/CD177/CD2/CD244/CD34/CD63/CDC42BPB/CDKN1B/CEACAM8/CLASP2/CSF1R/CSF3R/CTSH/CX3CR1/CXCL16/CXCR2/CXCR5/CXCR6/DDR1/DGKZ/DNAH1/DNAH10/DNAH3/DOK4/ELANE/EPHA2/EVL/EZR/FAM129B/FCER1G/FERMT3/FES/FGR/FOXP1/FYN/GCNT2/GNAI2/GP6/GPER1/GRB7/GYPC/HDAC7/HGF/HNR…
GO:0043367	CD4-positive, alpha-beta T cell differentiation	0.0035427	BCL6/FOXP1/IL12B/IL18R1/IL27/MIR21/MTOR/MYB/PRKCZ/RARA/RORC/RUNX3/SATB1/SEMA4A/TNFSF4
GO:0045862	positive regulation of proteolysis	0.00363771	AIM2/BID/CBFA2T3/CFLAR/CHFR/CIDEB/CLU/CRADD/CSNK1D/CSNK1E/CTSH/DIABLO/ENO1/FAS/FYN/GPER1/GRAMD4/GSN/HERPUD1/HSPA1B/IFI27/IL1B/LCK/MIR21/MMP14/NFE2L2/NLRC4/PICALM/PPM1F/PRELID1/PYCARD/RAD23A/RNF19A/RNF40/S100A8/S100A9/SIRT2/SMURF1/SRC/STUB1/TNFRSF10B/TRAF2/USP5
GO:0045595	regulation of cell differentiation	0.00376676	ADD1/AGTR1/ANKRD2/APBB1/ARHGEF7/ARSB/ASXL1/AVIL/AXIN2/BCL2/BCL6/BCL9L/BGLAP/BHLHE40/BIN1/CALR/CCR2/CD2/CD27/CD28/CD34/CDH5/CDK13/CFLAR/CHRNA3/CLASP2/CLIC1/CPNE6/CSF3/CSF3R/CSNK1D/CSNK1E/CTDP1/CTDSP1/CTLA4/CTNNBIP1/CTSZ/CUX2/CX3CR1/EHD1/EIF4E/EIF4G1/FAM129B/FES/FOXO1/FOXP1/FYN/GCNT2/GFI1/GPER1/HDAC7/HGF/HNRNPU/HOXA2/HOXA5/HOXB3/HSP90AB1/HSPA1B/HTR2A/IFITM1/IFRD1/IL12B/IL1B/IL27/IL5/ISG15/ITM2C/KLF…
GO:0043068	positive regulation of programmed cell death	0.00377134	ADORA2A/APBB1/ARHGEF7/BCL2/BCL6/BID/BIN1/BMF/CIDEB/CRADD/CTLA4/CTNNBL1/CTSH/CTSZ/CXCR2/DIABLO/FAS/FGD4/FOXO1/GAPDH/GPER1/GRAMD4/GSN/HOXA5/HYAL2/IFI27/IL10/IL12B/IRF5/ITGB3BP/ITM2C/LCK/LTA/LTBR/MAP3K11/MCF2L/MEF2C/MIR140/MIR21/MMP9/MNDA/MYB/NGEF/NLRC4/NTRK1/PDCD1/PIK3CD/PLEKHG5/PPM1F/PRELID1/PYCARD/RAPSN/RARG/RBM5/S100A8/S100A9/S100B/SAV1/SIRT2/SRC/TNFAIP8/TNFRSF10B/TNFRSF1A/TRAF2/TRIM39/ZBTB16/ZN…
GO:0071222	cellular response to lipopolysaccharide	0.0038075	CCR5/CEBPE/CSF3/CTSG/CX3CR1/GFI1/HAVCR2/IL10/IL12B/IL1B/IL1RN/IL24/IRF8/LCN2/MEF2C/MIR21/NOD2/NR1H3/PDE4D/PYCARD/RARA/SBNO2/SPON2/SRC/TLR4/TNFAIP3/TNFSF4/TNIP3
GO:0051046	regulation of secretion	0.00391288	ADORA2A/AGTR1/AIM2/APBA2/APBB1/ARHGEF7/C1QTNF3/C5AR2/CCL1/CCR2/CD177/CD2/CD22/CD244/CD34/CHRNA3/CLASP2/CLEC5A/CSF1R/EZR/FCER1G/FCN1/FES/FGR/FOXP1/GAPDH/GHRL/GNAI2/GPER1/HAVCR2/HK1/HLA-E/HTR2A/HYAL2/HYAL3/ICA1/IL10/IL1B/IL1R2/IL1RL1/IL5/ITGAM/ITGB2/KCNA2/MCTP2/MEF2C/MYB/NADK/NLRP6/NOD2/NR1H3/OAS2/P2RY2/PNKD/POFUT2/PRKCZ/PYCARD/RAB11FIP1/RAPGEF3/RETN/RHBDF1/RPH3AL/S100A8/SNCG/SRC/SREBF1/STXBP2/TCF7…
GO:0044126	regulation of growth of symbiont in host	0.00391288	CTSG/ELANE/IL10/IL12B/IRF8/LTA
GO:0044146	negative regulation of growth of symbiont involved in interaction with host	0.00391288	CTSG/ELANE/IL10/IL12B/IRF8/LTA
GO:0045342	MHC class II biosynthetic process	0.00391288	AZU1/CIITA/IL10/SLC11A1/SPI1/TLR4
GO:0001773	myeloid dendritic cell activation	0.00391288	BATF3/CD2/HAVCR2/IL10/LTBR/PYCARD/SLAMF1/SPI1/TSPAN32
GO:0006007	glucose catabolic process	0.00391288	ADPGK/ENO1/ENO2/GAPDH/HK1/HK3/PKLR/PKM/TPI1
GO:1903426	regulation of reactive oxygen species biosynthetic process	0.00391288	ACP5/AIF1/CD34/CFLAR/CLU/CX3CR1/FYN/HSP90AB1/IL10/IL1B/ITGB2/MIR21/MTOR/SLC30A10/TLR4/ZNF205
GO:0002294	CD4-positive, alpha-beta T cell differentiation involved in immune response	0.00397706	BCL6/FOXP1/IL12B/IL18R1/IL27/MIR21/MTOR/MYB/PRKCZ/RARA/RORC/SEMA4A/TNFSF4
GO:0001932	regulation of protein phosphorylation	0.00402278	ACSL1/ADORA2A/AIF1/ATG13/AXIN2/AZU1/BCL2/BIRC7/BLM/BRD4/C5AR1/C5AR2/CAB39/CCL1/CCL22/CCL24/CCND2/CD27/CD3E/CDC25B/CDC25C/CDK2AP1/CDKN1B/CFLAR/CHRNA3/CLU/CSF1R/CSF3/CSNK1D/CTDSP1/CX3CR1/DDR1/DUSP16/DUSP2/EIF4G1/ELANE/EPGN/EPHA2/EZR/FAM129A/FAS/FGR/FOXO1/FYN/GCNT2/GHRL/GNAI2/GPER1/HAVCR2/HGF/HIPK3/HRH4/HSP90AB1/HTR2A/HYAL2/IL12B/IL1B/IL1RN/IL24/IL31RA/IL5/ITGB2/KSR1/LAT/LAX1/LMTK2/LTBR/MADD/MAP3K11…
GO:0042866	pyruvate biosynthetic process	0.00402278	ADPGK/AGXT/CBFA2T3/ENO1/ENO2/GAPDH/GPD1/HK1/HK3/HTR2A/PFKFB4/PGM1/PKLR/PKM/TPI1
GO:0002705	positive regulation of leukocyte mediated immunity	0.00422003	CD177/CD1D/CD1E/CD28/FCER1G/FCER2/FGR/HLA-E/HLA-F/IL12B/IL18R1/IL1B/ITGAM/ITGB2/LTA/NOD2/PRKCZ/TNFSF13/TNFSF4/TRAF2/VAMP8
GO:0051047	positive regulation of secretion	0.00434893	ADORA2A/AIM2/APBB1/ARHGEF7/C1QTNF3/CCL1/CD177/CD2/CD244/CD34/CLASP2/CLEC5A/CSF1R/EZR/FCER1G/FCN1/FGR/GAPDH/GHRL/GNAI2/GPER1/HAVCR2/HK1/HLA-E/HYAL2/HYAL3/IL10/IL1B/IL1RL1/IL5/ITGAM/ITGB2/MYB/NADK/NOD2/P2RY2/PRKCZ/PYCARD/RETN/RPH3AL/S100A8/SRC/TCF7L2/TLR4/TNFSF4/TSG101/UNC13D/VAMP8
GO:0032615	interleukin-12 production	0.00448317	ACP5/FOXP1/IL10/IL12B/IRF5/IRF8/LTB/PLCB1/SLAMF1/TLR4/TLR9/TNFSF4
GO:0032663	regulation of interleukin-2 production	0.00448317	CCR2/CD28/CD34/CD3E/EZR/HAVCR2/HDAC7/IL1B/PDE4D/TNFAIP3/TRAF2/TRIM27
GO:0034340	response to type I interferon	0.00449037	HLA-E/HLA-F/HSP90AB1/IFI27/IFIT3/IFITM1/IKBKE/IRF5/IRF8/ISG15/ISG20/MIR21/OAS2/PSMB8/PTPN6/SETD2
GO:0051607	defense response to virus	0.00451901	AIM2/APOBEC3A/APOBEC3H/AZU1/BCL2/DDX41/HYAL2/IFI27/IFI44L/IFIT3/IFITM1/IL10RB/IL12B/IL27/IRF5/ISG15/ISG20/OAS2/PRF1/PYCARD/SETD2/SPON2/TBK1/TLR9/TNFAIP3/TRIM15/TRIM34/TSPAN32/UNC13D
GO:0043900	regulation of multi-organism process	0.00451901	AIM2/APOBEC3A/APOBEC3H/BCL2/CALR/CD28/CTDP1/CTSG/ELANE/FCER2/FCN1/FOXP1/GAPDH/GSN/HAVCR2/HPGDS/HYAL3/IFI27/IFITM1/IL10/IL12B/IL27/IRF8/ISG15/ISG20/LARP1/LTA/P4HB/PARP10/PGLYRP1/PLCB1/PRF1/PYCARD/RAD23A/SIRT2/SLPI/TBK1/TNFAIP3/TRIM14/TRIM15/TRIM27/TSG101/TSPAN32
GO:0001562	response to protozoan	0.00458693	CCDC88B/CLEC7A/IL10/IL12B/IRF8/SLC11A1/TSPAN32
GO:1903530	regulation of secretion by cell	0.00462997	ADORA2A/AGTR1/AIM2/APBA2/APBB1/ARHGEF7/C1QTNF3/C5AR2/CCL1/CCR2/CD177/CD2/CD22/CD244/CD34/CHRNA3/CLASP2/CLEC5A/CSF1R/EZR/FCER1G/FCN1/FES/FGR/FOXP1/GAPDH/GHRL/GNAI2/GPER1/HAVCR2/HK1/HLA-E/HTR2A/HYAL2/HYAL3/ICA1/IL10/IL1B/IL1R2/IL1RL1/IL5/ITGAM/ITGB2/KCNA2/MCTP2/MEF2C/MYB/NADK/NOD2/NR1H3/PNKD/PRKCZ/PYCARD/RAB11FIP1/RAPGEF3/RETN/RHBDF1/RPH3AL/SNCG/SRC/SREBF1/STXBP2/TCF7L2/TLR4/TLR5/TLR9/TNFAIP3/TNFRS…
GO:0032612	interleukin-1 production	0.00462997	ACP5/AIM2/AZU1/CX3CR1/FOXP1/GHRL/HAVCR2/HK1/IL10/IL1R2/NLRC4/NOD2/PYCARD/TLR4/TNFAIP3
GO:0002287	alpha-beta T cell activation involved in immune response	0.00463857	BCL6/FOXP1/IL12B/IL18R1/IL27/MIR21/MTOR/MYB/PRKCZ/RARA/RORC/SEMA4A/TNFSF4
GO:0002293	alpha-beta T cell differentiation involved in immune response	0.00463857	BCL6/FOXP1/IL12B/IL18R1/IL27/MIR21/MTOR/MYB/PRKCZ/RARA/RORC/SEMA4A/TNFSF4
GO:0034655	nucleobase-containing compound catabolic process	0.00468191	ACOT7/ADPGK/AMPD3/APOBEC3A/APOBEC3H/AXIN2/BTG2/CBFA2T3/CDA/CECR2/DNASE1L2/DNASE1L3/EDC4/EIF4G1/ENO1/ENO2/ENTPD1/GAPDH/GPD1/HK1/HK3/HNRNPU/HSPA1B/HTR2A/IGF2BP3/ISG20/LARP1/MIRLET7A3/MOV10/MTOR/MUS81/NT5C2/NTHL1/OAS2/PABPC4/PATL2/PCBP4/PDE4D/PFKFB4/PGM1/PKLR/PKM/PKP3/PRR5L/RBM38/RNH1/RPL22/SET/SLC11A1/TNFSF13/TNRC6B/TPI1/TYMP/UPB1/UPF2/UPF3A/UPP1/ZC3H12D
GO:0043281	regulation of cysteine-type endopeptidase activity involved in apoptotic process	0.00484603	ADORA2A/BID/BIRC7/CD27/CFLAR/CRADD/CTSH/DIABLO/FAS/GPER1/GRAMD4/GSN/HERPUD1/HGF/IFI27/LCK/MMP9/NLRC4/PPM1F/PYCARD/RAG1/RPS6KA1/S100A8/S100A9/SOX2/SRC/TNFAIP8/TNFRSF10B/TRAF2
GO:1990266	neutrophil migration	0.00498936	C5AR1/C5AR2/CCL1/CCL22/CCL24/CD177/CSF3R/CXCR2/FCER1G/IL1B/IL1RN/ITGB2/LGALS3/PDE4D/PIK3CD/PRTN3/S100A8/S100A9
GO:0043065	positive regulation of apoptotic process	0.00500385	ADORA2A/APBB1/ARHGEF7/BCL2/BCL6/BID/BIN1/BMF/CIDEB/CRADD/CTLA4/CTNNBL1/CTSH/CTSZ/CXCR2/DIABLO/FAS/FGD4/FOXO1/GAPDH/GPER1/GRAMD4/GSN/HOXA5/HYAL2/IFI27/IL10/IL12B/IRF5/ITGB3BP/ITM2C/LCK/LTA/LTBR/MAP3K11/MCF2L/MEF2C/MIR140/MIR21/MMP9/MNDA/MYB/NGEF/NLRC4/PDCD1/PIK3CD/PLEKHG5/PPM1F/PRELID1/PYCARD/RAPSN/RARG/RBM5/S100A8/S100A9/S100B/SAV1/SIRT2/SRC/TNFAIP8/TNFRSF10B/TNFRSF1A/TRAF2/TRIM39/ZBTB16/ZNF205
GO:2000026	regulation of multicellular organismal development	0.0050466	ADD1/AGTR1/ANGPT2/APBB1/ARSB/AVIL/AXIN2/BCL2/BCL6/BCL9L/BGLAP/BHLHE40/BIN1/BRCA2/C5AR1/CALR/CCL24/CCR2/CD2/CD27/CD28/CD34/CD3E/CDH5/CDKN1B/CFLAR/CHRNA3/CLASP2/CPNE6/CSF3/CSF3R/CSNK1D/CSNK1E/CTDP1/CTDSP1/CTLA4/CTNNBIP1/CTSH/CTSZ/CUX2/CX3CR1/CXCR2/E4F1/EIF4E/EIF4G1/EPHA2/FAM129B/FES/FOXP1/FYN/GCNT2/GFI1/GHRL/GPER1/HAVCR2/HDAC7/HGF/HOXA2/HOXA5/HOXB3/HPSE/HSPA1B/HYAL3/IFRD1/IL10/IL12B/IL1B/IL1RN/IL27…
GO:0019439	aromatic compound catabolic process	0.00507014	ACOT7/ADPGK/AMPD3/APOBEC3A/APOBEC3H/ASRGL1/AXIN2/BTG2/CARNS1/CBFA2T3/CDA/CECR2/DNASE1L2/DNASE1L3/EDC4/EIF4G1/ENO1/ENO2/ENTPD1/GAPDH/GPD1/HAL/HK1/HK3/HNRNPU/HSPA1B/HTR2A/IGF2BP3/ISG20/LARP1/MIRLET7A3/MOV10/MTOR/MUS81/NT5C2/NTHL1/OAS2/PABPC4/PATL2/PCBP4/PDE4D/PFKFB4/PGM1/PKLR/PKM/PKP3/PRR5L/QDPR/RBM38/RNH1/RPL22/SET/SLC11A1/TET2/TNFSF13/TNRC6B/TPI1/TYMP/UPB1/UPF2/UPF3A/UPP1/ZC3H12D
GO:0001934	positive regulation of protein phosphorylation	0.00507014	ACSL1/AIF1/ATG13/AXIN2/AZU1/BCL2/BIRC7/C5AR1/C5AR2/CAB39/CCL1/CCL22/CCL24/CCND2/CD27/CD3E/CDC25B/CDK2AP1/CFLAR/CHRNA3/CLU/CSF1R/CSF3/CSNK1D/CX3CR1/DDR1/EIF4G1/ELANE/EPGN/EPHA2/FAM129A/FAS/FYN/GCNT2/GHRL/GNAI2/GPER1/HAVCR2/HGF/HSP90AB1/HTR2A/IL12B/IL1B/IL1RN/IL24/IL31RA/IL5/KSR1/LAT/LMTK2/LTBR/MADD/MAP3K11/MAP3K8/MAPK8IP3/MIR21/MIR27A/MMP9/MTOR/NDST1/NOD2/NTRK1/PILRB/PKN1/PLCB1/PRKACA/PRKACB/PRKAR…
GO:0002793	positive regulation of peptide secretion	0.00532818	ADORA2A/AIM2/APBB1/ARHGEF7/C1QTNF3/CCL1/CD2/CD244/CD34/CLEC5A/CSF1R/EZR/FCN1/FGR/GAPDH/GHRL/GPER1/HAVCR2/HK1/HLA-E/HYAL2/IL10/IL1RL1/IL5/NADK/NOD2/PRKCZ/PYCARD/RPH3AL/S100A8/SRC/TCF7L2/TLR4/TNFSF4
GO:0032637	interleukin-8 production	0.00546138	C5AR2/CD2/CD244/ELANE/FCN1/HSPA1B/HYAL2/IL10/IL1B/NOD2/PYCARD/TLR4/TLR5/TLR9
GO:0032652	regulation of interleukin-1 production	0.00546138	ACP5/AIM2/AZU1/CX3CR1/FOXP1/GHRL/HAVCR2/HK1/IL10/IL1R2/NOD2/PYCARD/TLR4/TNFAIP3
GO:0045619	regulation of lymphocyte differentiation	0.00550357	BCL6/CD2/CD27/CD28/CTLA4/IL12B/IL27/MIR21/MMP14/MYB/NDFIP1/PGLYRP1/PGLYRP2/PRDM1/PRELID1/PRKCZ/PTPN6/RAG1/RARA/RUNX3/TLR9/TNFSF4/VNN1/ZAP70/ZBTB16
GO:0031399	regulation of protein modification process	0.00550357	ACSL1/ADORA2A/AIF1/ATG13/AXIN2/AZU1/BCL2/BCL6/BIRC7/BLM/BRD4/C5AR1/C5AR2/CAB39/CCL1/CCL22/CCL24/CCND2/CD27/CD3E/CDC14B/CDC25B/CDC25C/CDK2AP1/CDKN1B/CDYL/CFLAR/CHFR/CHRNA3/CLU/CSF1R/CSF3/CSNK1D/CTBP1/CTDSP1/CX3CR1/DDR1/DUSP16/DUSP2/EIF4G1/ELANE/EPGN/EPHA2/EZR/FAM129A/FAS/FGR/FOXO1/FXYD1/FYN/GCNT2/GFI1/GHRL/GNAI2/GPER1/HAVCR2/HERPUD1/HGF/HIPK3/HRH4/HSP90AB1/HSPA1B/HTR2A/HYAL2/IL12B/IL1B/IL1RN/IL24/…
GO:0050714	positive regulation of protein secretion	0.00576513	ADORA2A/AIM2/APBB1/C1QTNF3/CCL1/CD2/CD244/CD34/CLEC5A/CSF1R/EZR/FCN1/FGR/GAPDH/GHRL/GPER1/HAVCR2/HK1/HLA-E/HYAL2/IL10/IL1RL1/IL5/NADK/NOD2/PRKCZ/PYCARD/RPH3AL/SRC/TCF7L2/TLR4/TNFSF4
GO:0019220	regulation of phosphate metabolic process	0.00576513	ACSL1/ADORA2A/AIF1/AMBRA1/ATG13/AXIN2/AZU1/BCL2/BIRC7/BLM/BRD4/C5AR1/C5AR2/CAB39/CBFA2T3/CCL1/CCL22/CCL24/CCND2/CD244/CD27/CD3E/CDA/CDC25B/CDC25C/CDK2AP1/CDKN1B/CFLAR/CHRNA3/CLU/CSF1R/CSF3/CSNK1D/CTDSP1/CX3CR1/DDR1/DGKZ/DUSP16/DUSP2/EIF4G1/ELANE/ENO1/EPGN/EPHA2/EZR/FAM129A/FAS/FGR/FOXO1/FYN/GCNT2/GHRL/GNAI2/GPD1/GPER1/HAVCR2/HGF/HIPK3/HNRNPU/HRH1/HRH4/HSP90AB1/HTR2A/HYAL2/IL12B/IL1B/IL1RN/IL24/IL…
GO:0044144	modulation of growth of symbiont involved in interaction with host	0.00599645	CTSG/ELANE/IL10/IL12B/IRF8/LTA
GO:0051174	regulation of phosphorus metabolic process	0.00610029	ACSL1/ADORA2A/AIF1/AMBRA1/ATG13/AXIN2/AZU1/BCL2/BIRC7/BLM/BRD4/C5AR1/C5AR2/CAB39/CBFA2T3/CCL1/CCL22/CCL24/CCND2/CD244/CD27/CD3E/CDA/CDC25B/CDC25C/CDK2AP1/CDKN1B/CFLAR/CHRNA3/CLU/CSF1R/CSF3/CSNK1D/CTDSP1/CX3CR1/DDR1/DGKZ/DUSP16/DUSP2/EIF4G1/ELANE/ENO1/EPGN/EPHA2/EZR/FAM129A/FAS/FGR/FOXO1/FYN/GCNT2/GHRL/GNAI2/GPD1/GPER1/HAVCR2/HGF/HIPK3/HNRNPU/HRH1/HRH4/HSP90AB1/HTR2A/HYAL2/IL12B/IL1B/IL1RN/IL24/IL…
GO:0050866	negative regulation of cell activation	0.00626579	ADORA2A/BCL6/CCR2/CD300LF/CTLA4/GPER1/HAVCR2/IL10/IL31RA/LAX1/LGALS3/LST1/MAD1L1/MIR21/MNDA/NDFIP1/NR1H3/PGLYRP1/PGLYRP2/PKN1/PRKAR1A/PTPN6/RUNX3/TNFAIP3/TNFSF4/TSPAN32
GO:0043300	regulation of leukocyte degranulation	0.00628324	CCR2/CD177/FCER1G/FES/FGR/ITGAM/ITGB2/STXBP2/UNC13D/VAMP8
GO:0050864	regulation of B cell activation	0.00637614	BCL2/BCL6/CD22/CD27/CD28/CTLA4/IL10/IL5/MEF2C/MMP14/MNDA/NDFIP1/NOD2/PKN1/PTPN6/TLR4/TLR9/TNFAIP3/TNFSF13/TNFSF4
GO:0050777	negative regulation of immune response	0.00719872	BCL6/CCR2/CD96/HAVCR2/HLA-E/IL10/IL12B/IL1RL1/LGALS3/MIR21/NDFIP1/NLRP6/NR1H3/PGLYRP1/PGLYRP2/PTPN6/SERPING1/TNFAIP3/TNFSF4/TRIM27
GO:0002886	regulation of myeloid leukocyte mediated immunity	0.00719872	CCR2/CD177/DNASE1L3/FCER1G/FES/FGR/ITGAM/ITGB2/STXBP2/UNC13D/VAMP8
GO:0044270	cellular nitrogen compound catabolic process	0.00753931	ACOT7/ADPGK/AMPD3/APOBEC3A/APOBEC3H/AXIN2/BTG2/CARNS1/CBFA2T3/CDA/CECR2/DNASE1L2/DNASE1L3/EDC4/EIF4G1/ENO1/ENO2/ENTPD1/GAPDH/GPD1/HAL/HK1/HK3/HNRNPU/HSPA1B/HTR2A/IGF2BP3/ISG20/LARP1/MIRLET7A3/MOV10/MTOR/MUS81/NT5C2/NTHL1/OAS2/PABPC4/PATL2/PCBP4/PDE4D/PFKFB4/PGM1/PKLR/PKM/PKP3/PRR5L/RBM38/RNH1/RPL22/SET/SLC11A1/TET2/TNFSF13/TNRC6B/TPI1/TYMP/UPB1/UPF2/UPF3A/UPP1/ZC3H12D
GO:1902533	positive regulation of intracellular signal transduction	0.0081824	BCL2/BID/BIRC7/BMF/BRD4/C5AR1/C5AR2/CALR/CCL1/CCL22/CCL24/CD27/CD28/CD3E/CFLAR/CSF1R/CSF3/CX3CR1/DDR1/ELANE/EPGN/EPHA2/FGR/FYN/GCNT2/GHRL/GNAI2/GPER1/GSTO1/HAVCR2/HGF/HPSE/HSP90AB1/HSPA1B/HTR2A/IKBKE/IL12B/IL18R1/IL1B/IL1RN/IL24/IL31RA/IL5/KSR1/LCK/LMTK2/LTBR/MADD/MAP3K11/MAP3K8/MAPK8IP3/MIR21/MIR27A/MTOR/NDFIP1/NDST1/NEK6/NOD2/NTRK1/PIK3CD/PIK3R1/PKN1/PLCB1/PLEKHG5/PRKCZ/PRR5/PRR5L/PTPN6/PTPRJ/P…
GO:0097529	myeloid leukocyte migration	0.00828202	AIF1/AZU1/C5AR1/C5AR2/CCL1/CCL22/CCL24/CCR2/CD177/CSF3R/CX3CR1/CXCR2/FCER1G/HRH1/IL1B/IL1RN/ITGB2/LGALS3/MMP14/NBL1/PDE4D/PIK3CD/PLCB1/PRTN3/S100A8/S100A9
GO:0050708	regulation of protein secretion	0.00837313	ADORA2A/AIM2/APBB1/C1QTNF3/C5AR2/CCL1/CD2/CD22/CD244/CD34/CLEC5A/CSF1R/EZR/FCN1/FGR/FOXP1/GAPDH/GHRL/GPER1/HAVCR2/HK1/HLA-E/HYAL2/ICA1/IL10/IL1B/IL1R2/IL1RL1/IL5/NADK/NOD2/NR1H3/PRKCZ/PYCARD/RAB11FIP1/RAPGEF3/RHBDF1/RPH3AL/SRC/SREBF1/TCF7L2/TLR4/TLR5/TLR9/TNFAIP3/TNFSF4/TRAF2/TRIM27
GO:0019722	calcium-mediated signaling	0.00859482	AGTR1/AZU1/CALML4/CCR2/CCR5/CCR6/CCR9/CCRL2/CD22/CD3E/CX3CR1/CXCR2/CXCR5/CXCR6/GSTO1/LAT/MCTP2/MTOR/PDE4D/PLCG2/PLEK/PRKACA/PTPRJ/RCAN3/TMEM100/TRAT1/TREM2/TRPM2/ZAP70
GO:0032880	regulation of protein localization	0.0086973	ADORA2A/AIM2/APBB1/ATG13/BCL2/BID/C1QTNF3/C5AR2/CACNB3/CCL1/CCT6A/CD2/CD22/CD244/CD247/CD34/CLEC5A/CSF1R/CSNK1E/DZIP1L/EPHA2/EZR/FCER1G/FCN1/FGR/FOXP1/FYN/GAPDH/GHRL/GPER1/GRASP/GSN/HAVCR2/HK1/HLA-E/HPS4/HSP90AB1/HYAL2/ICA1/IFI27/IL10/IL1B/IL1R2/IL1RL1/IL5/ITGAM/ITGB2/KCNAB2/KCNE1/LGALS3/LMNA/LZTFL1/MMP14/NADK/NDEL1/NDFIP1/NOD2/NR1H3/NUMA1/NUTF2/PICALM/PIK3R1/PPM1F/PRKACA/PRKCZ/PRR5L/PYCARD/RAB11…
GO:0006096	glycolytic process	0.0086973	ADPGK/CBFA2T3/ENO1/ENO2/GAPDH/GPD1/HK1/HK3/HTR2A/PFKFB4/PGM1/PKLR/PKM/TPI1
GO:0006757	ATP generation from ADP	0.0086973	ADPGK/CBFA2T3/ENO1/ENO2/GAPDH/GPD1/HK1/HK3/HTR2A/PFKFB4/PGM1/PKLR/PKM/TPI1
GO:1903532	positive regulation of secretion by cell	0.00881236	ADORA2A/AIM2/APBB1/ARHGEF7/C1QTNF3/CCL1/CD177/CD2/CD244/CD34/CLASP2/CLEC5A/CSF1R/EZR/FCER1G/FCN1/FGR/GAPDH/GHRL/GPER1/HAVCR2/HK1/HLA-E/HYAL2/HYAL3/IL10/IL1RL1/IL5/ITGAM/ITGB2/MYB/NADK/NOD2/PRKCZ/PYCARD/RETN/RPH3AL/SRC/TCF7L2/TLR4/TNFSF4/TSG101/UNC13D/VAMP8
GO:0002637	regulation of immunoglobulin production	0.00904147	BCL6/CD22/CD28/HLA-E/IL10/IL5/NDFIP1/PKN1/TLR9/TNFSF13/TNFSF4/TRAF2
GO:0032675	regulation of interleukin-6 production	0.00904147	C1QTNF3/C5AR2/FCER1G/GHRL/HAVCR2/HGF/HYAL2/IL10/IL1B/IL1RN/NOD2/PTPN6/PYCARD/SLAMF1/SPON2/TLR4/TLR9/TNFAIP3/TNFSF4
GO:0043903	regulation of symbiosis, encompassing mutualism through parasitism	0.00904147	APOBEC3A/APOBEC3H/BCL2/CD28/CTDP1/CTSG/ELANE/FCN1/GAPDH/GSN/IFI27/IFITM1/IL10/IL12B/IRF8/ISG15/ISG20/LARP1/LTA/P4HB/PARP10/RAD23A/SLPI/TRIM14/TRIM15/TRIM27/TSG101
GO:0051241	negative regulation of multicellular organismal process	0.00919795	ACOT11/ACP5/ANGPT2/ATP1A1/AXIN2/BCL2/BCL6/BIN1/BRCA2/C1QTNF3/C5AR2/CACNB3/CALR/CCR2/CD34/CD96/CDKN1B/CHSY1/CLEC4A/CTDP1/CTDSP1/CTLA4/CTSZ/CX3CR1/EIF4E/ELANE/EPHA2/EVL/EZR/FAM129B/FOXO1/GFI1/GHRL/GNAI2/HAVCR2/HDAC7/HGF/HOXA2/HOXA5/HPGDS/HSP90AB1/HYAL3/IFRD1/IKBKE/IL10/IL12B/IL18R1/IL1B/IL1R2/IL1RL1/ISG15/ISM1/ITM2C/JARID2/KCNE3/KLF13/LIMS2/LMNA/MEF2C/MEIS1/MIR145/MIR21/MIR27A/MMRN2/MTOR/NDFIP1/NFE…
GO:0002706	regulation of lymphocyte mediated immunity	0.00958928	BCL6/CD1D/CD1E/CD28/CD96/FCER1G/FCER2/HAVCR2/HLA-E/HLA-F/IL10/IL12B/IL18R1/IL1B/LTA/NDFIP1/PRKCZ/PTPN6/TNFSF13/TNFSF4/TRAF2
GO:0034341	response to interferon-gamma	0.00967015	AIF1/CCL1/CCL22/CCL24/CIITA/CXCL16/EVL/GAPDH/GSN/HLA-DPA1/HLA-E/HLA-F/HSP90AB1/IFITM1/IFNGR2/IL12B/IRF5/IRF8/MT2A/NR1H3/OAS2/SLC11A1/STXBP2/TLR4/TRIM34/TXK
GO:0002437	inflammatory response to antigenic stimulus	0.00967015	CD28/CXCR2/ELANE/FCER1G/IL10/IL12B/IL31RA/KDM6B/LTA/NLRP6
GO:0032103	positive regulation of response to external stimulus	0.00977263	AGTR1/AIF1/AZU1/C5AR1/CALR/CCL1/CCL24/CCR2/CCR6/CD28/CXCR2/FCER1G/GHRL/HAVCR2/HYAL2/IL12B/IL1B/IL1RL1/ITGAM/ITGB2/LTA/MIR21/NDEL1/NOD2/PPM1F/S100A8/S100A9/SCARF1/TBK1/TLR4/TLR9/TNFRSF1A/TNFSF4/TRIM15/VAMP8
GO:0097191	extrinsic apoptotic signaling pathway	0.00981118	BCL2/BCL2L2/BID/CD27/CFLAR/CRADD/DIABLO/FAS/FYN/GPER1/HGF/HSPA1B/HYAL2/IFI27/IL1B/ITM2C/LCN2/LGALS3/LMNA/LTBR/MADD/PIK3R1/PYCARD/SGK3/SRC/TCF7L2/TNFAIP3/TNFRSF10B/TNFRSF1A/TRAF2
GO:1902531	regulation of intracellular signal transduction	0.00984909	AIP/ANKRD2/ARHGAP24/ARHGAP25/ARHGAP30/ARHGAP31/ARHGEF7/AURKB/BCL2/BCL2L2/BCL6/BID/BIRC7/BMF/BRD4/C1QTNF3/C5AR1/C5AR2/CALR/CCL1/CCL22/CCL24/CD22/CD27/CD28/CD3E/CDK2/CFLAR/CLU/CSF1R/CSF3/CX3CR1/CYTH1/DDR1/DUSP16/DUSP2/ELANE/ENO1/EPGN/EPHA2/EZR/FAS/FGD4/FGR/FOXO1/FYN/GCNT2/GHRL/GNAI2/GPER1/GSTO1/HAVCR2/HDAC7/HERPUD1/HGF/HIPK3/HPSE/HRH4/HSP90AB1/HSPA1B/HTR2A/HYAL2/IKBKE/IL12B/IL18R1/IL1B/IL1RN/IL24/I…
GO:0016052	carbohydrate catabolic process	0.010062	ADPGK/CBFA2T3/ENO1/ENO2/FUT4/FUT6/G6PC/GALK2/GAPDH/GLYCTK/GPD1/HK1/HK3/HTR2A/NEU1/PFKFB4/PGM1/PHKG2/PKLR/PKM/RBKS/TPI1
GO:0046640	regulation of alpha-beta T cell proliferation	0.0102107	BLM/CCR2/CD28/CD3E/HLA-E/IL12B/TNFSF4/ZAP70
GO:0002791	regulation of peptide secretion	0.0102107	ADORA2A/AIM2/APBB1/ARHGEF7/C1QTNF3/C5AR2/CCL1/CD2/CD22/CD244/CD34/CLEC5A/CSF1R/EZR/FCN1/FGR/FOXP1/GAPDH/GHRL/GPER1/HAVCR2/HK1/HLA-E/HYAL2/ICA1/IL10/IL1B/IL1R2/IL1RL1/IL5/NADK/NOD2/NR1H3/PRKCZ/PYCARD/RAB11FIP1/RAPGEF3/RHBDF1/RPH3AL/S100A8/SRC/SREBF1/TCF7L2/TLR4/TLR5/TLR9/TNFAIP3/TNFSF4/TRAF2/TRIM27
GO:0002369	T cell cytokine production	0.0102123	DENND1B/IL12B/IL18R1/IL1B/IL31RA/PRKCZ/SLC11A1/TNFSF4/TRAF2
GO:0043901	negative regulation of multi-organism process	0.0104633	APOBEC3A/APOBEC3H/CALR/CTSG/ELANE/FCN1/GSN/HAVCR2/HPGDS/IFITM1/IL10/IL12B/IRF8/ISG15/ISG20/LTA/PARP10/SIRT2/SLPI/TNFAIP3/TRIM14/TRIM15/TRIM27
GO:0046031	ADP metabolic process	0.0105509	ADPGK/AMPD3/CBFA2T3/ENO1/ENO2/GAPDH/GPD1/HK1/HK3/HTR2A/PFKFB4/PGM1/PKLR/PKM/TPI1
GO:2000377	regulation of reactive oxygen species metabolic process	0.0108083	ACP5/AGTR1/AIF1/BCL2/CD177/CD34/CFLAR/CLU/CX3CR1/FOXO1/FYN/GNAI2/HSP90AB1/IL10/IL1B/ITGAM/ITGB2/MIR21/MTOR/NFE2L2/SIRT2/SLC30A10/TLR4/ZNF205
GO:0030885	regulation of myeloid dendritic cell activation	0.0108123	CD2/HAVCR2/IL10/TSPAN32
GO:0009967	positive regulation of signal transduction	0.0112746	ADORA2A/ASXL1/AXIN2/BCL2/BID/BIRC7/BMF/BRD4/C5AR1/C5AR2/CACNB3/CALR/CCL1/CCL22/CCL24/CD27/CD28/CD300LF/CD3E/CD63/CFLAR/CHSY1/CIDEB/CLNK/CRADD/CSF1R/CSF3/CSNK1D/CSNK1E/CTSH/CUX2/CX3CR1/DDR1/ELANE/EPGN/EPHA2/FAS/FGR/FYN/GCNT2/GFI1/GHRL/GNAI2/GPER1/GRAP2/GRB7/GSN/GSTO1/HAVCR2/HGF/HPSE/HSP90AB1/HSPA1B/HTR2A/HYAL2/IKBKE/IL12B/IL18R1/IL1B/IL1RN/IL24/IL31RA/IL5/ITM2C/KSR1/LAT/LCK/LIMS2/LMTK2/LRG1/LTBR/M…
GO:0016045	detection of bacterium	0.0115529	CD1D/NLRC4/NOD2/PGLYRP1/PGLYRP2
GO:0030101	natural killer cell activation	0.0120351	CD2/CD244/HAVCR2/IL12B/IL18R1/IL21R/ITGB2/PGLYRP1/PGLYRP2/PIK3CD/PRDM1/SNX27/UNC13D
GO:2000107	negative regulation of leukocyte apoptotic process	0.0123088	AURKB/BCL6/BLM/CCR5/CD27/CXCR2/FCER1G/FOXP1/NOD2/PTCRA/RAG1
GO:0031401	positive regulation of protein modification process	0.0123088	ACSL1/AIF1/ATG13/AXIN2/AZU1/BCL2/BCL6/BIRC7/BRD4/C5AR1/C5AR2/CAB39/CCL1/CCL22/CCL24/CCND2/CD27/CD3E/CDC14B/CDC25B/CDK2AP1/CFLAR/CHFR/CHRNA3/CLU/CSF1R/CSF3/CSNK1D/CTBP1/CX3CR1/DDR1/EIF4G1/ELANE/EPGN/EPHA2/FAM129A/FAS/FYN/GCNT2/GHRL/GNAI2/GPER1/HAVCR2/HGF/HSP90AB1/HTR2A/IL12B/IL1B/IL1RN/IL24/IL31RA/IL5/JARID2/KSR1/LAT/LMNA/LMTK2/LTBR/MADD/MAP3K11/MAP3K8/MAPK8IP3/MIR21/MIR27A/MMP9/MTOR/MYB/NDFIP1/ND…
GO:1902105	regulation of leukocyte differentiation	0.0123088	BCL6/BGLAP/CD2/CD27/CD28/CTLA4/CTNNBIP1/FOXP1/IL12B/IL27/IL5/MIR21/MMP14/MTOR/MYB/NDFIP1/PGLYRP1/PGLYRP2/PIK3R1/PRDM1/PRELID1/PRKCZ/PTPN6/RAG1/RARA/RUNX3/TLR4/TLR9/TNFSF4/TYROBP/VNN1/ZAP70/ZBTB16
GO:0042108	positive regulation of cytokine biosynthetic process	0.0123088	AZU1/CCR2/CD28/CD3E/ELANE/IL12B/IL1B/IL27/LTB/TBK1/TLR4/TLR9
GO:0002702	positive regulation of production of molecular mediator of immune response	0.0123088	CD244/CD28/FCER1G/HK1/HLA-E/IL18R1/IL1B/IL5/NOD2/PRKCZ/SPON2/TLR4/TLR9/TNFSF13/TNFSF4/TRAF2
GO:0030593	neutrophil chemotaxis	0.0123088	C5AR1/C5AR2/CCL1/CCL22/CCL24/CSF3R/CXCR2/FCER1G/IL1B/IL1RN/ITGB2/LGALS3/PDE4D/PIK3CD/S100A8/S100A9
GO:0033762	response to glucagon	0.0126568	ADCY3/ADCY9/GJB2/PRKACA/PRKACB/PRKAR1A/PRKAR1B/QDPR/SREBF1
GO:0033032	regulation of myeloid cell apoptotic process	0.0130043	BCL2/CCR5/CLEC5A/CXCR2/FCER1G/MEF2C/NOD2/PIK3CD
GO:0042590	antigen processing and presentation of exogenous peptide antigen via MHC class I	0.0130043	CALR/CLEC4A/FCER1G/HLA-E/HLA-F/TAP1/TAP2/VAMP8
GO:0051250	negative regulation of lymphocyte activation	0.0130043	ADORA2A/BCL6/CTLA4/HAVCR2/IL10/LAX1/LGALS3/LST1/MAD1L1/MIR21/MNDA/NDFIP1/PGLYRP1/PGLYRP2/PKN1/PRKAR1A/PTPN6/RUNX3/TNFAIP3/TNFSF4
GO:0042127	regulation of cell proliferation	0.0130112	ACER3/ADORA2A/AGTR1/AIF1/AMBRA1/ANKRD2/AXIN2/BCL2/BCL6/BID/BIRC7/BLM/BRCA2/BTG2/C5AR1/C5AR2/CALR/CBFA2T3/CCDC88B/CCL24/CCND2/CCR2/CD1D/CD22/CD28/CD3E/CDC25B/CDK13/CDK2/CDKN1B/CFLAR/CLEC11A/CSF1R/CSF3/CTBP1/CTLA4/CTNNBIP1/CTSH/CTSZ/CX3CR1/CXCR2/DDR1/EGFL7/EIF4G1/ELANE/EPGN/FAM129B/FES/FOSL2/FOXO1/FOXP1/GCNT2/GHRL/GNAI2/GPER1/HAVCR2/HHLA2/HLA-DMB/HLA-DPA1/HLA-E/HMGA1/HNRNPU/HOXA5/HPGDS/HPSE/HSPA1B/…
GO:0033033	negative regulation of myeloid cell apoptotic process	0.0130331	BCL2/CCR5/CLEC5A/CXCR2/FCER1G/NOD2
GO:0019730	antimicrobial humoral response	0.0138537	AZU1/CLU/CTSG/ELANE/GAPDH/HLA-E/HMGN2/LCN2/PGLYRP1/PGLYRP2/PRTN3/S100A8/S100A9/SLC11A1/SLPI/SPON2
GO:2001234	negative regulation of apoptotic signaling pathway	0.0139878	BCL2/BCL2L2/BID/CFLAR/CLU/CX3CR1/ENO1/FAS/FYN/GNAI2/HERPUD1/HGF/HSPA1B/IL1B/LGALS3/LMNA/MIR21/MMP9/NFE2L2/PRELID1/SGK3/SRC/TCF7L2/TNFAIP3/TNFRSF10B/TPT1/TRAF2/VNN1/ZNF385A
GO:0032102	negative regulation of response to external stimulus	0.0143967	ACP5/ADORA2A/AIF1/ANGPT2/C1QTNF3/C5AR2/CACNB3/CD34/CDH5/CLASP2/ELANE/GHRL/GPER1/HAVCR2/HGF/IL10/IL12B/IL1R2/METRNL/MIRLET7G/NBL1/NDFIP1/NLRP6/NR1H3/PGLYRP1/PHLDB2/PLAT/PYCARD/SEMA3A/SEMA4A/SEMA4B/SERPINF1/SERPING1/SIRT2/TMPRSS6/TNFAIP3/TNFAIP6/TNFRSF1A
GO:0097530	granulocyte migration	0.0149278	C5AR1/C5AR2/CCL1/CCL22/CCL24/CD177/CSF3R/CXCR2/FCER1G/HRH1/IL1B/IL1RN/ITGB2/LGALS3/PDE4D/PIK3CD/PRTN3/S100A8/S100A9
GO:0035710	CD4-positive, alpha-beta T cell activation	0.0154092	BCL6/FOXP1/IL12B/IL18R1/IL27/MIR21/MTOR/MYB/PRKCZ/RARA/RORC/RUNX3/SATB1/SEMA4A/TNFSF4
GO:1901700	response to oxygen-containing compound	0.0166279	ACP5/ACSL1/ADCY3/ADCY9/AGTR1/AGTRAP/AGXT/AIF1/ANGPT2/AOC1/ASXL1/ATP1A1/BCL2/BGLAP/BLM/BTG2/C5AR1/CALR/CCR5/CD27/CD96/CDK2/CEBPE/CFLAR/CHRNA3/CLEC7A/CLU/CSF2RB/CSF3/CTSG/CTSH/CX3CR1/EIF4E/ELANE/ERCC1/EZR/FOXO1/FOXP1/FYN/GFI1/GHRL/GJB2/GLRB/GLRX2/GNAI2/GPD1/GPER1/GPR21/GSN/HAVCR2/HGF/HOXA2/HRH4/HSP90AB1/HTR2A/HTR3A/HYAL2/IL10/IL12B/IL1B/IL1RN/IL24/IRF5/IRF8/KCNE1/KDM6B/KIF1B/LARP1/LCN2/LTA/MEF2C/MI…
GO:0046633	alpha-beta T cell proliferation	0.0167259	BLM/CCR2/CD28/CD3E/HLA-E/IL12B/TNFSF4/ZAP70
GO:0060337	type I interferon signaling pathway	0.0168916	HLA-E/HLA-F/HSP90AB1/IFI27/IFIT3/IFITM1/IRF5/IRF8/ISG15/ISG20/MIR21/OAS2/PSMB8/PTPN6
GO:0071357	cellular response to type I interferon	0.0168916	HLA-E/HLA-F/HSP90AB1/IFI27/IFIT3/IFITM1/IRF5/IRF8/ISG15/ISG20/MIR21/OAS2/PSMB8/PTPN6
GO:0002712	regulation of B cell mediated immunity	0.0168916	BCL6/CD28/FCER1G/FCER2/IL10/LTA/NDFIP1/PTPN6/TNFSF13/TNFSF4
GO:0002889	regulation of immunoglobulin mediated immune response	0.0168916	BCL6/CD28/FCER1G/FCER2/IL10/LTA/NDFIP1/PTPN6/TNFSF13/TNFSF4
GO:0006165	nucleoside diphosphate phosphorylation	0.0174044	ADPGK/CBFA2T3/ENO1/ENO2/GAPDH/GPD1/HK1/HK3/HTR2A/NME4/PFKFB4/PGM1/PKLR/PKM/TPI1
GO:0042035	regulation of cytokine biosynthetic process	0.0175274	AZU1/CCR2/CD28/CD3E/CX3CR1/ELANE/GHRL/IGF2BP3/IL10/IL12B/IL1B/IL27/LTB/TBK1/TLR4/TLR9
GO:0001906	cell killing	0.0181543	AZU1/CD1D/CD1E/CTSG/CTSH/DNASE1L3/ELANE/FCER2/GAPDH/HAVCR2/HLA-E/HLA-F/HMGN2/HSP90AB1/IL12B/PGLYRP1/PRF1/PTPN6/STXBP2/TUBB/UNC13D
GO:0002523	leukocyte migration involved in inflammatory response	0.0181543	CCR6/ELANE/ITGB2/S100A8/S100A9
GO:0045346	regulation of MHC class II biosynthetic process	0.0181543	AZU1/CIITA/IL10/SPI1/TLR4
GO:0002544	chronic inflammatory response	0.0185181	IL10/LTA/S100A8/TNFAIP3/UNC13D/VNN1
GO:0010950	positive regulation of endopeptidase activity	0.0189704	AIM2/BID/CIDEB/CRADD/CTSH/DIABLO/FAS/FYN/GPER1/GRAMD4/GSN/IFI27/LCK/MIR21/NLRC4/PICALM/PPM1F/PRELID1/PYCARD/S100A8/S100A9/TNFRSF10B/TRAF2
GO:0071346	cellular response to interferon-gamma	0.0189704	AIF1/CCL1/CCL22/CCL24/CIITA/EVL/GAPDH/GSN/HLA-DPA1/HLA-E/HLA-F/HSP90AB1/IFNGR2/IL12B/IRF5/IRF8/MT2A/NR1H3/OAS2/STXBP2/TLR4/TRIM34/TXK
GO:0008625	extrinsic apoptotic signaling pathway via death domain receptors	0.0190583	BCL2/BID/CFLAR/CRADD/DIABLO/FAS/HGF/LGALS3/MADD/PIK3R1/TNFAIP3/TNFRSF10B/TNFRSF1A/TRAF2
GO:0042089	cytokine biosynthetic process	0.0192227	AZU1/CCR2/CD28/CD3E/CEBPE/CX3CR1/ELANE/GHRL/IGF2BP3/IL10/IL12B/IL1B/IL27/LTB/TBK1/TLR4/TLR9
GO:0002711	positive regulation of T cell mediated immunity	0.0200796	CD1D/CD1E/HLA-E/HLA-F/IL12B/IL18R1/IL1B/PRKCZ/TNFSF4/TRAF2
GO:0045597	positive regulation of cell differentiation	0.0200796	ADD1/AGTR1/APBB1/ARHGEF7/ARSB/AVIL/AXIN2/BCL2/BCL6/BCL9L/BIN1/CALR/CCR2/CD27/CD34/CDH5/CFLAR/CLIC1/CPNE6/CSF3/CSNK1D/CSNK1E/CTNNBIP1/CUX2/CX3CR1/EHD1/EIF4G1/FAM129B/FES/FYN/GCNT2/GPER1/HGF/HNRNPU/HOXA5/HSP90AB1/HSPA1B/HTR2A/IFITM1/IL12B/IL1B/IL5/ISG15/LIMK1/LTA/MAN2A1/MEF2C/METRNL/MIR140/MIR145/MIR21/MMP14/MTOR/MYB/NBL1/NDEL1/NFE2L2/NIN/NTRK1/NUMA1/OLFM4/PDLIM7/PLCB1/PLXNB2/PRKCZ/RAG1/RARA/RPS6KA…
GO:0032735	positive regulation of interleukin-12 production	0.0207708	IL12B/IRF5/IRF8/LTB/PLCB1/TLR4/TLR9/TNFSF4
GO:0045348	positive regulation of MHC class II biosynthetic process	0.0209977	AZU1/CIITA/IL10/TLR4
GO:0042107	cytokine metabolic process	0.0214222	AZU1/CCR2/CD28/CD3E/CEBPE/CX3CR1/ELANE/GHRL/IGF2BP3/IL10/IL12B/IL1B/IL27/LTB/TBK1/TLR4/TLR9
GO:0007229	integrin-mediated signaling pathway	0.0217239	CD177/CD63/FCER1G/FERMT3/FGR/ITGAE/ITGAM/ITGAX/ITGB2/LAT/LIMS2/PHACTR4/PLEK/SRC/TSPAN32/TYROBP
GO:0019359	nicotinamide nucleotide biosynthetic process	0.0217239	ADPGK/CBFA2T3/ENO1/ENO2/GAPDH/GPD1/HK1/HK3/HTR2A/NADK/PARP10/PFKFB4/PGM1/PKLR/PKM/TPI1
GO:0019363	pyridine nucleotide biosynthetic process	0.0217239	ADPGK/CBFA2T3/ENO1/ENO2/GAPDH/GPD1/HK1/HK3/HTR2A/NADK/PARP10/PFKFB4/PGM1/PKLR/PKM/TPI1
GO:0046939	nucleotide phosphorylation	0.0217579	ADPGK/CBFA2T3/ENO1/ENO2/GAPDH/GPD1/HK1/HK3/HTR2A/NME4/PFKFB4/PGM1/PKLR/PKM/TPI1
GO:0032635	interleukin-6 production	0.0217579	C1QTNF3/C5AR2/FCER1G/GHRL/HAVCR2/HGF/HYAL2/IL10/IL1B/IL1RN/NOD2/PTPN6/PYCARD/SLAMF1/SPON2/TLR4/TLR9/TNFAIP3/TNFSF4
GO:2001236	regulation of extrinsic apoptotic signaling pathway	0.0217965	BCL2/BID/CFLAR/FAS/FYN/GPER1/HGF/HSPA1B/HYAL2/IL1B/ITM2C/LGALS3/LMNA/LTBR/MADD/PYCARD/SGK3/SRC/TCF7L2/TNFAIP3/TNFRSF10B/TRAF2
GO:0019674	NAD metabolic process	0.0219419	ADPGK/ENO1/ENO2/GAPDH/GPD1/HK1/HK3/NADK/PARP10/PKLR/PKM/TPI1
GO:0046637	regulation of alpha-beta T cell differentiation	0.0219419	BCL6/IL12B/IL27/MIR21/MYB/PRDM1/PRKCZ/RARA/RUNX3/TNFSF4/ZAP70/ZBTB16
GO:0002221	pattern recognition receptor signaling pathway	0.0219419	CD300LF/CLEC7A/FCN1/GFI1/HAVCR2/HSPA1B/IKBKE/ITGAM/ITGB2/NLRP6/NOD2/NR1H3/PGLYRP1/PGLYRP2/S100A8/S100A9/TBK1/TLR4/TLR5/TLR9/TNFAIP3/TNIP3/TRIM15
GO:0051094	positive regulation of developmental process	0.0220251	ADD1/AGTR1/ANGPT2/APBB1/ARHGEF7/ARSB/AVIL/AXIN2/BCL2/BCL6/BCL9L/BIN1/C5AR1/CALR/CCL24/CCR2/CD27/CD28/CD34/CD3E/CDH5/CFLAR/CLASP2/CLIC1/CPNE6/CSF3/CSNK1D/CSNK1E/CTNNBIP1/CTSH/CUX2/CX3CR1/CXCR2/EHD1/EIF4G1/EZR/FAM129B/FES/FYN/GCNT2/GHRL/GPER1/GPR21/HDAC7/HGF/HMGA1/HNRNPU/HOXA5/HPSE/HSP90AB1/HSPA1B/HTR2A/IFITM1/IL10/IL12B/IL1B/IL5/ISG15/ITGB2/LIMK1/LMNA/LRG1/LTA/MAN2A1/MEF2C/METRNL/MIR140/MIR145/MIR…
GO:0038083	peptidyl-tyrosine autophosphorylation	0.0227672	DDR1/FGR/FYN/ITK/LCK/NTRK1/SRC/TNK2/TXK
GO:0002718	regulation of cytokine production involved in immune response	0.0233689	BCL6/CD96/FCER1G/HK1/IL10/IL18R1/IL1B/NOD2/PRKCZ/SPON2/TLR4/TNFSF4/TRAF2
GO:0009435	NAD biosynthetic process	0.0233954	ADPGK/ENO1/ENO2/GAPDH/HK1/HK3/PARP10/PKLR/PKM/TPI1
GO:0090199	regulation of release of cytochrome c from mitochondria	0.0233954	BID/BMF/CIDEB/CLU/GPER1/HGF/LMNA/MMP9/PRELID1/PYCARD
GO:0001909	leukocyte mediated cytotoxicity	0.0238524	AZU1/CD1D/CD1E/CTSG/CTSH/DNASE1L3/ELANE/HAVCR2/HLA-E/HLA-F/IL12B/PRF1/PTPN6/STXBP2/TUBB/UNC13D
GO:0051050	positive regulation of transport	0.0242093	ADORA2A/AIM2/APBB1/ARHGEF7/ATG13/AZU1/BCL2/BID/C1QTNF3/CACNB3/CALR/CCL1/CD177/CD2/CD244/CD300LF/CD34/CD63/CLASP2/CLEC5A/CLU/CSF1R/EHD1/EZR/FCER1G/FCN1/FGR/FXYD1/FYN/GAPDH/GHRL/GNAI2/GPER1/GSTO1/HAVCR2/HK1/HLA-E/HPS4/HSP90AB1/HTR3A/HYAL2/HYAL3/IL10/IL1B/IL1RL1/IL5/ITGAM/ITGB2/KCNE1/KCNE3/LGALS3/MIR21/MYB/NADK/NFE2L2/NOD2/NR1H3/NUMA1/NUTF2/P2RY2/PICALM/PIK3R1/PLCG2/PLTP/PRELID1/PRKACA/PRKCZ/PRR5L/P…
GO:0009166	nucleotide catabolic process	0.0244649	ACOT7/ADPGK/AMPD3/CBFA2T3/ENO1/ENO2/GAPDH/GPD1/HK1/HK3/HTR2A/NT5C2/NTHL1/PDE4D/PFKFB4/PGM1/PKLR/PKM/TPI1/UPP1
GO:0006897	endocytosis	0.0244649	ADORA2A/AIF1/ARHGAP25/ARHGAP27/ASGR1/ASGR2/AZU1/BIN1/CALR/CD177/CD22/CD247/CD300LF/CD3G/CD5/CD63/CEBPE/CLEC7A/CLU/CSNK1E/CXCL16/CXCR2/DENND1B/EHD1/ELANE/EZR/FCER1G/FCGR2A/FCHO1/FCN1/FGR/FYN/GSN/HSP90AB1/IL1B/IRF8/ITGAM/ITGB2/JMJD6/LGALS3/LGALS3BP/LIMK1/MIR27A/NCF4/NR1H3/PDLIM7/PICALM/PIK3R1/PLCG2/PLD4/PRTN3/PTPRJ/PYCARD/RARA/RHOBTB2/RINL/SCARF1/SH3BP1/SLAMF1/SLC11A1/SORL1/SPG11/SPON2/SRC/STAB1/TN…
GO:0098657	import into cell	0.0244649	ADORA2A/AIF1/ARHGAP25/ARHGAP27/ASGR1/ASGR2/ATP1A1/AZU1/BIN1/CALR/CD177/CD22/CD247/CD300LF/CD3G/CD5/CD63/CEBPE/CLEC7A/CLU/CSNK1E/CXCL16/CXCR2/DENND1B/EHD1/ELANE/EZR/FCER1G/FCGR2A/FCHO1/FCN1/FGR/FXYD2/FYN/GSN/HSP90AB1/IL1B/IRF8/ITGAM/ITGB2/JMJD6/LGALS3/LGALS3BP/LIMK1/MIR27A/NCF4/NR1H3/PDLIM7/PICALM/PIK3R1/PLCG2/PLD4/PRTN3/PTPRJ/PYCARD/RARA/RHOBTB2/RINL/SCARF1/SH3BP1/SLAMF1/SLC11A1/SLC12A4/SLC12A7/S…
GO:0002861	regulation of inflammatory response to antigenic stimulus	0.0245394	CD28/FCER1G/IL10/IL12B/LTA/NLRP6
GO:0032703	negative regulation of interleukin-2 production	0.0245394	CD34/EZR/HAVCR2/HDAC7/TNFAIP3/TRIM27
GO:0035743	CD4-positive, alpha-beta T cell cytokine production	0.0245394	DENND1B/IL12B/IL18R1/IL1B/IL31RA/PRKCZ
GO:0032611	interleukin-1 beta production	0.0248812	ACP5/AIM2/AZU1/CX3CR1/FOXP1/GHRL/HK1/NLRC4/NOD2/PYCARD/TLR4/TNFAIP3
GO:0033028	myeloid cell apoptotic process	0.0249024	BCL2/CCR5/CLEC5A/CXCR2/FCER1G/MEF2C/NOD2/PIK3CD
GO:0070374	positive regulation of ERK1 and ERK2 cascade	0.0251382	C5AR1/C5AR2/CCL1/CCL22/CCL24/CFLAR/CSF1R/DDR1/EPHA2/GCNT2/GNAI2/GPER1/HAVCR2/HTR2A/LMTK2/MIR21/MIR27A/NOD2/NTRK1/PRKCZ/PYCARD/SCIMP/SHC1/SLAMF1/SLC30A10/SRC/TIE1/TLR4/TREM2
GO:0071621	granulocyte chemotaxis	0.0253421	C5AR1/C5AR2/CCL1/CCL22/CCL24/CSF3R/CXCR2/FCER1G/HRH1/IL1B/IL1RN/ITGB2/LGALS3/PDE4D/PIK3CD/S100A8/S100A9
GO:0019058	viral life cycle	0.0257467	APOBEC3A/APOBEC3H/BCL2/CCR5/CD28/CLEC5A/CTBP1/CXCR6/EPHA2/FCN1/GSN/HSP90AB1/HSPA1B/HTR2A/HYAL2/HYAL3/IFI27/IFITM1/ISG15/ISG20/LARP1/P4HB/PARP10/RAD23A/SLAMF1/SLC10A1/SLC1A5/SLC52A2/SLPI/TRIM15/TRIM27/TSG101/VAMP8/WWP2
GO:0070098	chemokine-mediated signaling pathway	0.0260139	CCL1/CCL22/CCL24/CCR2/CCR5/CCR6/CCR9/CCRL2/CX3CR1/CXCR2/CXCR5/CXCR6/TREM2
GO:1903409	reactive oxygen species biosynthetic process	0.0260171	ACP5/AIF1/CD34/CFLAR/CLU/CX3CR1/FYN/HSP90AB1/IL10/IL1B/ITGB2/MIR21/MTOR/SLC30A10/TLR4/ZNF205
GO:1904018	positive regulation of vasculature development	0.0261092	AGTR1/ANGPT2/C5AR1/CCL24/CD34/CDH5/CFLAR/CTSH/CX3CR1/CXCR2/GHRL/GPER1/HDAC7/HGF/IL10/IL1B/ITGB2/LRG1/MIR140/MIR145/MIR21/MIR27A/MIRLET7G/NFE2L2/PKM/RAPGEF3/TMEM100
GO:0045428	regulation of nitric oxide biosynthetic process	0.026127	ACP5/AIF1/CD34/CLU/CX3CR1/HSP90AB1/IL10/IL1B/ITGB2/MTOR/TLR4
GO:0051172	negative regulation of nitrogen compound metabolic process	0.0264183	ACP5/ADORA2A/AEBP2/ANKRD2/APBB1/ARID5B/ATN1/AURKB/AXIN2/BATF3/BCL6/BHLHE40/BIN1/BIRC7/BLM/BTG2/CALR/CAST/CBFA2T3/CBX2/CD27/CD34/CDA/CDK2/CDKN1B/CDYL/CFLAR/CIITA/CLU/CSTA/CTBP1/CTDSP1/CTNNBIP1/CTSZ/CUX2/DUSP16/DUSP2/E4F1/EIF4E/EIF4G1/ELANE/ENO1/ERCC1/EZR/FAM129A/FAM129B/FOXK1/FOXK2/FOXO1/FOXP1/FXYD1/FYN/GAPDH/GFI1/GHRL/GNAI2/GPER1/GRB7/HDAC7/HERPUD1/HGF/HIPK3/HMGA1/HNRNPU/HOXA2/HOXB3/HSP90AB1/HSPA…
GO:0002720	positive regulation of cytokine production involved in immune response	0.0269828	FCER1G/HK1/IL18R1/IL1B/NOD2/PRKCZ/SPON2/TLR4/TNFSF4/TRAF2
GO:0030260	entry into host cell	0.0275835	CCR5/CLEC5A/CTNND1/EPHA2/FCN1/GSN/HSPA1B/HTR2A/HYAL2/HYAL3/IFITM1/P4HB/SLAMF1/SLC10A1/SLC1A5/SLC52A2/SRC/VAMP8/WWP2
GO:0044409	entry into host	0.0275835	CCR5/CLEC5A/CTNND1/EPHA2/FCN1/GSN/HSPA1B/HTR2A/HYAL2/HYAL3/IFITM1/P4HB/SLAMF1/SLC10A1/SLC1A5/SLC52A2/SRC/VAMP8/WWP2
GO:0051806	entry into cell of other organism involved in symbiotic interaction	0.0275835	CCR5/CLEC5A/CTNND1/EPHA2/FCN1/GSN/HSPA1B/HTR2A/HYAL2/HYAL3/IFITM1/P4HB/SLAMF1/SLC10A1/SLC1A5/SLC52A2/SRC/VAMP8/WWP2
GO:0051828	entry into other organism involved in symbiotic interaction	0.0275835	CCR5/CLEC5A/CTNND1/EPHA2/FCN1/GSN/HSPA1B/HTR2A/HYAL2/HYAL3/IFITM1/P4HB/SLAMF1/SLC10A1/SLC1A5/SLC52A2/SRC/VAMP8/WWP2
GO:0072525	pyridine-containing compound biosynthetic process	0.0287053	ADPGK/CBFA2T3/ENO1/ENO2/GAPDH/GPD1/HK1/HK3/HTR2A/NADK/PARP10/PFKFB4/PGM1/PKLR/PKM/TPI1
GO:0035690	cellular response to drug	0.0302136	ADCY3/AIF1/AIM2/AOC1/BLM/CDK2/CFLAR/CHRNA3/EIF4E/FOXO1/FYN/GJB2/GNAI2/HGF/HRH4/HSP90AB1/IL10/IL1B/KDM6B/LARP1/LCN2/MEF2C/MIR21/MT2A/MYB/NFE2L2/NOD2/NTRK1/P2RY2/PLCB1/PPM1F/QDPR/SERPINF1/SPI1/SRC/TNFAIP3/TRAF2/TRPM2/UGT3A2
GO:0032651	regulation of interleukin-1 beta production	0.0302136	ACP5/AIM2/AZU1/CX3CR1/FOXP1/GHRL/HK1/NOD2/PYCARD/TLR4/TNFAIP3
GO:0045637	regulation of myeloid cell differentiation	0.0302136	BGLAP/CSF3/CSF3R/CTNNBIP1/FES/FOXP1/HOXA5/HSPA1B/IL12B/IL5/ISG15/KLF13/LGALS3/MEF2C/MEIS1/MOV10/MTOR/MYL9/NDFIP1/NFE2/PIK3R1/RARA/RARG/RBFOX2/SPI1/TLR4/TNRC6B/TYROBP/ZBTB16
GO:0070232	regulation of T cell apoptotic process	0.0302136	BLM/CD27/GIMAP8/LGALS3/PDCD1/PRELID1/PTCRA/RAG1
GO:2001056	positive regulation of cysteine-type endopeptidase activity	0.0309825	AIM2/BID/CIDEB/CRADD/CTSH/DIABLO/FAS/FYN/GPER1/GRAMD4/GSN/IFI27/LCK/NLRC4/PPM1F/PYCARD/S100A8/S100A9/TNFRSF10B/TRAF2
GO:0048017	inositol lipid-mediated signaling	0.0315416	CD28/CSF1R/CSF3/EZR/FGR/FYN/GPER1/GSN/HGF/HTR2A/MIR21/NTRK1/PIK3CD/PIK3R1/PLCH1/PLD1/PPP2R5C/PRR5/PRR5L/PTPN6/RGL2/SIRT2/SRC
GO:0002448	mast cell mediated immunity	0.0318314	FCER1G/FES/FGR/LAT/PIK3CD/SPON2/STXBP2/UNC13D/VAMP8
GO:0042533	tumor necrosis factor biosynthetic process	0.0322482	AZU1/CCR2/CX3CR1/GHRL/IL10/TLR4
GO:0042534	regulation of tumor necrosis factor biosynthetic process	0.0322482	AZU1/CCR2/CX3CR1/GHRL/IL10/TLR4
GO:0002377	immunoglobulin production	0.0323035	BCL6/CCR6/CD22/CD28/CTNNBL1/ERCC1/HLA-E/IL10/IL5/NDFIP1/PKN1/TLR9/TNFSF13/TNFSF4/TRAF2
GO:0009135	purine nucleoside diphosphate metabolic process	0.0323035	ADPGK/AMPD3/CBFA2T3/ENO1/ENO2/GAPDH/GPD1/HK1/HK3/HTR2A/PFKFB4/PGM1/PKLR/PKM/TPI1
GO:0009179	purine ribonucleoside diphosphate metabolic process	0.0323035	ADPGK/AMPD3/CBFA2T3/ENO1/ENO2/GAPDH/GPD1/HK1/HK3/HTR2A/PFKFB4/PGM1/PKLR/PKM/TPI1
GO:0032647	regulation of interferon-alpha production	0.0323035	HAVCR2/IL10/IRF5/SETD2/TBK1/TLR4/TLR9
GO:0071377	cellular response to glucagon stimulus	0.0323035	ADCY3/ADCY9/GJB2/PRKACA/PRKACB/PRKAR1A/PRKAR1B
GO:0010952	positive regulation of peptidase activity	0.0332904	AIM2/BID/CFLAR/CIDEB/CRADD/CTSH/DIABLO/FAS/FYN/GPER1/GRAMD4/GSN/IFI27/LCK/MIR21/NLRC4/PICALM/PPM1F/PRELID1/PYCARD/S100A8/S100A9/TNFRSF10B/TRAF2
GO:0034404	nucleobase-containing small molecule biosynthetic process	0.0335837	ACOT7/ADPGK/AMPD3/CBFA2T3/CDA/ENO1/ENO2/GAPDH/GPD1/HK1/HK3/HTR2A/NME4/NT5C2/NTHL1/PDE4D/PFKFB4/PGM1/PKLR/PKM/TPI1/TYMP/UPP1
GO:0002579	positive regulation of antigen processing and presentation	0.0337867	NOD2/PYCARD/SLC11A1/TREM2
GO:0034199	activation of protein kinase A activity	0.0337867	PRKACA/PRKACB/PRKAR1A/PRKAR1B
GO:0045351	type I interferon biosynthetic process	0.0337867	IL10/TBK1/TLR4/TLR9
GO:1902947	regulation of tau-protein kinase activity	0.0337867	CLU/HGF/HSP90AB1/SORL1
GO:0009185	ribonucleoside diphosphate metabolic process	0.0358568	ADPGK/AMPD3/CBFA2T3/ENO1/ENO2/GAPDH/GPD1/HK1/HK3/HTR2A/PFKFB4/PGM1/PKLR/PKM/TPI1
GO:1901292	nucleoside phosphate catabolic process	0.0360817	ACOT7/ADPGK/AMPD3/CBFA2T3/ENO1/ENO2/GAPDH/GPD1/HK1/HK3/HTR2A/NT5C2/NTHL1/PDE4D/PFKFB4/PGM1/PKLR/PKM/TPI1/UPP1
GO:0003091	renal water homeostasis	0.0361364	ADCY3/ADCY9/HYAL2/PRKACA/PRKACB/PRKAR1A/PRKAR1B/RAB11FIP2
GO:0045622	regulation of T-helper cell differentiation	0.0361364	BCL6/IL12B/IL27/MIR21/MYB/PRKCZ/RARA/TNFSF4
GO:0002323	natural killer cell activation involved in immune response	0.0364796	CD244/IL12B/PGLYRP1/PGLYRP2/UNC13D
GO:2000484	positive regulation of interleukin-8 secretion	0.0364796	CD2/CD244/FCN1/HYAL2/PYCARD
GO:0032479	regulation of type I interferon production	0.0381405	DDX41/HAVCR2/IKBKE/IL10/IRF5/ISG15/MIR21/PLCG2/PYCARD/SETD2/TBK1/TLR4/TLR9/TNFAIP3/TRIM15/UBA7
GO:0009968	negative regulation of signal transduction	0.0387521	ARHGAP25/ARHGEF7/ASXL1/AXIN2/BCL2/BCL2L2/BCL6/BCL9L/BID/C1QTNF3/CALR/CD22/CD300LF/CD3E/CFLAR/CLU/CSF1R/CTNNBIP1/CTNND1/CX3CR1/DDR1/DUSP16/DUSP2/EGFL7/ENO1/EPHA2/EZR/FAM129B/FAS/FOXO1/FOXP1/FYN/GNAI2/GPER1/GPR21/GSTO1/HDAC7/HERPUD1/HGF/HIPK3/HSPA1B/HTRA4/HYAL2/IL1B/IL1R2/IL1RN/LAX1/LGALS3/LMNA/LMTK2/LTBP1/MARK3/MGRN1/MIR145/MIR21/MIRLET7G/MMP14/MMP9/MMRN2/MTOR/NBL1/NCOR2/NFE2L2/NLRP6/NPHP4/NR1H3/N…
GO:0051092	positive regulation of NF-kappaB transcription factor activity	0.0390155	AIM2/CFLAR/CLU/CX3CR1/HSPA1B/IL18R1/IL1B/ITGB2/NLRC4/NOD2/NTRK1/PRKCZ/PYCARD/S100A8/S100A9/TLR4/TLR9/TRAF2/TRIM14/TRIM15
GO:0001836	release of cytochrome c from mitochondria	0.0390595	BCL2/BID/BMF/CIDEB/CLU/GPER1/HGF/LMNA/MMP9/PRELID1/PYCARD
GO:0061515	myeloid cell development	0.0390595	BCL6/FLI1/FOXP1/JMJD6/MEIS1/PABPC4/PTPN6/SLC11A2/SRC/TYROBP/ZNF385A
GO:0019318	hexose metabolic process	0.039223	ADPGK/C1QTNF3/ENO1/ENO2/FOXO1/FUT4/FUT6/G6PC/GALK2/GAPDH/GHRL/GLYCTK/GPD1/HK1/HK3/MAN2A1/MAN2A2/MTOR/NCOA2/PFKFB4/PGM1/PHKG2/PKLR/PKM/POFUT2/RORC/SRC/TPI1
GO:0009206	purine ribonucleoside triphosphate biosynthetic process	0.0393021	ADPGK/CBFA2T3/ENO1/ENO2/GAPDH/GPD1/HK1/HK3/HTR2A/NME4/PFKFB4/PGM1/PKLR/PKM/TPI1
GO:0005996	monosaccharide metabolic process	0.0395315	ADPGK/C1QTNF3/ENO1/ENO2/FOXO1/FUT4/FUT6/G6PC/GALK2/GAPDH/GHRL/GLYCTK/GPD1/GSTO1/HK1/HK3/MAN2A1/MAN2A2/MTOR/NCOA2/PFKFB4/PGM1/PHKG2/PKLR/PKM/POFUT2/RBKS/RORC/SLC23A1/SRC/TPI1
GO:0002828	regulation of type 2 immune response	0.0395315	BCL6/CCR2/NDFIP1/NOD2/PRKCZ/RARA/TNFSF4
GO:0007020	microtubule nucleation	0.0395315	CLASP2/CSNK1D/DCTN1/HSPA1B/NDE1/NDEL1/NIN
GO:0032607	interferon-alpha production	0.0395315	HAVCR2/IL10/IRF5/SETD2/TBK1/TLR4/TLR9
GO:0050869	negative regulation of B cell activation	0.0395315	BCL6/CTLA4/IL10/MNDA/NDFIP1/PKN1/TNFAIP3
GO:0023056	positive regulation of signaling	0.0401899	ADORA2A/ARHGEF7/ASXL1/AXIN2/BCL2/BID/BIRC7/BMF/BRD4/C1QTNF3/C5AR1/C5AR2/CACNB3/CALR/CCL1/CCL22/CCL24/CD27/CD28/CD300LF/CD3E/CD63/CFLAR/CHSY1/CIDEB/CLNK/CRADD/CSF1R/CSF3/CSNK1D/CSNK1E/CTSH/CUX2/CX3CR1/DDR1/ECE1/ELANE/EPGN/EPHA2/FAS/FGR/FYN/GCNT2/GFI1/GHRL/GNAI2/GPER1/GRAP2/GRB7/GSN/GSTO1/HAVCR2/HGF/HPSE/HSP90AB1/HSPA1B/HTR2A/HYAL2/IKBKE/IL12B/IL18R1/IL1B/IL1RN/IL24/IL31RA/IL5/ITM2C/KSR1/LAT/LCK/LI…
GO:0030334	regulation of cell migration	0.0403328	ABI3/AIF1/AMOTL1/ANGPT2/ARHGEF7/ARSB/BCL2/C5AR1/C5AR2/CALR/CCL1/CCL24/CCR2/CCR6/CLASP2/CSF1R/CTSH/CX3CR1/CXCL16/CXCR2/ELANE/EPHA2/EVL/FERMT3/FGR/FOXP1/GCNT2/GNAI2/GPER1/GRB7/HDAC7/HGF/HYAL2/IFITM1/IL1B/IL24/KIF2A/KRT16/LAMA3/LGALS3/LMNA/MEF2C/MIR140/MIR145/MIR21/MIR27A/MIRLET7G/MMP14/MMP9/MMRN2/MTOR/NBL1/NFE2L2/NRP2/PHLDB2/PIK3CD/PIK3R1/PLCB1/PLVAP/PLXNB2/PPM1F/PRR5L/PTPRJ/PYCARD/ROBO4/RUFY3/SEMA…
GO:0002407	dendritic cell chemotaxis	0.0406051	CALR/CCR2/CCR5/CCR6/CXCR2/TRPM2
GO:0019883	antigen processing and presentation of endogenous antigen	0.0406051	CD1D/CD1E/HLA-E/HLA-F/TAP1/TAP2
GO:2000482	regulation of interleukin-8 secretion	0.0406051	C5AR2/CD2/CD244/FCN1/HYAL2/PYCARD
GO:0032606	type I interferon production	0.0408782	DDX41/HAVCR2/IKBKE/IL10/IRF5/ISG15/MIR21/PLCG2/PYCARD/SETD2/TBK1/TLR4/TLR9/TNFAIP3/TRIM15/UBA7
GO:0045123	cellular extravasation	0.0408782	AZU1/CCR2/CD177/CX3CR1/ELANE/ITGB2/PIK3CD/PLCB1/PLVAP/PRTN3
GO:0045576	mast cell activation	0.0408782	CD300LF/FCER1G/FES/FGR/LAT/PIK3CD/RHOH/STXBP2/UNC13D/VAMP8
GO:0002456	T cell mediated immunity	0.0427161	CD1D/CD1E/CTSH/DENND1B/HLA-E/HLA-F/IL12B/IL18R1/IL1B/IL31RA/PRF1/PRKCZ/SLC11A1/TNFSF4/TRAF2
GO:0009145	purine nucleoside triphosphate biosynthetic process	0.0427161	ADPGK/CBFA2T3/ENO1/ENO2/GAPDH/GPD1/HK1/HK3/HTR2A/NME4/PFKFB4/PGM1/PKLR/PKM/TPI1
GO:0030888	regulation of B cell proliferation	0.0437749	BCL2/BCL6/CD22/CTLA4/IL10/IL5/MEF2C/MNDA/PKN1/TLR4/TLR9
GO:0006754	ATP biosynthetic process	0.0441361	ADPGK/CBFA2T3/ENO1/ENO2/GAPDH/GPD1/HK1/HK3/HTR2A/PFKFB4/PGM1/PKLR/PKM/TPI1
GO:0032642	regulation of chemokine production	0.0448763	AZU1/C1QTNF3/CSF1R/ELANE/EPHA2/HAVCR2/IL10/IL1B/IL1RL1/PYCARD/TLR4/TLR9
GO:0032436	positive regulation of proteasomal ubiquitin-dependent protein catabolic process	0.0448763	CBFA2T3/CHFR/CLU/CSNK1D/CSNK1E/HERPUD1/HSPA1B/NFE2L2/RAD23A/RNF19A/SIRT2/STUB1/USP5
GO:0044282	small molecule catabolic process	0.0451133	ABHD1/ACAD8/ACOT7/ADPGK/AGXT/ALDH3B1/ALDH4A1/APOBEC3A/APOBEC3H/ASRGL1/CARNS1/CDA/CPT2/ENO1/ENO2/ENTPD1/FUT4/FUT6/GALK2/GAPDH/GLYCTK/GPT2/HAL/HIBCH/HK1/HK3/HSD3B7/HYAL2/HYAL3/INPP1/MIR21/MTOR/NAGK/PGM1/PKLR/PKM/PNKD/QDPR/RBKS/SCARF1/SULT1C4/TPI1/TYMP/UPB1/UPP1
GO:0051336	regulation of hydrolase activity	0.0453423	ADAP2/ADORA2A/AGTR1/AIM2/AIP/ALS2CL/ARHGAP24/ARHGAP25/ARHGAP27/ARHGAP30/ARHGAP31/ARHGEF7/BCL6/BID/BIN1/BIRC7/C5AR1/CAST/CCL1/CCL22/CCL24/CD27/CFLAR/CIDEB/CRADD/CSTA/CTSH/DENND1B/DIABLO/EPHA2/FAS/FGD4/FYN/GAPDH/GNAI2/GPER1/GRAMD4/GSN/HERPUD1/HGF/HNRNPU/HSP90AB1/HTR2A/IFI27/ITIH1/ITK/LCK/LGALS3/LMTK2/MEF2C/MIR21/MMP9/MTOR/NDE1/NDEL1/NGEF/NLRC4/NR1H3/NTRK1/OAS2/PHACTR1/PHACTR4/PICALM/PLCB1/PLEK/PLXN…
GO:0008285	negative regulation of cell proliferation	0.0453423	ADORA2A/AIF1/AMBRA1/AXIN2/BCL2/BCL6/BRCA2/BTG2/CBFA2T3/CDKN1B/CSF1R/CTBP1/CTLA4/CTNNBIP1/DDR1/FAM129B/GHRL/GPER1/HAVCR2/HMGA1/HPGDS/HSPA1B/IFIT3/IFITM1/IL10/IL12B/IL1B/IL24/JARID2/KLF13/LIMS2/LMNA/LST1/LTA/MAD1L1/MEF2C/MEIS1/MIR140/MIR145/MIR21/MNDA/MXI1/NDFIP1/NTRK1/PARP10/PKN1/PPP2R5C/PRKAR1A/PTPN6/PTPRJ/RARA/RARG/RARRES3/RASSF5/RBM5/RUNX3/S100A11/SAV1/SERPINF1/SIRT2/SMARCA2/SOX2/SSTR3/TNFAIP3/…
GO:0010647	positive regulation of cell communication	0.0456003	ADORA2A/ARHGEF7/ASXL1/AXIN2/BCL2/BID/BIRC7/BMF/BRD4/C1QTNF3/C5AR1/C5AR2/CACNB3/CALR/CCL1/CCL22/CCL24/CD27/CD28/CD300LF/CD3E/CD63/CFLAR/CHSY1/CIDEB/CLNK/CRADD/CSF1R/CSF3/CSNK1D/CSNK1E/CTSH/CUX2/CX3CR1/DDR1/ELANE/EPGN/EPHA2/FAS/FGR/FYN/GCNT2/GFI1/GHRL/GNAI2/GPER1/GRAP2/GRB7/GSN/GSTO1/HAVCR2/HGF/HPSE/HSP90AB1/HSPA1B/HTR2A/HYAL2/IKBKE/IL12B/IL18R1/IL1B/IL1RN/IL24/IL31RA/IL5/ITM2C/KSR1/LAT/LCK/LIMS2/L…
GO:0046718	viral entry into host cell	0.046285	CCR5/CLEC5A/EPHA2/FCN1/GSN/HSPA1B/HTR2A/HYAL2/HYAL3/IFITM1/P4HB/SLAMF1/SLC10A1/SLC1A5/SLC52A2/VAMP8/WWP2
GO:0051270	regulation of cellular component movement	0.046285	ABI3/AIF1/AMOTL1/ANGPT2/ARHGEF7/ARSB/ATP1A1/BCL2/BCL6/BIN1/C5AR1/C5AR2/CALR/CCL1/CCL24/CCR2/CCR6/CDKN1B/CLASP2/CSF1R/CTSH/CX3CR1/CXCL16/CXCR2/ELANE/EPHA2/EVL/FERMT3/FES/FGR/FOXP1/GCNT2/GNAI2/GPER1/GRB7/HDAC7/HGF/HYAL2/IFITM1/IL1B/IL24/KCNE3/KIF2A/KRT16/LAMA3/LGALS3/LMNA/MEF2C/MIR140/MIR145/MIR21/MIR27A/MIRLET7G/MMP14/MMP9/MMRN2/MTOR/MYLK2/NBL1/NFE2L2/NRP2/PDE4D/PHLDB2/PIK3CD/PIK3R1/PKN1/PLCB1/PLV…
GO:0048015	phosphatidylinositol-mediated signaling	0.0471455	CD28/CSF1R/CSF3/EZR/FGR/FYN/GPER1/GSN/HGF/HTR2A/MIR21/NTRK1/PIK3CD/PIK3R1/PLCH1/PPP2R5C/PRR5/PRR5L/PTPN6/RGL2/SIRT2/SRC
GO:0043122	regulation of I-kappaB kinase/NF-kappaB signaling	0.0475093	BRD4/CFLAR/CX3CR1/FYN/IKBKE/IL1B/IL1RN/LTBR/NDFIP1/NEK6/NLRP6/NOD2/PER1/PLEKHG5/PYCARD/RHOH/S100B/SLC20A1/SLC44A2/TBK1/TLR4/TLR9/TNFAIP3/TNFRSF10B/TNFRSF1A/TNIP3/TRAF2
GO:1903427	negative regulation of reactive oxygen species biosynthetic process	0.0479198	ACP5/CD34/CFLAR/FYN/IL10/MIR21/SLC30A10
GO:0003014	renal system process	0.0490275	ADCY3/ADCY9/ADORA2A/AGTR1/BCL2/CD34/CHRNA3/GNAI2/GSN/HYAL2/PKN1/PRKACA/PRKACB/PRKAR1A/PRKAR1B/RAB11FIP2
GO:0032480	negative regulation of type I interferon production	0.0495889	HAVCR2/IKBKE/IL10/ISG15/MIR21/PYCARD/TBK1/TNFAIP3/UBA7
GO:1990868	response to chemokine	0.0496126	CCL1/CCL22/CCL24/CCR2/CCR5/CCR6/CCR9/CCRL2/CX3CR1/CXCR2/CXCR5/CXCR6/TREM2
GO:1990869	cellular response to chemokine	0.0496126	CCL1/CCL22/CCL24/CCR2/CCR5/CCR6/CCR9/CCRL2/CX3CR1/CXCR2/CXCR5/CXCR6/TREM2

## Sheet: Table S2-3. Covid vs. Healthy
Table S2-3. Disease Ontologies of the COVID-19 versus Healthy Participant Comparison
DO ID	Disease Term Description	FDR P-value	Gene Symbol
umls:C0024141	Lupus Erythematosus, Systemic	4.98432e-28	ACSL5/AGTR1/AIF1/AIM2/ANXA6/ARID5B/ATN1/B3GALT4/BCL2/BIN1/BTLA/C6orf48/CALR/CAST/CCR2/CCR5/CCR9/CD177/CD1D/CD2/CD22/CD244/CD247/CD27/CD28/CD34/CD72/CDA/CDKN1B/CIITA/CLEC7A/CLIC1/CLU/CTLA4/CXCR2/CXCR5/DDAH2/DDR1/DNASE1L3/EGFL7/EGFL8/EIF4E/EIF4G1/ELANE/ENO1/FAS/FCAR/FCER1G/FCGR2A/FCGRT/FLI1/FLII/FOXO1/FYN/GCNT2/GIMAP5/GPR19/HAL/HAVCR2/HCG18/HGF/HLA-DMB/HLA-DPA1/HLA-E/HLA-F/HPGDS/HRH4/HSP90AB1/HSPA1…
umls:C0004364	Autoimmune Diseases	5.58707e-23	ACAD8/AIF1/ATN1/ATP11A/BCL2/BHLHE40/BTLA/C5AR1/CALR/CCR2/CCR6/CCRL2/CD177/CD1D/CD2/CD22/CD244/CD247/CD27/CD28/CD3E/CIITA/CLEC4A/CLEC7A/CSF3/CSF3R/CTLA4/CTSH/CXCR2/CXCR6/DEXI/EIF4E/ENO1/FAS/FCGR2A/FCGRT/FLI1/FLII/FOXO1/GCNT2/GIMAP5/GRAP2/GSN/HAVCR2/HGF/HLA-E/HLA-F/HPSE/HRH1/HRH4/HSPA1B/ICA1/IKZF1/IKZF4/IL10/IL12B/IL18R1/IL1B/IL1R2/IL1RL1/IL1RN/IL21R/IL24/IL27/IL32/IRF5/IRF8/ISG15/ISG20/ITGAM/ITGB2…
umls:C0023467	Leukemia, Myelocytic, Acute	6.0262e-21	ABCG2/ADD1/AGRP/ANGPT2/ANKRD28/ANXA6/ARHGAP24/ARHGEF7/ARID5B/ASRGL1/ASXL1/ATN1/AURKA/AURKB/BCL2/BID/BLM/BRCA2/BRD4/CALR/CBFA2T3/CCL22/CCND2/CCR5/CD177/CD1D/CD1E/CD2/CD22/CD244/CD27/CD34/CD3G/CD7/CD79A/CD82/CD96/CDA/CDC25B/CDC25C/CDK2/CDKN1B/CEBPE/CFLAR/CNDP2/CSF1R/CSF2RB/CSF3/CSF3R/CTLA4/CTSG/CTSH/CTSZ/CXCR2/CXCR6/DDR1/DDX41/DEXI/DIABLO/E4F1/EIF4E/ELANE/ENO2/ERCC1/FAS/FCGR2A/FCGRT/FES/FGR/FLI1/FL…
umls:C0024299	Lymphoma	4.02677e-19	ABCG2/ARHGAP24/ART4/ASRGL1/ASXL1/ATF7/ATN1/AURKA/BCL2/BCL6/BRCA2/BRD4/BTLA/CAST/CBFA2T3/CCL22/CCND2/CCR2/CCR5/CCR6/CD177/CD1D/CD22/CD27/CD28/CD34/CD3D/CD3G/CD5/CD79A/CDA/CDC25B/CDC25C/CDC42BPB/CDK2/CDKN1B/CFLAR/CIITA/CLU/COPS5/CSF1R/CSF3/CTLA4/CTNNBL1/CX3CR1/CXCR5/DNASE1L3/EIF4A1/EIF4E/EIF4G1/ELANE/ENO2/FAS/FCER2/FCGR2A/FCGRT/FLI1/FLII/FOXP1/FUT4/GAPDH/GCNT2/GFI1/GRAP2/HAVCR2/HDAC7/HERPUD1/HGF/HL…
umls:C0003873	Rheumatoid Arthritis	1.39906e-17	ABCG2/ABLIM1/ACAD8/ACP5/ADAMTS4/ADORA2A/AIF1/ANGPT2/ARHGEF7/ARID5B/ASRGL1/ASXL1/ATN1/ATP1A1/AURKA/BCL2/BCL6/BGLAP/BTG2/BTLA/C5AR1/CALR/CAST/CCL22/CCR2/CCR5/CCR6/CCR9/CCRL2/CD1D/CD2/CD244/CD247/CD27/CD28/CD34/CD3E/CD3G/CD5/CD63/CD68/CD82/CDK2/CDKN1B/CFLAR/CIITA/CLEC4A/CLEC5A/CLEC7A/CLU/CSF1R/CTLA4/CTSD/CX3CR1/CXCL16/CXCR2/CXCR5/CXCR6/DDAH2/DNASE1L3/EFEMP2/ELANE/ENO1/FAS/FCAR/FCER2/FCGR2A/FCGRT/FCN…
umls:C0023418	leukemia	1.39906e-17	ABCG2/ANGPT2/ARHGAP24/ARID5B/ART4/ASB2/ASRGL1/ASXL1/ATN1/AURKA/AURKB/BCL2/BCL2L2/BCL6/BLM/BRCA2/BRD4/CALR/CBFA2T3/CCND2/CCR5/CCR9/CD1D/CD1E/CD2/CD22/CD244/CD27/CD28/CD34/CD3D/CD3G/CD5/CD79A/CD82/CDA/CDC25C/CDK2/CDKN1B/CEBPE/CFLAR/CNDP2/CSF1R/CSF2RB/CSF3/CSF3R/CTLA4/CTNND1/CTSG/DDR1/DGKA/DUSP16/DUSP2/EIF4A1/EIF4E/ELANE/ERCC1/FAS/FCER2/FCGRT/FES/FLI1/FLII/FPGS/FSD1/FUT3/FUT4/GAPDH/GAS7/GCNT2/GFI1/G…
umls:C0004096	Asthma	1.75811e-16	ACAD8/ACOT7/ADCY9/ADORA2A/AGTR1/AGXT/ANXA6/AOC1/BCL2/BGLAP/BRD4/C1QTNF3/C5AR1/CCL1/CCL22/CCL24/CCR2/CCR5/CCR6/CCR9/CCRL2/CD1D/CD27/CD28/CD34/CD68/CDK2/CDKN1B/CFLAR/CLEC11A/CSF1R/CSF2RB/CSF3/CSF3R/CSTA/CTLA4/CTNNBL1/CTSD/CTSG/CX3CR1/CXCL16/CXCR2/CXCR6/DENND1B/ELANE/ENTPD1/EZR/FAS/FCER1G/FCER2/FCGR2A/FCGRT/FSD1/FUT3/FYN/GAPDH/GCNT2/GHRL/GIMAP4/GIMAP5/GRASP/GSN/GSTO1/HAVCR2/HLA-DPA1/HLA-E/HM13/HPGDS…
umls:C0235974	Pancreatic carcinoma	3.29681e-15	ABCG2/ACP5/AGTR1/ANGPT2/AP5B1/ARHGAP24/ARHGEF7/ASRGL1/ATN1/AURKA/AURKB/BCL2/BHLHE40/BRCA2/CALR/CCND2/CCR2/CCR5/CCR6/CCRL2/CD34/CD68/CD82/CDA/CDC25B/CDC25C/CDK2/CDKN1B/CFLAR/CHD3/CLIC1/CLU/CNDP2/COPS5/CSF3/CTLA4/CTNND1/CTSD/CTSZ/CX3CR1/CXCL16/CXCR2/CXCR5/CXCR6/EEF1G/EGFL7/EIF4E/ENTPD1/EPHA2/ERCC1/EZR/FAS/FOSL2/FOXO1/FOXP1/FUT3/FUT4/GAPDH/GCNT2/GJB2/GPR182/GRAP2/GRB7/GSN/HGF/HMGA1/HNRNPU/HOXB2/HOXB…
umls:C0007102	Malignant tumor of colon	5.6363e-15	ABCG2/ACRBP/AIM2/ANXA6/ARHGAP24/ARHGEF7/ASRGL1/ATN1/AURKA/AURKB/AXIN2/B3GNT8/BCL2/BCL2L2/BGLAP/BIN1/BIRC7/BRCA2/BRD4/CALR/CCR5/CCR6/CD177/CD1D/CD63/CD68/CD82/CDC25C/CDHR2/CDK2/CDKN1B/CERS6/CFLAR/CHFR/CLIC1/CLU/CSF1R/CSF3/CTNND1/CXCR2/CXCR5/DGKZ/DIABLO/DUSP2/EIF4E/ELANE/ENO1/EPHA2/ERCC1/EZR/FAS/FERMT3/FLI1/FOXO1/FPGS/FSD1/FUT4/FUT6/FUT7/GCNT2/GNAI2/GRAP2/GSN/GTF2H3/HGF/HLA-E/HM13/HMGA1/HPGDS/HPSE/…
umls:C0009324	Ulcerative Colitis	8.32912e-15	ABCG2/ACAD8/AOC1/ARHGEF7/ATN1/BCL2/CBFA2T3/CCL24/CCR5/CCR6/CCR9/CCRL2/CD28/CD34/CD68/CFLAR/CIITA/CLEC7A/CLIC1/CLU/CTLA4/CXCL16/CXCR2/CXCR6/ENO1/FAS/FCAR/FCGR2A/GAS7/GCNT2/GHRL/HAVCR2/HGF/HLA-E/HPGDS/HSPA1B/ICAM2/IKZF1/IL10/IL10RB/IL12B/IL18R1/IL1B/IL1R2/IL1RL1/IL1RN/IL24/IL27/IL5/IRF5/IRF8/ISG20/ITGAX/ITGB2/KRT7/LCN2/LGALS3/LRG1/LSP1/LTA/MIR143/MIR145/MIR21/MMP9/MPG/MUC2/MXI1/NAT1/NCF4/NFE2L2/NOD…
umls:C0346647	Malignant neoplasm of pancreas	8.72535e-15	ABCG2/ACP5/AGTR1/ANGPT2/AP5B1/ARHGAP24/ARHGEF7/ATN1/AURKA/AURKB/BCL2/BHLHE40/BRCA2/CALR/CCND2/CCR2/CCR5/CCR6/CCRL2/CD34/CD63/CD68/CD82/CDA/CDC25B/CDC25C/CDK2/CDKN1B/CFLAR/CLIC1/CLU/CNDP2/COPS5/CSF3/CTLA4/CTNND1/CTSD/CTSZ/CX3CR1/CXCR2/EEF1G/EGFL7/EIF4E/ENTPD1/EPHA2/ERCC1/EZR/FAS/FOSL2/FOXO1/FOXP1/FUT3/FUT4/GAPDH/GCNT2/GJB2/GPR182/GRAP2/GRB7/GSN/HGF/HMGA1/HNRNPU/HOXB2/HOXB3/HOXB7/HPGDS/HPSE/ICAM2/I…
umls:C0699790	Colon Carcinoma	8.85082e-15	ABCG2/ABI3/AIM2/ANGPT2/ANXA6/ARHGAP24/ARHGEF7/ASRGL1/ATN1/AURKA/AURKB/AXIN2/B3GNT8/BCL2/BCL2L2/BGLAP/BHLHE40/BIN1/BIRC7/BRCA2/BRD4/CALR/CCR5/CCR6/CD177/CD1D/CD63/CD82/CDC25C/CDHR2/CDK2/CDKN1B/CERS6/CFLAR/CHFR/CLIC1/CLU/CSF1R/CSF3/CTNND1/CTSD/CTSZ/CXCR2/CXCR5/DGKZ/DIABLO/DUSP2/EEF1G/EIF4E/ELANE/ENO1/EPHA2/ERCC1/EZR/FAS/FERMT3/FLI1/FOXO1/FPGS/FSD1/FUT3/FUT4/FUT6/FUT7/GCNT2/GNAI2/GRAP2/GSN/GTF2H3/HG…
umls:C0019693	HIV Infections	1.2691e-14	ABCG2/AGRP/ANGPT2/AP5B1/APOBEC3A/APOBEC3H/ARHGEF7/ASRGL1/ASXL1/ATN1/AZU1/BCL2/BCL6/BID/BLM/BRD4/BTLA/CALR/CAST/CCL1/CCL22/CCL24/CCR2/CCR5/CCR6/CCR9/CCRL2/CD177/CD1D/CD1E/CD244/CD247/CD27/CD28/CD34/CD3G/CD63/CD68/CD79A/CD82/CDA/CDC25C/CDK2/CDKL1/CDKN1B/CFLAR/CIITA/CLEC4A/CLEC7A/CLIC1/CSF3/CTLA4/CTNND1/CTSG/CX3CR1/CXCR2/CXCR5/CXCR6/DDX41/EIF4A1/EIF4G1/ENTPD1/EZR/FAS/FCER2/FCGR2A/FGR/FOXO1/FYN/G6PC/…
umls:C0033860	Psoriasis	1.73206e-14	ABCG2/ACAD8/ANGPT2/ANXA6/BCL2/CAST/CCL22/CCR2/CCR5/CCR6/CCRL2/CD1D/CD27/CD28/CD68/CLEC7A/CSF3/CSNK1D/CSTA/CTLA4/CX3CR1/CXCR2/EIF4E/ELANE/FPGS/GAPDH/GJB2/GRAP2/HLA-DMB/HLA-E/HPGDS/HPSE/HRH4/HTR2A/IFI27/IL10/IL12B/IL1B/IL1RN/IL24/IL27/IL32/IRF5/ISG20/ITGAM/ITGAX/ITGB2/KRT16/KRT17/LCN2/LTA/LTBR/MED15/MIR143/MIR21/MMP9/MTX1/MYOM2/NAT1/NFE2L2/NOD2/NOTCH4/NR1H3/NTRK1/PDCD1/PGLYRP1/PIK3CD/PLAT/PRF1/PRKC…
umls:C0023434	Chronic Lymphocytic Leukemia	5.43749e-14	ABCG2/ACOT11/ACTA2/ADAM28/ANGPT2/AP5B1/ARHGAP24/ARHGEF7/ART4/ASXL1/ATN1/AURKA/AURKB/BCL2/BCL6/BID/BMF/BRCA2/BTLA/C11orf21/CALR/CCL22/CCND2/CCR2/CD177/CD1D/CD2/CD22/CD247/CD27/CD28/CD34/CD5/CD79A/CDC25C/CDK2/CDKN1B/CFLAR/CSF1R/CSF3/CTLA4/CTNNBL1/CTSG/CXCR5/CXCR6/DUSP2/ENO2/ENTPD1/ERCC1/FAS/FCER2/FCGR2A/FOXP1/GNGT2/GRAP2/GRB7/HGF/HLA-E/HOXB7/HPGDS/IFI27/IKZF1/IL10/IL1B/IL1RL1/IL1RN/IL21R/IL24/IL5/I…
umls:C0042384	Vasculitis	1.75744e-13	ATN1/BCL2/CAST/CCR5/CD1E/CD28/CTLA4/CX3CR1/ELANE/ENO1/FAS/FCGR2A/GCNT2/HLA-E/IFIT3/IL10/IL12B/IL1B/IL1RN/IRF5/ISG15/ITGB2/LTA/LTB/LTBR/MMP11/MMP9/NOTCH4/PALLD/PDCD1/PRTN3/S100A8/S100A9/SERPINA1/SERPING1/SLC3A2/TLR4/TLR5/TNF
umls:C0035235	Respiratory Syncytial Virus Infections	3.07568e-13	BRD4/CCL1/CCL22/CCL24/CCR2/CCR5/CD28/CSF3/CSF3R/CTLA4/CX3CR1/CXCL16/CXCR2/FAS/FCER2/GRAP2/HAVCR2/HLA-E/IFI27/IFITM1/IFNGR2/IL10/IL10RB/IL12B/IL18R1/IL1B/IL1R2/IL1RN/IL24/IL27/IL5/IRF5/ISG15/ITGAX/ITGB2/KRT17/LTA/MMP9/MUC2/NOD2/NTRK1/P4HA2/PKLR/PRF1/PSMB8/PYCARD/RARRES3/RNF19A/SLC22A4/SOCS2/TAP1/TAP2/TLR4/TLR5/TLR9/TNF/TNFRSF1A/TRIM69
umls:C0017661	IGA Glomerulonephritis	4.81958e-13	ACSL1/ADD1/AGPS/AGTR1/AIM2/ANGPT2/AURKA/AURKB/BCL2/BID/C5AR1/CAB39/CCR2/CCR5/CCR6/CCRL2/CD1D/CD3G/CD68/CD79A/CDK2AP1/CDKN1B/CSF1R/CX3CR1/DDR1/EGFL7/EZR/FCAR/FCGR2A/FCGRT/FOSL2/FUT4/GALK2/GAPDH/GAS7/GCNT2/HLA-DMB/HLA-E/HPSE/IL10/IL1B/IL1RN/IL5/IRF5/IRF8/ITGAM/ITGAX/ITGB2/ITK/KIF2A/LCN2/LPGAT1/LRRC59/MBNL1/MINPP1/MIR192/MIRLET7B/MMP14/MMP9/MNDA/MS4A6A/MYO1F/MYOM2/NEIL3/NEU1/NOD2/NOTCH4/OLR1/PABPC4/…
umls:C0026764	Multiple Myeloma	1.69196e-12	ABCG2/ACP5/ADAM28/ANGPT2/AP5B1/ARHGAP24/ARHGEF7/ASRGL1/ASXL1/ATN1/AURKA/AURKB/BCL2/BCL6/BGLAP/BRD4/CCND2/CCR2/CCR5/CCR6/CCRL2/CD177/CD1D/CD22/CD27/CD28/CD34/CD5/CD68/CD79A/CD82/CDC25C/CDK2/CDKN1B/CFLAR/CIITA/CSF3/CTDSP1/CTLA4/CX3CR1/CXCR2/CXCR5/CXCR6/DDX41/DIABLO/DUSP2/EIF4E/EIF4G1/ENO1/FAS/FCAR/FCER2/FCGR2A/GAPDH/GCNT2/GFI1/GRAP2/HGF/HLA-E/HOXB7/HPGDS/HPSE/HSP90AB1/HSPA1B/ICAM2/IFI27/IKZF1/IL10/…
umls:C0079744	Diffuse Large B-Cell Lymphoma	1.69196e-12	ABCG2/AIM2/ARHGAP24/BCL2/BCL2L2/BCL6/BRCA2/C1RL/CCL22/CCND2/CCR2/CCR5/CD22/CD27/CD79A/CDC25C/CDC42BPB/CDK2/CDKN1B/CFLAR/CIITA/CLU/CSF3/CTLA4/CX3CR1/CXCR2/CXCR6/EIF4E/ERCC1/EZR/FAS/FCGR2A/FOXO1/FOXP1/FPGS/GCNT2/HGF/HLA-E/IFI27/IFNGR2/IKZF1/IL10/IL10RB/IL12B/IL1B/IL1RN/IL21R/IL27/IL5/IRF8/ITGAX/LGALS3/LMNA/LMO2/LTA/MIR145/MIR21/MIRLET7G/MTOR/MTX1/NOD2/NTRK1/PCBP4/PDLIM7/PIK3CD/PLAT/PRDM1/PRG2/PTPN6…
umls:C0003864	Arthritis	1.90782e-12	ACAD8/ACP5/ADAMTS4/ANGPT2/BCL2/C5AR1/CCR2/CCR5/CCR6/CCRL2/CD22/CD27/CD28/CHI3L2/CLEC5A/CSF3/CTLA4/CXCR2/CXCR6/ELANE/ENO1/ENTPD1/FCER2/FCGR2A/FCGRT/FOXO1/GCNT2/GRAP2/HGF/HK1/HLA-DPA1/HLA-E/HRH4/IL10/IL12B/IL1B/IL1RN/IL21R/IL27/IL32/ISG20/ITGAM/ITGB2/LTA/LTB/LTB4R2/LTBR/MMP14/MMP9/NDEL1/NLRC4/NOD2/OSCAR/PDCD1/PLD1/PSMB9/PTPRJ/PYCARD/REEP3/RETN/RNF19A/S100A8/S100A9/S100B/SERPINA1/SH3BP2/SLC11A1/SLC1…
umls:C0079731	B-Cell Lymphomas	1.90782e-12	ABCG2/ANGPT2/ARHGAP24/ATN1/AURKA/BCL2/BCL2L2/BCL6/BID/BLM/BRCA2/BRD4/BTLA/CBFA2T3/CCND2/CD22/CD27/CD28/CD5/CD79A/CDK2/CDKN1B/CFLAR/CIITA/CSF3/CTLA4/CXCR5/EIF4A1/ERCC1/FAS/FCER2/FCGR2A/FCGRT/FOXO1/FOXP1/FPGS/GAPDH/GCNT2/GRAP2/GSTO1/HAVCR2/HGF/HLA-E/HYAL2/IFI27/IL10/IL10RB/IL1B/IL1RN/IL27/IL5/ISG20/KRT7/LGALS3/LMNA/LMO2/LTA/LYPD5/MIR143/MIR145/MIR21/MIRLET7B/MMP9/MNDA/MTOR/NCOR2/PDLIM7/PIK3CD/POU2F…
umls:C0011854	Diabetes Mellitus, Insulin-Dependent	1.99532e-12	ABLIM1/ACAD8/ACOT7/ADAMTS4/ADD1/AGTR1/AIF1/ANGPT2/AP5B1/ATN1/AXIN2/BCL2/BGLAP/BID/BTLA/CCR2/CCR5/CD177/CD1D/CD1E/CD247/CD27/CD28/CD3E/CDC25C/CDK2/CIITA/CLEC2D/CLIC1/CNDP2/CTLA4/CTSH/CUX2/DDAH2/DDR1/DEXI/EGFL8/FAS/FCER2/FCGR2A/FCGRT/FGR/FOSL2/FYN/G6PC/GCNT2/GIMAP4/GIMAP5/GIMAP7/GSN/HAVCR2/HGF/HLA-DMB/HLA-DPA1/HLA-E/HPGDS/HPSE/HSPA1B/ICA1/IFNGR2/IKZF1/IKZF4/IL10/IL12B/IL18R1/IL1B/IL1RL1/IL1RN/IL21R…
umls:C0021390	Inflammatory Bowel Diseases	2.44572e-12	ABCG2/ACAD8/ADCY3/AGXT/ATN1/BCL2/CAST/CCR2/CCR5/CCR6/CCRL2/CD1D/CD68/CDKN1B/CIITA/CLEC7A/CSF3/CTLA4/CXCL16/CXCR2/CXCR5/DENND1B/DUSP16/EHD1/ENO1/ENTPD1/FCGR2A/FOSL2/GAPDH/GCNT2/GNAI2/GRAP2/HDAC7/HGF/HLA-E/HPGDS/HPSE/HSPA1B/ICA1/IKZF1/IL10/IL10RB/IL12B/IL18R1/IL1B/IL1RL1/IL1RN/IL21R/IL24/IL27/IL32/IL5/IRF5/ISG20/KLF6/LCN2/LGALS3/LSP1/LTA/LTB/MAP3K8/MIR21/MMP9/MTOR/MUC2/NCF4/NDFIP1/NOD2/NTRK1/PDCD1/…
umls:C0409974	Lupus Erythematosus	4.09005e-12	AIM2/ANXA6/BCL2/CALR/CAST/CD1D/CD2/CD244/CD247/CD27/CD28/CD72/CIITA/CPD/CTLA4/ENO1/FAS/FCAR/FCGR2A/FCGRT/FLI1/FLII/FOXO1/GIMAP5/HAL/HGF/HLA-DMB/HLA-E/HPGDS/IFNGR2/IL10/IL12B/IL1B/IL1RN/IL21R/IL5/IRF5/ISG20/ITGAM/ITGAX/KLRD1/LILRA3/LTA/MIR145/MIR21/MMP11/MMP9/MTOR/PDCD1/PKLR/PRDM1/PRF1/SLAMF1/SLC3A2/TAP1/TAP2/TLR4/TLR5/TLR9/TNF/TNFRSF1A/TNFSF13
umls:C0029408	Degenerative polyarthritis	4.12096e-12	ACP5/ADAMTS4/AIF1/AURKA/AXIN2/BCL2/BGLAP/CALR/CCL22/CCR2/CCR5/CCR6/CCRL2/CD247/CD68/CD82/CDA/CFLAR/CHI3L2/CLEC7A/CLIC1/CLU/CSF1R/CSNK1D/CSNK1E/CTSD/CX3CR1/CXCR5/DAPP1/DDR1/EFEMP2/ENO1/ERCC1/EZR/FAS/FOXO1/FOXP1/GAPDH/GCNT2/GRAMD4/GRAP2/HAVCR2/HGF/HIBCH/HPGDS/HPSE/IKBKE/IL10/IL18R1/IL1B/IL1R2/IL1RL1/IL1RN/IL21R/IL32/ITGB2/KRT17/LCN2/LGALS3/LMNA/LTA/LTB4R2/LTBR/MAP3K11/MCF2L/MIR140/MIR145/MIR21/MMP1…
umls:C0009319	Colitis	4.12096e-12	ACAD8/ATN1/BCL2/C5AR1/C5AR2/CAST/CBFA2T3/CCR6/CCR9/CCRL2/CD1D/CD28/CLEC7A/CSF1R/CSF3/CTLA4/CXCL16/CXCR2/ELANE/ENTPD1/FAS/GHRL/GIMAP5/GRAP2/HAVCR2/HGF/HPGDS/HPS4/IL10/IL10RB/IL1B/IL1RN/IL27/ISG20/ITGAM/ITGAX/LCN2/LRG1/LTB4R2/MAP3K8/MIR21/MMP9/MT2A/MUC2/NFE2L2/NOD2/NTRK1/PICALM/PIK3CD/PIK3R1/PILRA/PKM/PKN1/PLD1/PRDM1/PRTN3/PTGDS/RAG1/RETN/RNASE1/RNF19A/RUNX3/S100A8/S100A9/SETD2/SLC25A37/SLC3A2/SLPI…
umls:C0149678	Epstein-Barr Virus Infections	5.93705e-12	ANXA6/AP5B1/ARHGAP24/ART4/ATN1/BCL2/BCL6/CCR5/CD27/CD34/CD68/CTNNBL1/CTSH/CXCR2/ENTPD1/FAS/FCER2/FOXO1/GRAP2/HPGDS/IL10/IL1B/IL1RN/IL5/ISG20/ITGB2/ITK/LPAR5/MIR21/MMP9/PDLIM7/PRF1/PSMB9/PTPN6/RAG1/RNF19A/S100A9/SLAMF1/SLC11A1/SLC3A2/TAP1/TLR9/TNF/TNFAIP3/TNFAIP6/UNC13D
umls:C0024305	Lymphoma, Non-Hodgkin	6.15715e-12	AIF1/ARHGAP24/AURKA/BCL2/BCL2L14/BCL2L2/BCL6/BID/BIRC7/BLM/BRCA2/C1RL/C5AR1/CCL1/CCR9/CD28/CD34/CD5/CD79A/CDKN1B/CFD/CLU/CSF3/CTLA4/CTNND1/CX3CR1/CXCR5/DUSP2/EIF4E/EIF4G1/ERCC1/FAS/FCER2/FCGR2A/FOXO1/FOXP1/FPGS/GHRL/HAVCR2/HGF/HPGDS/IFNGR2/IL10/IL12B/IL1B/IL1R2/IL1RN/IL5/IRF8/ITGB2/LMO2/LSP1/LTA/MDS2/MMP9/NAT1/NCF4/NOD2/NR1H3/NTRK1/PDLIM7/PRF1/PRG2/PRRC2A/PSMB9/RAG1/RING1/SERPING1/SLC23A1/SLC38A1…
umls:C0042769	Virus Diseases	1.13291e-11	ABCG2/AGRP/AIP/AP5B1/BCL2/BID/BRD3/C5AR1/CCR2/CCR5/CD1D/CD27/CD28/CD300LF/CD34/CD68/CDK2/CDKN1B/CTLA4/DDR1/EIF4E/FAS/FOXO1/GCNT2/GFI1/GRAP2/HAVCR2/HGF/HLA-E/HTR2A/IFITM1/IL10/IL10RB/IL12B/IL1B/IL1RN/IL27/IL32/IL5/IRF5/IRF8/ISG15/ISG20/ITGAE/ITGAM/ITGAX/ITGB2/KLF6/LTA/LTBR/MMP9/MTOR/MYOM2/NAGLU/NFE2L2/NLRP6/NOD2/P4HB/PCBP4/PDCD1/PIK3CD/PKLR/PLAT/PRDM1/PRF1/PRKAR1A/PRSS57/PYCARD/RARRES3/RBFOX2/RNF1…
umls:C0026769	Multiple Sclerosis	1.55354e-11	ABCG2/ADAMTS4/AIF1/AP5B1/ARHGAP24/AXIN2/BCL2/BCL2L2/BRCA2/CAST/CCL1/CCL22/CCR2/CCR5/CD1D/CD1E/CD28/CD34/CDK2AP1/CFLAR/CIITA/CSF1R/CSF3/CTLA4/CTSZ/CX3CR1/CXCL16/CXCR2/CXCR5/CYTIP/DCTN1/DEXI/EHD1/ENTPD1/ERCC1/FAS/FCGR2A/FCGRT/GAPDH/GCNT2/GFI1/GPER1/GRAP2/HAVCR2/HCG18/HLA-DMB/HLA-E/HLA-F/HPGDS/HSPA1B/ICA1/IFNGR2/IL10/IL12B/IL18R1/IL1B/IL1RN/IL21R/IL27/IRF5/IRF8/ISG20/ITGAM/ITGAX/ITGB2/KIF1B/KIF5A/KL…
umls:C0007131	Non-Small Cell Lung Carcinoma	3.36833e-11	ABCG2/ACOT11/ADAM28/AIM2/ANGPT2/ARHGAP24/ARHGEF7/ATN1/AURKA/AURKB/AXIN2/BCL2/BCL2L2/BHLHE40/BIRC7/BMF/BTG2/C5AR1/CCND2/CCR6/CD177/CD28/CD34/CD82/CDA/CDC25B/CDC25C/CDK2/CDKN1B/CFLAR/CHFR/CHRNA3/CLU/CSF3/CSTA/CTLA4/CTNND1/CX3CR1/CXCL16/CXCR2/CXCR5/CXCR6/CYTIP/DCTN1/DDR1/DIABLO/DOK4/EIF4E/ELANE/ENO1/ENO2/EPHA2/ERCC1/ESYT1/EZR/FAS/FOXO1/FOXP1/FSD1/FUT4/GAPDH/GCNT2/GPER1/GRAP2/GSN/HAVCR2/HGF/HK1/HLA-E…
umls:C0038454	Cerebrovascular accident	5.22861e-11	ABCG2/ACOT7/ACTA2/ADCY9/ADD1/AGTR1/AGXT/ANGPT2/ARHGEF7/BCL2/BIN1/CAST/CCL22/CCR2/CCR5/CD34/CDKN1B/CIITA/CSF1R/CSF3/CSF3R/CTBP1/CTLA4/CX3CR1/CXCL16/DDAH2/EGFL7/ELANE/ENO2/ENTPD1/FAS/FCAR/FCGR2A/FLI1/FUT7/GAS7/GP6/GP9/GSTO1/HGF/HLA-E/HPGDS/HPSE/HRH1/HSPA1B/HTR2A/IL10/IL1B/IL1RN/IL21R/IRF5/ITGAE/ITGB2/ITM2C/KCNA2/KIF1B/LAMA3/LCN2/LGALS3/LIMK1/LMNA/LTA/LTB/LTB4R2/LTBR/MAP3K11/MIR145/MIR21/MIRLET7B/MM…
umls:C0178874	Tumor Progression	9.15752e-11	ABCG2/ABI3/ACAD8/ADAMTS4/AGTR1/ANGPT2/ARHGAP24/ARHGEF7/ATP11A/AURKA/AURKB/AZU1/BCL2/BCL9L/BHLHE40/BIN1/BLCAP/BRCA2/BRD4/BTG2/CALR/CCND2/CCR2/CCR5/CCR6/CCRL2/CD177/CD34/CD63/CD68/CD82/CDK2/CDK2AP1/CDKN1B/CLU/COPS5/CSF3/CSTA/CTLA4/CTNND1/CTSD/CTSZ/CXCL16/CXCR2/CXCR6/DDR1/DGKA/DIABLO/EFEMP2/EGFL7/EIF4E/EIF4G1/EPHA2/EZR/FAS/FGR/FLI1/FLII/FOSL2/FOXP1/GAPDH/GFI1/GNAI2/GPER1/GRAP2/GRB7/HGF/HLA-E/HMGA1/H…
umls:C0007134	Renal Cell Carcinoma	1.72467e-10	ABCG2/ACP5/ACTA2/AGTR1/AGXT/ALDH3B1/ANGPT2/ANKRD2/AP5B1/ARHGAP24/ARHGEF7/ASRGL1/AURKA/AURKB/AXIN2/BCL2/BGLAP/BHLHE40/BIRC7/C5AR1/CCR2/CD1D/CD34/CD3E/CD68/CD82/CDKN1B/CEP85L/CFLAR/CLU/CRADD/CSF1R/CTLA4/CTNNBL1/CTNND1/CTSD/CXCL16/CXCR2/CXCR6/DIABLO/EPHA2/EZR/FAS/G6PC/GAPDH/GCNT2/GRAP2/GRB7/HGF/HIF3A/HLA-E/HMGA1/HOXB2/HOXB3/HOXB7/HPGDS/HPSE/HSPA1B/IFI27/IGF2BP3/IL10/IL1B/IL24/IL31RA/IRF8/ISG20/ITK/K…
umls:C1961102	Precursor Cell Lymphoblastic Leukemia Lymphoma	1.97955e-10	ABCG2/ACP5/ANXA6/ARHGAP24/ARID5B/ASRGL1/ASXL1/ATN1/AURKA/AURKB/BCL2/BCL6/BGLAP/BIRC7/CCND2/CCR9/CD1D/CD2/CD22/CD27/CD28/CD34/CD7/CD72/CD79A/CDA/CDK2/CDKN1B/CEBPE/CSF1R/CSF3/CSGALNACT1/CTLA4/CXCR5/DDR1/DDX41/DPH1/ERCC1/FAS/FCGR2A/FCGRT/FPGS/FUT4/FYN/GFI1/GPER1/GSTO1/GYPC/HAL/HERPUD1/HLA-E/HPGDS/HPSE/IKZF1/IL10/IL12B/IL18R1/IL1B/IL1RN/IL24/KRT7/LCK/LMNA/LMO2/LTA/LTB/MAN2A1/MARCH8/MEIS1/MIR143/MIRLE…
umls:C0017636	Glioblastoma	2.19845e-10	ABCG2/ACP5/ADAMTS4/AGRP/AGXT/AIF1/AIM2/ANGPT2/AP5B1/APOBEC3A/ARHGAP24/ARHGEF7/ATN1/AURKA/AURKB/AXIN2/BCL2/BCL2L2/BCL6/BHLHE40/BRD4/BTG2/CALR/CAST/CCR2/CCR5/CD177/CD34/CD63/CDC14B/CDC25B/CDH5/CDK2/CDKN1B/CFLAR/CLU/CSF1R/CSF3/CSTA/CTNNBIP1/CTSD/CX3CR1/CXCR2/CXCR6/DGKA/ECE1/EIF4E/ENO1/ENO2/EPHA2/ERCC1/EZR/FAS/FCGRT/FOSL2/FOXO1/FOXP1/FSD1/FUT3/FUT4/G6PC/GAPDH/GCNT2/GPER1/GRAP2/GSN/HGF/HK1/HLA-E/HMGA1…
umls:C0280100	Solid tumour	2.72495e-10	ABCG2/ADAMTS4/ADORA2A/ARHGAP24/ARHGEF7/ASXL1/ATN1/AURKA/AURKB/BCL2/BGLAP/BIN1/BIRC7/BRCA2/CD177/CD63/CD68/CD82/CDA/CDK2/CDKN1B/CHFR/CSF1R/CSF3R/CTNND1/ECE1/EIF4E/EPHA2/EZR/FAS/FERMT3/FLI1/FLII/FOXO1/FOXP1/GAPDH/GCNT2/GRB7/HAL/HAVCR2/HGF/HK1/HLA-E/HPGDS/HPSE/ICAM2/IGF2BP3/IL10/IL1B/IL1RN/IL24/IRF8/ISG20/ITIH1/KLF6/LCN2/MEIS1/MIR21/MIRLET7A3/MMP9/MPG/MS4A3/MYB/NFE2L2/NRP2/NTRK1/PGLYRP1/PIK3CD/PKM/P…
umls:C0007847	Malignant tumor of cervix	2.78184e-10	AGXT/ARHGAP24/ARHGEF7/ASXL1/ATN1/AURKA/BCL2/BID/BLCAP/CALR/CCR2/CCR5/CD28/CD34/CD82/CDC25C/CDK2/CDKN1B/CFLAR/CHFR/CLU/CTLA4/DIABLO/EIF4E/ERCC1/EZR/FAS/FOXO1/GAPDH/GCNT2/GPER1/GRAP2/GSN/HAVCR2/HGF/HLA-E/HMGA1/HOXB2/HOXB7/HPGDS/HPSE/IFI27/IL10/IL12B/IL1B/IL1RN/IL24/ITK/KRT17/LCN2/LGALS3/LTA/METTL9/MIR143/MIR145/MIR21/MMP14/MMP9/MTOR/NANOG/NFE2L2/NTRK1/PABPC4/PIK3CD/PIWIL2/PIWIL4/PMEL/POU2F1/PRDM1/P…
umls:C0018133	Graft-vs-Host Disease	3.09687e-10	AGTR1/ANGPT2/ARHGAP24/ASXL1/ATN1/C5AR1/CCR5/CCR9/CD1D/CD1E/CD27/CD28/CD34/CLEC7A/CSF3/CTLA4/FAS/FCGR2A/GCNT2/HLA-E/HPSE/HSPA1B/IFNGR2/IL10/IL10RB/IL18R1/IL1B/IL1RN/IL21R/IL32/IL5/ISG20/ITGAX/ITGB2/KLRD1/KRT15/LTA/LTBR/MPG/MTX1/NOD2/NTHL1/PRF1/S100A8/S100A9/SERPINA1/SP110/SPA17/TET2/TLR4/TLR5/TNF/TNFRSF1A/TYMP
umls:C0023449	Acute lymphocytic leukemia	3.507e-10	ABCG2/ANXA6/ARHGAP24/ARID5B/ASRGL1/ASXL1/ATN1/AURKA/AURKB/BCL2/BCL6/CCND2/CCR9/CD1D/CD2/CD22/CD27/CD28/CD34/CD7/CD72/CD79A/CDK2/CDKN1B/CEACAM8/CEBPE/CSF1R/CSF3/CSF3R/CTLA4/CXCR5/DDX41/DPH1/FAS/FCGRT/FLI1/FLII/FOXP1/FPGS/FUT4/FYN/GFI1/GPER1/HAL/HDAC7/HERPUD1/HLA-E/HPGDS/HPSE/IKZF1/IL10/IL18R1/IL1B/IL1RN/IL24/ITGAM/KRT7/LCK/LMNA/LMO2/LTB/MARCH8/MEIS1/MIR143/MIRLET7B/MTOR/MTX1/MXD3/MYB/NT5C2/PIK3CD/…
umls:C0004153	Atherosclerosis	3.55894e-10	ABCG2/ADAMTS4/ADD1/ADORA2A/AGTR1/AIF1/ANGPT2/ARHGAP24/ARID5B/ATN1/BCL2/BID/BLM/CAST/CCR2/CCR5/CCR9/CD34/CD68/CDKN1B/CLU/CSF1R/CSF3/CTLA4/CX3CR1/CXCL16/CXCR2/CXCR6/DDAH2/DDR1/ECE1/ELANE/ENTPD1/EPHA2/FCGR2A/FOXO1/GCNT2/GHRL/GP6/GPER1/GRAP2/GSTO1/HAL/HGF/HLA-E/HMGA1/HPGDS/HPSE/HRH1/HSPA1B/IFI27/IFNGR2/IL10/IL12B/IL1B/IL1R2/IL1RL1/IL1RN/IL27/IL32/IL5/IRF5/ITGAM/ITGAX/ITGB2/LCN2/LGALS3/LMNA/LTA/LTB/LT…
umls:C0019196	Hepatitis C	4.31471e-10	AGRP/ANGPT2/ARHGAP24/ATN1/BCL2/BCL6/BID/BRD4/BTLA/CCL22/CCR2/CCR5/CD177/CD1D/CD28/CD300LF/CD34/CD68/CDKN1B/CSF3/CTLA4/CXCR2/DDR1/EIF4A1/EIF4E/EIF4G1/EPHA2/FAS/FOXO1/GAPDH/GCNT2/GP6/GRAP2/HAVCR2/HGF/HLA-E/HPGDS/IFI27/IFITM1/IL10/IL10RB/IL12B/IL18R1/IL1B/IL1R2/IL1RL1/IL1RN/IL24/ISG15/KIF1B/KLF6/KLRD1/LCK/LGALS3BP/LILRA3/LTA/MAP3K11/MIR21/MIR27A/MMP14/MMP9/MTOR/NAT1/NOTCH4/PDCD1/PIK3CD/PKLR/PRF1/PSM…
umls:C0007124	Noninfiltrating Intraductal Carcinoma	4.35696e-10	AGTR1/AURKA/BCL2/BCL6/BRCA2/CCND2/CD34/CD82/CDKN1B/CLU/COPS5/CTLA4/CTSD/DDR1/EIF4E/GRB7/GSN/HGF/HOXA5/HPGDS/HPSE/IRF5/ISG20/ITK/KRT15/LGALS3/LMNA/MIR140/MIR21/MMP11/MMP9/MYB/NCOR2/NEU1/NOD2/NOTCH4/NRP2/PCBP4/PDZK1IP1/PER1/PIK3CD/PYCARD/RASSF1/RNASE1/RUNX3/S100B/SNCG/SOX2/SREBF1/TIE1/TIPARP
umls:C0019829	Hodgkin Disease	4.71834e-10	ADD1/ADORA2A/ATN1/BCL2/BCL6/BRCA2/CAST/CCL22/CCR5/CD34/CDKN1B/CFLAR/CIITA/CLU/CSF3/DDR1/DEXI/DIABLO/EIF4E/ELANE/FAS/FCER2/FOXO1/FOXP1/GCNT2/HGF/HLA-E/HPGDS/IKBKE/IL10/IL12B/IL1B/IL5/LMO2/LTA/LTB/MIR21/MIR26B/MMP9/PDCD1/PDLIM7/PIK3CD/PIK3R1/PRDM1/PSMB9/PVT1/RASSF1/RHOH/SATB1/SERPINA1/SIRT2/SLC2A14/SLC3A2/SPI1/TLR4/TNF/TNFAIP3/TNFSF13/TNFSF4/XRCC3/ZAP70
umls:C0003850	Arteriosclerosis	5.47077e-10	ABCG2/ADAMTS4/ADD1/AGTR1/AIF1/ANGPT2/ARHGAP24/ARID5B/ATN1/BCL2/BID/BLM/CAST/CCR2/CCR5/CCR9/CD34/CD68/CDKN1B/CLU/CSF1R/CTLA4/CX3CR1/CXCL16/CXCR2/CXCR6/DDAH2/DDR1/ECE1/ENTPD1/EPHA2/FOXO1/GCNT2/GPER1/GRAP2/GSTO1/HAL/HGF/HLA-E/HMGA1/HPGDS/HPSE/HRH1/HSPA1B/IFI27/IL10/IL1B/IL1RL1/IL1RN/IL27/IL32/IL5/ITGAM/ITGAX/ITGB2/LCN2/LGALS3/LMNA/LTA/LTB4R2/LTBR/MIR145/MIR21/MIR27A/MMP11/MMP14/MMP9/MPG/MT2A/NFE2/NF…
umls:C0029925	Ovarian Carcinoma	5.47077e-10	ABCG2/ACRBP/AGTR1/ANGPT2/ANXA6/AP5B1/ARHGAP24/ARHGEF7/ASRGL1/ATN1/AURKA/AURKB/AXIN2/BCL2/BIRC7/BLM/BRCA2/BRD4/CALR/CASC15/CAST/CCL22/CCND2/CCR2/CCR9/CD247/CD34/CD3E/CD63/CD68/CD82/CDC25C/CDK2/CDK2AP1/CDKN1B/CFLAR/CHFR/CLEC11A/CLEC7A/CLU/CSF1R/CSF3/CSF3R/CTLA4/CTNND1/CTSD/CX3CR1/CXCR2/CXCR6/DIABLO/DPH1/DUSP2/ECE1/EFEMP2/EIF4E/EPHA2/ERCC1/EZR/FAS/FGFBP2/FLI1/FLII/FOSL2/FOXO1/FOXP1/G6PC/GAPDH/GCNT2/…
umls:C3495559	Juvenile arthritis	5.74089e-10	ACRBP/APOBEC3A/CCR5/CD247/CIITA/CLU/CTLA4/CTSH/CXCL16/CXCR6/DDR1/DUSP2/FAS/FAXDC2/FOSL2/FOXP1/FUT7/HLA-DPA1/HLA-E/IL10/IL1B/IL1RN/IRF5/ISG20/KIF5A/KSR1/LTA/MAD1L1/MAFF/NDEL1/NOD2/OLR1/PER1/PRF1/PSMB8/PSMB9/RBM47/S100A8/S100A9/SH2D2A/SLC11A1/STAB1/TAP1/TAP2/TAPBP/TCF7L2/TLR4/TNF/TNFAIP3/TNFAIP6/TNFAIP8/TNFRSF1A/TREM1/UBASH3A/UNC13D
umls:C0033578	Prostatic Neoplasms	6.57721e-10	ABCG2/ACP5/ACRBP/AHCYL2/ATN1/AURKA/BCL2/BGLAP/BIN1/BRCA2/BRD4/CALR/CCND2/CCR5/CCR6/CCR9/CD177/CD68/CD82/CDC25B/CDC25C/CDK2/CDKN1B/CFLAR/CLU/CREB3L4/CSF1R/CSNK1E/CTBP1/CTLA4/CTNNBL1/CTNND1/CTSD/CX3CR1/CXCL16/CXCR6/DDR1/DIABLO/DNASE1L2/EFEMP2/ENO1/EPHA2/ERCC1/EZR/FAS/FOXO1/FOXP1/FSD1/FUT4/FYN/GAPDH/GFI1/GHRL/GJB2/GRB7/GSTO1/HERPUD1/HGF/HIPK3/HLA-E/HPGDS/HPSE/HSP90AB1/IL10/IL1RN/IL24/IL27/ISG20/ITGA…
umls:C3714514	Infection	6.57721e-10	APOBEC3H/BCL2/CCL24/CCR5/CD1D/CD2/CD27/CD63/CIITA/CSF3/CTBP1/CTLA4/CX3CR1/CXCR5/DHRS9/EIF4E/EIF4G1/EZR/FAS/FCAR/FCGR2A/FUT3/GHRL/HLA-E/HSD11B1/HSPA1B/IFNGR2/IKBKE/IL10/IL10RB/IL12B/IL18R1/IL1B/IL1R2/IL1RL1/IL1RN/IL5/ITGB2/KLRD1/LGALS3/LST1/LTA/MIR21/MMP9/NAT1/NOD2/NTRK1/PDCD1/PILRA/PLAT/PRF1/PSMB8/PTCRA/RASSF1/RETN/RPTOR/RUNX3/S100B/SERPINA1/SLAMF1/SLC11A1/SLC23A1/SLPI/SP110/SP140/SPI1/SSTR3/TAP1…
umls:C0005684	Malignant neoplasm of urinary bladder	1.06e-09	AGTR1/ANGPT2/AOC1/AP5B1/ARHGAP24/ATN1/AURKA/AXIN2/B9D2/BCL2/BCL2L14/BLCAP/BLM/BRCA2/BTG2/CALR/CCL22/CCR2/CCR5/CD82/CDC25B/CDC25C/CDK2/CDKN1B/CFLAR/CHRNA3/CLU/CSF1R/CSF3/CSTF1/CTLA4/CTNNBL1/CTSD/CTSH/CX3CR1/EPHA2/ERCC1/EZR/FAS/FCGR2A/FOXO1/FSD1/FUT7/GAPDH/GCNT2/GJB2/GSN/GSTO1/HERPUD1/HGF/HLA-E/HLA-F/HMGA1/HOXB2/HPGDS/HPSE/HSPA1B/IFI27/IFNGR2/IGF2BP3/IL10/IL12B/IL1B/IL1RN/IL27/IL5/ISG15/ITK/KRT15/K…
umls:C1140680	Malignant neoplasm of ovary	1.11502e-09	ABCG2/ACRBP/AGTR1/ANGPT2/ANXA6/AP5B1/ARHGAP24/ARHGEF7/ASRGL1/ATN1/AURKA/AURKB/AXIN2/BCL2/BIRC7/BLM/BRCA2/BRD4/CASC15/CAST/CCL22/CCND2/CCR2/CCR9/CD34/CD68/CD82/CDC25B/CDC25C/CDK2/CDK2AP1/CDKN1B/CFLAR/CHFR/CLEC11A/CLU/CSF1R/CSF3/CSF3R/CTLA4/CTSD/CXCR2/CXCR6/DIABLO/EFEMP2/EIF4E/EPHA2/ERCC1/EZR/FAS/FLI1/FLII/FOSL2/FOXO1/FOXP1/G6PC/GAPDH/GCNT2/GJB2/GNAI2/GPER1/GRAP2/GRB7/HDAC7/HGF/HLA-E/HMGA1/HOXB2/HP…
umls:C0598766	Leukemogenesis	1.34515e-09	ANGPT2/ARHGAP24/ART4/ASXL1/BCL2/BCL2L2/BCL6/BIN1/BRD4/BTLA/CBFA2T3/CD34/CD5/CDK2/CDKN1B/CSF1R/CSF3/CSF3R/CTLA4/CTSG/CX3CR1/CXCR2/CXCR5/CXCR6/DDR1/EIF4E/EIF4G1/FAS/FCGR2A/FLI1/FLII/FOXO1/FOXP1/GFI1/GSN/HMGA1/HOXA5/HSP90AB1/IFI27/IKZF1/IL10/IL18R1/IL1B/IL1RN/IRF8/ISG20/ITK/LMO2/LTB/MEIS1/MIR21/MIRLET7B/MMP9/MTOR/MXI1/MYB/NCOA2/NCOR2/NFE2L3/PCBP4/PDLIM7/PICALM/PIK3CD/PKLR/PKN1/PRDM1/PSMB9/PTPN6/PTPR…
umls:C0010346	Crohn Disease	1.42932e-09	ABCG2/ABLIM1/ACAD8/ATN1/BCL2/CCR5/CCR6/CCR9/CCRL2/CD244/CD28/CD300LF/CSF1R/CTLA4/CX3CR1/CXCL16/CXCR2/DENND1B/ENTPD1/FAS/FCGR2A/FUT3/FUT7/GAPDH/GCNT2/GHRL/GRAP2/HGF/HLA-E/HPSE/HSPA1B/IFNGR2/IKZF1/IL10/IL10RB/IL12B/IL18R1/IL1B/IL1RL1/IL1RN/IL24/IL27/IL32/IRF5/IRF8/ISG20/ITGAE/ITGAM/ITGAX/ITGB2/KLF6/KSR1/LCN2/LGALS3/LRG1/LTA/LTB/MAP3K8/MIR21/MMP9/MPG/MTX1/MUC2/NCF4/NLRC4/NLRP6/NOD2/P4HA2/PDCD1/PKM/P…
umls:C0006274	Bronchiolitis, Viral	1.42976e-09	CCL1/CCL22/CCL24/CCR2/CCR5/CD28/CSF3/CSF3R/CTLA4/CXCL16/CXCR2/FCER2/HAVCR2/IFNGR2/IL10/IL10RB/IL12B/IL18R1/IL1B/IL1R2/IL1RN/IL24/IL27/IL5/IRF5/ITGB2/LTA/MUC2/NOD2/P4HA2/PRF1/PSMB8/SLC22A4/SOCS2/TAP1/TAP2/TLR4/TLR5/TLR9/TNF/TNFRSF1A
umls:C0243026	Sepsis	1.79793e-09	ANGPT2/BCL2/C5AR1/CAST/CCR2/CD177/CD22/CSF3/CTSG/CXCR2/EIF4E/ELANE/ENTPD1/FAS/FCAR/FCGR2A/FLI1/FYN/GAPDH/GRAP2/GSN/HPSE/HSPA1B/IFI27/IL10/IL12B/IL1B/IL1RL1/IL1RN/IL27/IL32/ISG20/ITGAM/ITGB2/LCN2/LST1/LTA/LTBR/MIR143/MIR21/MMP9/MTOR/NFE2/NFE2L2/NOD2/NOTCH4/P2RY2/PCBP4/PDCD1/PIK3CD/PLAT/PNOC/PNPLA2/PRF1/RETN/RNF19A/RXRA/S100A8/S100A9/SERPINF1/SERPING1/SIGLEC9/SIT1/SLC52A2/SOCS2/SPI1/TLR4/TLR5/TLR9/…
umls:C0023473	Myeloid Leukemia, Chronic	2.24606e-09	ABCG2/ANXA6/ARHGAP24/ARSB/ASXL1/ATN1/AURKA/AURKB/BCL2/BCL2L2/BCL6/BID/CCND2/CD177/CD1D/CD1E/CD247/CD27/CD34/CD68/CDK2/CDKN1B/COPS5/CSF3/CSF3R/CTDSP1/EIF4A1/ELANE/FAS/FCER1G/FLI1/FLII/FOXO1/FUT4/GCNT2/GRAP2/GRB7/HGF/HLA-E/HOXA5/HPGDS/HPSE/IFI27/IFNGR2/IKZF1/IL10/IL18R1/IL1B/IL1RN/IL24/IL32/IL5/IRF5/IRF8/ISG20/ITGAM/ITGB2/LCN2/LGALS3/LMNA/LTA/LTB/LTBR/MIR21/MMP11/MMP14/MMP9/MPG/MTOR/MYB/NKG7/NTRK1/…
umls:C0009375	Colonic Neoplasms	3.03841e-09	ABCG2/ACTA2/AMPD3/AURKA/AXIN2/B3GNT8/BCL2/BCL9L/BID/BIN1/BRCA2/CALR/CAST/CCND2/CDK2/CFLAR/CLIC1/CLU/CSF3/CTLA4/DIABLO/EFEMP2/EGFL7/EIF4E/ENO1/ERCC1/EZR/FAS/FOXP1/GAPDH/GHRL/GRAP2/HLA-E/HRH1/HRH4/IL10/IL1B/IL1RN/IL32/ITK/KDM6B/KSR1/LCN2/LGALS3/LGALS3BP/MEIS1/MIR143/MIR145/MIR191/MIR192/MMP14/MMP9/MTOR/MUC2/MYB/NANOG/NAT1/NFE2L2/NOD2/OGFR/PALLD/PIK3CD/PIK3R1/PKM/PLCB1/PRF1/PRKCZ/PSMB8/PSMB9/RNASE1/…
umls:C0024143	Lupus Nephritis	3.35714e-09	AGTR1/ANXA6/AXIN2/C5AR1/CCR2/CCR5/CD244/CLU/DDR1/DNASE1L3/ENO1/FCAR/FCGR2A/FCGRT/FLI1/FLII/HGF/HLA-E/IKZF1/IL10/IL12B/IRF5/MMP9/MT2A/MTOR/NFE2L2/NIN/PDCD1/PGM1/PSMB8/RARRES3/RETN/SERPING1/TGFBRAP1/TLR4/TLR5/TLR9/TNF/TNFAIP3/TNFSF13/TNFSF4
umls:C0024117	Chronic Obstructive Airway Disease	3.52388e-09	ACOT7/ADORA2A/AGTR1/ANGPT2/ARHGEF7/ASRGL1/AURKA/AXIN2/BCL2/BCL6/BLM/BRCA2/BRD4/C5AR1/CCL1/CCR2/CCR5/CCR6/CCRL2/CD1D/CD1E/CD28/CD63/CD68/CDC25B/CDC25C/CDKN1B/CDYL/CHRNA3/CLEC7A/CSF1R/CSF3/CSTA/CSTF1/CTLA4/CTSH/CX3CR1/CXCR2/CXCR6/EIF4E/ELANE/ERCC1/EZR/FAS/FOXO1/GPR182/GSTO1/HGF/HLA-E/HOXA5/HPGDS/HTR2A/IFNGR2/IL10/IL12B/IL1B/IL1RL1/IL1RN/IL27/IL32/ITGAM/ITGB2/LMO2/LTA/LTB/MIR21/MMP14/MMP9/NFE2L2/NOD…
umls:C0302592	Cervix carcinoma	3.67849e-09	AGXT/ARHGAP24/ARHGEF7/ASXL1/ATN1/AURKA/BCL2/BID/BLCAP/BRCA2/CALR/CCR2/CCR5/CD28/CD34/CD82/CDC25C/CDK2/CDKN1B/CFLAR/CHFR/CLU/CTLA4/DIABLO/EIF4E/EPHA2/ERCC1/EZR/FAS/FOXO1/FPGS/GAPDH/GCNT2/GPER1/GRAP2/GSN/HAVCR2/HGF/HLA-E/HLA-F/HMGA1/HOXB2/HOXB7/HPGDS/IFI27/IL10/IL12B/IL1B/IL1RN/IL24/ITK/KRT17/LCN2/LGALS3/LTA/METTL9/MIR143/MIR145/MIR21/MMP14/MMP9/MTOR/NANOG/NFE2L2/PABPC4/PDCD1/PIK3CD/PIWIL4/PMEL/PRD…
umls:C0549473	Thyroid carcinoma	4.76462e-09	ARHGAP24/AURKA/AURKB/BCL2/BRCA2/CCND2/CCR6/CCRL2/CD34/CDH5/CDK2/CDKN1B/CLU/CSF1R/FAS/GAPDH/GHRL/GRAP2/GSTO1/HGF/HLA-DPA1/HLA-E/HMGA1/HPGDS/HPSE/IFI27/IGF2BP3/IL10/IL1B/IL32/IRF5/ITK/KSR1/LCN2/LGALS3/LIMK1/MADD/MAP3K8/MIR145/MIR21/MMP14/MMP9/MPG/MTOR/NCOA4/NFE2L2/NTRK1/OGFR/PDLIM7/PDZK1IP1/PIK3CD/PKM/PKN1/PNKD/PPP6C/PRF1/PRKAR1A/PTGDS/PTPRJ/PYCARD/RAPGEF3/RASSF1/RASSF5/RNF19A/RNH1/RXRA/S100A8/S100…
umls:C2931822	Nasopharyngeal carcinoma	5.31553e-09	ABCG2/AGTR1/ARHGAP24/ARHGEF7/AURKB/BCL2/BLM/BRCA2/BRD3/CDC25C/CDK2/CDK2AP1/CFLAR/CHFR/CHRNA3/COPS5/CSF1R/CSTA/CTSD/CXCR2/DDR1/EIF4E/EIF4G1/ELANE/ENO1/EPHA2/ERCC1/EZR/FAS/FCER2/FGD4/FSD1/GCNT2/HGF/HLA-E/HLA-F/HOXA2/HPGDS/HSPA1B/IFI27/IL10/IL1B/IL27/IRF8/ITK/LIMK1/LMNA/LPAR5/LTBR/MAP3K8/MED15/MIR143/MIR145/MIR192/MIR21/MMP14/MMP9/MXI1/NIN/P2RY2/PDLIM7/PIK3CD/PLAT/PNPLA2/PSMB9/PTPN6/RARRES3/RASSF1/S…
umls:C0021051	Immunologic Deficiency Syndromes	5.49348e-09	ADAM28/AGRP/ATN1/BCL2/CALR/CCR2/CCR5/CD247/CD28/CD34/CD3E/CD63/CD68/CFD/CIITA/CLU/CSF3/CTLA4/CXCR6/EGFL7/FERMT3/FLI1/FLII/FOXO1/HGF/HLA-E/HPSE/IL10/IL18R1/IL1B/IL27/IRF8/ITGB2/ITK/LTBR/MAD1L1/MIR143/MIR21/MTOR/NFE2L2/NT5C2/PDCD1/PDLIM7/PIK3CD/PLCG2/PRF1/PRKAR1A/RAG1/RARA/RHBDF1/RUNX3/SERPINA1/SLC25A37/SLC3A2/SOX2/SP110/TLR4/TNF/TNFSF13/TTC7A/VAMP8/ZAP70
umls:C0024138	Lupus Erythematosus, Discoid	5.96029e-09	AIM2/ANXA6/BCL2/CALR/CAST/CD1D/CD2/CD244/CD247/CD27/CD28/CD3G/CTLA4/ENO1/FAS/FCGR2A/FCGRT/FLI1/FLII/FOXO1/HAL/HGF/HLA-E/HPGDS/IL10/IL1B/IL1RN/IL21R/IRF5/ISG20/ITGAM/ITGAX/KRT15/LILRA3/LTA/MIR145/MIR21/MMP11/MMP9/MTOR/PDCD1/PKLR/PRDM1/PRF1/SLAMF1/SLC3A2/TAP2/TLR4/TLR5/TLR9/TNF
umls:C0024131	Lupus Vulgaris	6.455e-09	AIM2/ANXA6/BCL2/CALR/CAST/CD1D/CD2/CD244/CD247/CD27/CD28/CTLA4/ENO1/FAS/FCGR2A/FCGRT/FLI1/FLII/FOXO1/HAL/HGF/HLA-E/HPGDS/IL10/IL1B/IL1RN/IL21R/IRF5/ISG20/ITGAM/ITGAX/KLF6/LILRA3/LTA/MIR145/MIR21/MMP11/MMP9/MTOR/PDCD1/PKLR/PRDM1/PRF1/SLAMF1/SLC3A2/TAP2/TLR4/TLR5/TLR9/TNF
umls:C0038356	Stomach Neoplasms	7.44427e-09	ACAD8/ADAM28/AGTR1/ANGPT2/ARHGAP24/AURKA/AURKB/BCL2/BID/CALR/CCL22/CCND2/CCR2/CD247/CD34/CDA/CDC25C/CDKN1B/CFLAR/CHFR/CNDP2/CSNK1D/CSNK1E/ECE1/EGFL7/ENO1/EPHA2/ERCC1/FAS/FOXP1/FSD1/FYN/GCNT2/GHRL/GJB2/HAVCR2/HOXA2/HPSE/HRH4/HSPA1B/ICAM2/IFITM1/IFNGR2/IL10/IL12B/IL1B/IL1RN/IL32/IL5/KLF6/LGALS3/LGALS3BP/LIMS2/LTA/MAP3K8/MIR145/MIR21/MIR27A/MMP11/MMP14/MMP9/MT2A/MTOR/MUC2/NAT1/NFE2L2/NOD2/NTHL1/OLFM…
umls:C0014072	Experimental Autoimmune Encephalomyelitis	7.44427e-09	ABCG2/AIF1/BHLHE40/C5AR1/CCL1/CCR2/CCR5/CD1D/CD2/CD28/CD34/CFLAR/CIITA/CLU/CSF3/CTLA4/CX3CR1/CXCR2/ENTPD1/FUT7/GCNT2/GRAP2/GSTO1/HAVCR2/HLA-E/HPSE/HRH1/IL10/IL12B/IL18R1/IL1B/IL1RN/IL27/IL5/ISG20/KCNAB2/LCN2/LGALS3/LTA/MIR21/MMP9/NFE2L2/NOD2/NTRK1/PRG2/RAG1/RNF19A/S100A8/S100A9/SEMA4A/SLC25A37/SLPI/TLR4/TLR9/TNF/TNFRSF1A/TREM2/TRPM2
umls:C0017638	Glioma	7.68574e-09	ABCG2/ACOT7/ACSL5/ADAMTS4/AGPS/AIF1/ANGPT2/ANXA6/AP5B1/APOBEC3A/ARHGAP24/ARHGEF7/ATN1/AURKA/AURKB/BCL2/BCL2L2/BRCA2/BTG2/CAB39/CALR/CASC2/CCL22/CCR2/CCR5/CCR6/CD177/CD247/CD27/CD34/CD63/CDC25B/CDC25C/CDH5/CDK2/CDKN1B/CFLAR/CIITA/CLEC2D/CLIC1/CLU/CSF1R/CSF3/CTNNBIP1/CTNND1/CTSD/CX3CR1/CXCL16/CXCR6/DDR1/DIABLO/DNASE1L3/DUSP2/EGFL7/EIF4E/ENTPD1/EPHA2/ERCC1/EZR/FAS/FOXO1/FUT4/FYN/G6PC/GAPDH/GAS7/GCNT…
umls:C0026691	Mucocutaneous Lymph Node Syndrome	7.68574e-09	AGTR1/ANGPT2/CCR2/CCR5/CLEC5A/CLEC7A/CSF3/CTLA4/CX3CR1/CXCR2/FCGR2A/HGF/HLA-E/IL10/IL12B/IL1B/IL1RN/ISG20/LNX1/LTA/MIR145/MIR21/MMP11/MMP9/PRF1/PRRC2A/S100A8/S100A9/SERPINA1/SLC11A1/SLC3A2/SP140/SRC/TAP2/TNF/TNFAIP3/TNFRSF1A/TNFSF13
umls:C0867389	Chronic graft-versus-host disease	7.68574e-09	AGTR1/CCL22/CCR6/CCRL2/CD1D/CD27/CD34/CLU/CTLA4/FOSL2/HGF/HLA-E/HLA-F/HPSE/IL10/IL1B/IL1RN/IL32/IL5/ISG20/LTB/SERPINA1/TLR9/TNF/TYMP
umls:C0007115	Malignant neoplasm of thyroid	7.68574e-09	ARHGAP24/AURKA/BCL2/BRCA2/CCND2/CCR6/CCRL2/CD34/CDH5/CDK2/CDKN1B/CLU/CSF1R/FAS/GAPDH/GRAP2/GSTO1/HGF/HLA-E/HMGA1/HPGDS/HPSE/IFI27/IL10/IRF5/ITK/KSR1/LCN2/LGALS3/LIMK1/MADD/MAP3K8/MIR145/MIR21/MMP14/MMP9/MTOR/NCOA4/NFE2L2/NTRK1/OGFR/PDLIM7/PDZK1IP1/PIK3CD/PKM/PKN1/PPP6C/PRF1/PRKAR1A/PTPRJ/PYCARD/RASSF1/RASSF5/RNF19A/RNH1/S100B/SLC38A1/SPAG9/SRC/SSTR3/TIPARP/TNF/TXNRD2/XRCC3
umls:C0007570	Celiac Disease	7.68574e-09	ACAD8/ARHGAP31/BCL2/CCR2/CCR5/CCR9/CCRL2/CD1D/CD247/CD28/CD3D/CD3E/CD3G/CIITA/CTLA4/CTSH/FAS/FCGR2A/FCGRT/GCNT2/GHRL/HLA-E/HPGDS/HSPA1B/IL10/IL12B/IL18R1/IL1B/IL1RL1/IL1RN/IL5/ISG20/LTA/MADD/NOD2/PDCD1/PLEK/PPP6C/PRF1/RAG1/RUNX3/S100A8/S100A9/S100B/SERPINA1/SIRT2/SLC11A2/SLC22A4/SLC3A2/TAP2/TIPARP/TLR4/TNF/TNFAIP3/TNFSF13/TNFSF4/TRIM69/UBASH3A
umls:C0036202	Sarcoidosis	8.94153e-09	AGTR1/ANXA6/AP5B1/CCDC88B/CCL22/CCR2/CCR5/CD177/CD68/CIITA/CTLA4/CX3CR1/FAS/GCNT2/HAVCR2/HGF/HLA-DMB/HLA-E/HSPA1B/IFNGR2/IL10/IL12B/IL18R1/IL1B/IL1RN/IL5/ISG20/ITGAE/ITK/LTA/NOD2/P4HB/PSMB8/S100A8/S100A9/SIRT2/SLC11A1/SLC3A2/TAP1/TAP2/TLR4/TLR9/TNF/TNFRSF1A
umls:C0021368	Inflammation	1.17937e-08	ACP5/ACSL6/AGTR1/AIF1/ANGPT2/B9D2/BIN1/C5AR1/CCL1/CCR2/CCR5/CCR6/CD28/CD3E/CD68/CLU/CTLA4/CTSD/CTSG/CX3CR1/CXCL16/CXCR2/DUSP2/ELANE/FAS/FCAR/FCGR2A/GHRL/HGF/HRH1/HSD11B1/HSPA1B/HTR2A/IFRD1/IL10/IL10RB/IL12B/IL1B/IL1R2/IL1RN/IL27/IL32/IL5/LCN2/LIMK1/LSP1/LST1/LTA/MMP9/MT2A/MTOR/MUC2/NAT1/NFE2L2/NOD2/NR1H3/PDE4D/PLAT/PLTP/PRRC2A/PRTN3/PTCRA/RETN/RORC/RXRA/S100A8/S100A9/S100B/SERPINA1/SERPINF1/SERPI…
umls:C1168401	Squamous cell carcinoma of the head and neck	1.17937e-08	ABCG2/ANXA6/ARHGAP24/ARHGEF7/ATN1/AURKA/AURKB/BCL2/BHLHE40/BRCA2/CCR5/CD177/CDK2/CLU/CSF3/CSF3R/CSTA/CXCR6/CYTIP/DIABLO/EIF4E/EPHA2/ERCC1/FAS/FES/FSD1/GAPDH/GCNT2/GRAP2/HGF/HLA-E/HOXA5/HPGDS/HPSE/IFI27/IL10/IL18R1/IL1B/IL24/IL32/ISG20/KDM6B/KRT17/LAMA3/LAT/LCK/LGALS3/LY6K/MAP3K8/MARCH8/MDS2/MED15/MIR191/MIR21/MIR26B/MIRLET7B/MMP14/MMP9/MTOR/NAT1/NFE2L2/NRP2/NTRK1/OGFR/PER1/PIK3CD/PTGFRN/PTPRJ/RAR…
umls:C0001418	Adenocarcinoma	1.17937e-08	ABCG2/ACSL5/ACTA2/ADAM28/AGTR1/AGXT/ANGPT2/APBA2/ARHGAP24/ARHGEF7/AURKA/AURKB/BCL2/BID/BRCA2/CALR/CCND2/CCR5/CD177/CD28/CD34/CD3E/CD63/CD82/CDA/CDK2/CDKN1B/CFLAR/CHFR/CHRNA3/CLU/CREB3L4/CSF1R/CSTA/CTLA4/CTNNBIP1/CTNNBL1/CTNND1/CTSD/CTSZ/CX3CR1/CXCR2/CXCR5/DDR1/DIABLO/ECE1/EEF1G/EIF4E/ENO1/EPHA2/ERCC1/FAS/FSD1/FUT4/FYN/GAPDH/GCNT2/GHRL/GRAP2/GRB7/GSN/HGF/HLA-E/HMGA1/HOXB2/HOXB7/HPGDS/HPSE/HRH4/HSD…
umls:C0004943	Behcet Syndrome	1.3964e-08	AIM2/BCL2/CCR5/CD28/CLASP2/CTLA4/CXCR2/DDR1/ENO1/FAS/FCGR2A/FOXO1/FOXP1/HCG18/HLA-E/HLA-F/HPGDS/IL10/IL12B/IL1B/IL1R2/IL1RN/IL27/ITGAX/ITGB2/JARID2/KLRD1/LTA/LTBR/LZTFL1/MCTP2/MDC1/MIR21/MMP9/NOD2/NTRK1/PDCD1/S100A8/S100A9/SERPINA1/SLC11A1/SLC22A4/TAP1/TAP2/TLR4/TLR9/TNF/TNFAIP3/TNFRSF1A/TXK/WDFY4
umls:C0031106	Periodontitis, Juvenile	1.98357e-08	CTLA4/DGKA/FCAR/FCGR2A/HLA-E/IL10/IL12B/IL1B/IL1RN/IRF5/ITGAM/ITGB2/LTBR/MMP9/NOD2/PRDM1/S100A8/SERPINA1/SLC23A1/TGFBRAP1/TLR4/TNF/TNFRSF1A/TREM1
umls:C0024301	Lymphoma, Follicular	2.08929e-08	AIF1/BCL2/BCL2L2/BCL6/BRCA2/BTLA/CCL22/CCR5/CD34/CD68/CFLAR/CTLA4/CXCR5/ERCC1/FAS/FCER2/FCGR2A/FOXO1/FOXP1/FPGS/GAPDH/IFI27/IL10/IL12B/IL21R/IL27/IL31RA/IL5/IRF8/ISG20/LMO2/LTA/MIR145/MMP9/MNDA/MTOR/NAT1/PDCD1/PIK3CD/PRDM1/PRG2/PTPN6/PTPRJ/PVT1/RAG1/RHOH/RING1/S100A8/SET/SLC3A2/SOCS2/TNF/TNFAIP3/TNFSF13/XRCC3/ZAP70
umls:C0036421	Systemic Scleroderma	2.20261e-08	ADORA2A/AGTR1/AIF1/BCL2/CCR2/CCR6/CCRL2/CD22/CD244/CD247/CD27/CD28/CD68/CTLA4/CTSG/CX3CR1/CXCR2/DNASE1L3/ECE1/EFEMP2/FAS/FCAR/FLI1/FLII/FOSL2/GAPDH/GCNT2/GRAP2/HGF/HLA-DMB/HLA-DPA1/HLA-E/HPGDS/HTR2A/IL10/IL1B/IL1RN/IL21R/IRF5/IRF8/ISG20/ITGAM/ITGB2/KRT7/LGALS3/LTA/MIR21/MMP14/MMP9/MYB/NOTCH4/PIK3CD/PLD4/RBFOX2/RNF19A/S100A8/S100A9/SERPINA1/SETD2/SIRT2/SLC11A1/SLC3A2/SLPI/SPAG9/TAP1/TAP2/TLR4/TLR5…
umls:C0011615	Dermatitis, Atopic	2.28115e-08	ANXA6/ATN1/BCL2/CCL1/CCL22/CCL24/CCR5/CCR6/CCRL2/CD1D/CD1E/CD27/CD28/CIITA/CLEC7A/CSTA/CTLA4/CX3CR1/CXCR2/FCER1G/FCER2/FCGRT/GCNT2/HLA-E/HPGDS/HRH4/HTR2A/IL10/IL12B/IL18R1/IL1B/IL1RL1/IL1RN/IL21R/IL31RA/IL32/IL5/ISG20/ITGAM/LTA/MIR21/NCF4/NOD2/NTRK1/PBX2/PRG2/PSMB8/PSMB9/PTGDS/PTPN6/S100A11/S100A2/S100A8/S100A9/SEMA4A/SLC11A1/SLC3A2/TAP1/TAP2/TLR4/TLR9/TNF/TNFSF13/TREM1/VNN1
umls:C0041296	Tuberculosis	2.46582e-08	AHCYL2/ARSB/BCL2/BRCA2/CCL1/CCR2/CCR5/CD1D/CD1E/CD244/CD27/CLEC7A/CTDSP1/CTNND1/CTSG/CTSZ/CXCR2/FCAR/FOXO1/GAPDH/GCNT2/GRAP2/HLA-E/HPGDS/IFI27/IFNGR2/IL10/IL12B/IL18R1/IL1B/IL1RN/IL27/IL32/IL5/IRF8/ISG20/ITGAX/LGALS3/LTA/LTB/MMP14/MMP9/MXD3/NOD2/NTRK1/PDCD1/PER1/PGM1/PIK3CD/PKP3/PRF1/PSMB8/PSMB9/RNF19A/S100A8/S100A9/SERPINA1/SIT1/SLAMF1/SLC10A1/SLC11A1/SLC11A2/SLC22A4/SLC34A1/SLC38A1/SNHG1/SP110/…
umls:C0024314	Lymphoproliferative Disorders	2.64099e-08	ARHGAP24/ATN1/BCL2/BCL6/CCL22/CD27/CD28/CD5/CDKN1B/CTLA4/FAS/FCER2/FES/IGF2BP3/IL10/IL18R1/IL1B/IL5/IRF8/ISG20/ITGAM/ITK/LAT/LCK/LMO2/LTA/MIR26B/MTOR/MTX1/PDLIM7/PIK3CD/PKLR/PRDM1/RARRES3/S100B/SLC11A1/SLC3A2/TNF/TNFAIP3/TNFRSF1A/ZAP70
umls:C0036690	Septicemia	2.65722e-08	ANGPT2/BCL2/C5AR1/CCR2/CD177/CD22/CSF3/EIF4E/ELANE/ENTPD1/FAS/FCAR/GAPDH/HPSE/IFI27/IL10/IL1B/IL1RN/IL27/IL32/ISG20/ITGAM/ITGB2/LCN2/LTA/LTBR/MIR143/MIR21/MMP9/MTOR/NFE2/NFE2L2/NOD2/P2RY2/PCBP4/PDCD1/PIK3CD/PLAT/PNOC/PNPLA2/PRF1/RETN/S100A8/S100A9/SERPINF1/SERPING1/SIGLEC9/SLC52A2/TLR4/TLR5/TLR9/TNF/TNFRSF1A/TNIP3/TREM1/TRIM69
umls:C0699885	Carcinoma of bladder	2.73492e-08	AGTR1/ANGPT2/AOC1/AP5B1/ARHGAP24/ATN1/AURKA/BCL2/BCL2L14/BLCAP/BLM/BTG2/CALR/CCL22/CCR2/CCR5/CD82/CDK2/CDKN1B/CFLAR/CLU/CSF3/CTLA4/CTSD/EPHA2/ERCC1/FAS/FOXO1/FSD1/GAPDH/GCNT2/GJB2/GSN/GSTO1/HERPUD1/HGF/HLA-E/HLA-F/HMGA1/HOXB2/HPGDS/HPSE/HSPA1B/IFI27/IGF2BP3/IL10/IL1B/IL1RN/IL27/IL5/ISG15/ITK/KRT7/LCN2/LGALS3/LTA/LTB4R2/LTBR/LY6K/MARCH8/MDC1/MIR143/MIR145/MIR192/MIR21/MMP11/MMP14/MMP9/MT2A/MTOR/MU…
umls:C0042900	Vitiligo	3.19951e-08	C12orf10/CALR/CCR5/CCR6/CLEC11A/CLNK/CTLA4/DDR1/FAS/FOXP1/GCNT2/HAVCR2/HGF/HLA-E/HPGDS/HSPA1B/ICA1/IKZF4/IL10/IL1B/IL1RN/IL24/LMNA/LTA/NFE2/NFE2L2/PER1/PMEL/PSMB8/PSMB9/QDPR/SLC44A4/TAP1/TLR4/TNF/TRAF2/TXNRD2/UBASH3A
umls:C0030297	Pancreatic Neoplasm	3.19951e-08	ABCG2/ANGPT2/ARMC5/ATN1/AURKA/BCL2/BGLAP/BHLHE40/BRCA2/CCR5/CCR6/CD34/CDA/CDK2/CDKN1B/CFLAR/COPS5/CSF1R/CTNND1/CTSD/CXCL16/CXCR2/EEF1G/ERCC1/EZR/FAS/FOXO1/FOXP1/FUT3/GJB2/GRAP2/GSN/HDAC7/HGF/HLA-E/HPSE/IL1B/IL24/ITGB2/ITK/KSR1/LCN2/LGALS3/LTBR/MGAT4A/MIR191/MIR27A/MMP14/MMP9/MTOR/MUC2/NAT1/NFE2L2/NOTCH4/NRP2/NTRK1/OGFR/PALLD/PER1/PFKFB4/PIK3CD/PIK3R1/PLAT/PRKAR1A/PRKCZ/RARG/RNASE1/RNF19A/RUNX3/S1…
umls:C0033027	Preleukemia	3.27486e-08	ANGPT2/ARHGAP24/ASXL1/ATN1/AURKA/AURKB/BCL2/BRCA2/CALR/CD34/CFLAR/CSF1R/CSF3/CSF3R/ELANE/ERCC1/FUT4/GCNT2/GFI1/GOLT1A/GP9/HPGDS/IL10/KDM6B/MAD1L1/MDS2/MEIS1/MIR145/MMP9/MNDA/MYB/NME4/PIK3CD/PKN1/RARA/RPL22/RPN1/S100A8/S100A9/SIPA1/TET2/TIE1/TNF
umls:C0027051	Myocardial Infarction	3.82761e-08	ABCG2/ACOT7/ACTA2/ADD1/AGTR1/AGXT/ANGPT2/ARHGEF7/BCL2/CAST/CCL22/CCR2/CCR5/CD28/CD34/CDKN1B/CIITA/CSF3/CTLA4/CTSD/CTSG/CX3CR1/CXCR5/DDAH2/DGKZ/ELANE/ENO1/FAS/FCAR/FOXO1/FSD1/GCNT2/GHRL/GLRX2/GP6/GSN/HGF/HLA-E/HPGDS/HPSE/HTR2A/IL10/IL12B/IL1B/IL1RL1/IL1RN/ITGAM/KCNE1/KRT16/LAMA3/LCN2/LGALS3/LTA/LTB/MEF2C/MIR21/MIR23A/MMP14/MMP9/MTOR/MYB/NEIL3/NFE2L2/OLR1/P2RY2/P4HB/PALLD/PDCD1/PDE4D/PER1/PHACTR1/P…
umls:C0019163	Hepatitis B	4.47864e-08	AGXT/AIP/ANGPT2/ARHGAP24/BCL2/BGLAP/CCND2/CCR5/CD1D/CD247/CD28/CD34/CD82/CDA/CDKN1B/CIITA/COPS5/CPD/CSF3/CTLA4/CXCR5/FAS/FSD1/GAPDH/GCNT2/GSTO1/HAVCR2/HLA-DPA1/HLA-E/HPGDS/HPSE/IFI27/IFNGR2/IL10/IL10RB/IL12B/IL18R1/IL1B/IL1RN/IL27/IL32/ISG15/ISG20/JMJD6/KIF1B/KLF6/KLRD1/KRT17/LGALS3/LMNA/LTA/LYPD5/MCF2L/MIR145/MIR21/MMP14/MMP9/MTOR/MYOM2/NANOG/NAT1/NFE2L2/OAS2/PDCD1/PKLR/PKN1/PRF1/PRG2/PSMB8/PSMB…
umls:C0585442	Osteosarcoma of bone	4.64783e-08	ABCG2/ACP5/AP5B1/ARHGAP24/ASRGL1/AURKA/AURKB/BCL2/BCL6/BGLAP/BIRC7/BLCAP/BRD4/CCR5/CD28/CDK2/CDKN1B/CFLAR/CLU/CRADD/CSF1R/CSF3/CTLA4/CXCL16/DCTN2/DIABLO/DNASE1L3/EPHA2/ERCC1/EZR/FAS/FLI1/FLII/FOXO1/FOXP1/FPGS/FSD1/GAPDH/GRAP2/HAL/HGF/HLA-E/HMGA1/HMGN2/HPGDS/HPSE/HSD11B1/IGF2BP3/IL1B/IRF8/ITK/KLF6/LGALS3/LIMK1/MIR140/MIR143/MIR145/MIR191/MIR21/MIR26B/MIR27A/MMP14/MMP9/MT2A/MTOR/MXI1/NEU1/NR1H3/P2R…
umls:C0079745	Lymphoma, Large-Cell, Follicular	5.26516e-08	AIF1/ARHGAP24/BCL2/BCL6/C1RL/CCL1/CCR9/CD34/CTLA4/CXCR5/FAS/FCGR2A/HAVCR2/HPGDS/IL10/IL12B/IL1RN/LSP1/LTA/MDS2/MMP9/NTRK1/PRG2/PRRC2A/RING1/SLC23A1/SLC38A1/SLC3A2/TAP2/TET2/TLR4/TLR9/TNF/ZBTB16
umls:C0152018	Esophageal carcinoma	5.2666e-08	ARHGAP24/AURKA/BCL2/BHLHE40/BRCA2/CALR/CCL1/CCRL2/CD34/CDC25B/CDK2/CDKN1B/CHFR/CHRNA3/CXCR2/DIABLO/EEF1G/EIF4E/ERCC1/EZR/FAS/GCNT2/GJB2/GRB7/GSN/GSTO1/HGF/HPGDS/HPSE/IL10/IL12B/IL1B/IL27/IL32/IL5/ITK/KRT16/KRT7/LCN2/LGALS3/LY6K/MIR1207/MIR140/MIR143/MIR145/MIR192/MIR21/MIR27A/MMP14/MMP9/MTOR/NFE2L2/PCBP4/PIK3CD/POU2F1/PRF1/PRKAR1A/PSMB8/RARA/RASSF1/RUNX3/S100A9/SETD2/SLC3A2/SOX2/SPA17/ST7/TAP2/TG…
umls:C1333064	Classical Hodgkin's Lymphoma	5.65022e-08	BCL6/CCL22/CD68/CD79A/CIITA/CSF1R/FOXO1/FUT4/GRAP2/HLA-E/IL10/IRF5/ITK/LCK/MIR21/MT2A/PDCD1/PDLIM7/PIK3CD/PRDM1/PSMB9/SATB1/SEPT9/SLC3A2/SPI1/TIE1/TNF/TNFAIP3
umls:C0009404	Colorectal Neoplasms	5.78723e-08	ABCG2/AIM2/ARHGAP24/ATN1/AURKA/AXIN2/BCL2/BLM/BRCA2/CALR/CCND2/CCR5/CCR6/CD2/CD82/CDA/CDC25C/CDH5/CDK2AP1/CDKN1B/CFLAR/CHFR/CLIC1/CLU/CTBP1/CTLA4/CTNNBIP1/CTNNBL1/CTSD/CTSH/CX3CR1/CXCR2/DIABLO/EPHA2/ERCC1/EVL/EZR/FAS/FCGR2A/FES/FPGS/FSD1/GCNT2/GSN/HGF/HLA-E/HPGDS/HSD11B1/IL10/IL1B/IL1RN/ITGAM/ITGB2/ITK/KLF6/LGALS3/MAP3K8/MCMBP/MGAT4A/MGLL/MIR143/MIR145/MIR21/MIR26B/MMP11/MMP14/MMP9/MPG/MT2A/MUC2/…
umls:C0017658	Glomerulonephritis	5.95435e-08	AGTR1/AIF1/ATN1/BCL2/CAST/CCL1/CCL22/CCR6/CCRL2/CFD/CTLA4/CX3CR1/DDR1/ELANE/ENO1/FAS/FCAR/FLI1/FLII/HGF/HLA-E/IKZF1/IL10/IL1B/IL1RN/IRF5/LTBP1/MMP11/MMP9/NTRK1/PRF1/RARRES3/SLAMF1/SLC3A2/TLR4/TLR9/TNF
umls:C0023493	Adult T-Cell Lymphoma/Leukemia	6.38345e-08	ATN1/BCL2/CCL1/CCL22/CCR6/CCR9/CCRL2/CD28/CD34/CD3E/CD5/CD68/CDK2/CDKN1B/CFLAR/CTLA4/CX3CR1/EIF4E/ENO2/FAS/FCGRT/FOSL2/FUT4/FYN/GCNT2/GSTO1/HAL/HERPUD1/HGF/HLA-E/HMGA1/IFI27/IL10/IL1B/IL21R/IL27/IL5/ISG20/ITGAX/ITGB2/KRT7/LCK/LGALS3/LMO2/LTA/MIR143/MMP9/MYB/PCBP4/PDCD1/PER1/PIK3CD/PLVAP/PMEL/POLE4/PTPN6/S100B/STAMBPL1/TMED2/TNF/TNFRSF10B/TNFRSF1A/TNFSF4
umls:C0007137	Squamous cell carcinoma	7.07169e-08	ABCG2/ACP5/ANXA6/ARHGAP24/ATN1/AURKA/AURKB/BCL2/BHLHE40/BRCA2/BRD4/CALR/CCL1/CCND2/CCR2/CCT6A/CD1D/CD1E/CD34/CD82/CDC25B/CDC25C/CDK2/CDK2AP1/CDKN1B/CFLAR/CHFR/CIITA/CLU/COPS5/CSF3/CSTA/CTLA4/CTNNBL1/CTNND1/CTSD/CXCR2/CXCR5/DIABLO/ECE1/EIF4E/EIF4G1/ENO1/EPHA2/ERCC1/EZR/FAS/FUT4/FYN/GAPDH/GCNT2/GJB2/GRAP2/GSN/GTDC1/HAL/HGF/HLA-E/HMGA1/HOXA2/HOXA5/HOXB7/HPGDS/HPSE/HTR2A/HYAL2/ICAM2/IFI27/IFNGR2/IKBK…
umls:C0026269	Mitral Valve Stenosis	7.08351e-08	ADAMTS4/AP5B1/ARHGAP24/BCL2/CAST/CCR5/CD34/CIITA/CSF1R/CTLA4/CXCR5/HLA-E/HSPA1B/IL10/IL1B/IL1RN/IL21R/IL27/IRF5/IRF8/ISG20/ITGAX/KIF1B/LILRA3/LTA/MMP9/NFE2L2/PDCD1/PRG2/PTPN6/S100A8/S100A9/SEMA4A/SERPINA1/SLC3A2/TLR4/TNF/TNFRSF1A/TNFSF13
umls:C0686619	Secondary malignant neoplasm of lymph node	7.1551e-08	ABCG2/ADAM28/AGTR1/ANGPT2/ARHGAP24/BCL2/BHLHE40/BRCA2/C5AR1/CALR/CASC15/CCR2/CCR6/CCRL2/CD247/CD27/CD34/CD63/CD82/CDC25B/CDK2/CHFR/CLU/CTNND1/CTSD/CX3CR1/CXCR2/CXCR5/EPHA2/ERCC1/EZR/FAS/FOXP1/FSD1/GAPDH/GCNT2/GJB2/GPER1/GRB7/GSN/HGF/HMGA1/HOXB7/HPSE/IFI27/IGF2BP3/IL10/IL1B/IL24/IL27/IL32/ITGB2/ITK/KIF1B/KIF2A/KRT7/LCN2/LGALS3/LMNA/LYPD5/MED15/MIR1207/MIR143/MIR145/MIR192/MIR21/MIR24-2/MIR27A/MIRL…
umls:C0010054	Coronary Arteriosclerosis	7.1551e-08	ABCG2/ACTA2/ADD1/AGTR1/AGXT/ARHGEF7/BCL2/BGLAP/BID/C5AR2/CCR2/CCR5/CCR9/CD28/CD34/CD68/CSF3/CTLA4/CX3CR1/CXCL16/DDAH2/ECE1/ELANE/ENTPD1/FCGR2A/FSD1/FXYD1/GAPDH/GHRL/GP6/GPER1/HGF/HPGDS/HPSE/HSD11B1/HSPA1B/HTR2A/IFNGR2/IFRD1/IL10/IL18R1/IL1B/IL1RL1/IL1RN/IRF8/ITGAM/LMNA/LTA/LTBP1/MIR145/MIR21/MMP14/MMP9/MT2A/MYB/NFE2L2/NOD2/NR1H3/OLR1/PDE4D/PER1/PGM1/PHACTR1/PIK3CD/PLAT/PLTP/PRF1/RETN/RPA1/RPN1/S1…
umls:C1290884	Inflammatory disorder	8.43074e-08	ACAD8/AIM2/ANGPT2/ARHGEF7/ATN1/BEST3/C5AR2/CCR5/CIITA/CSF1R/CTLA4/DGKA/ELANE/GRAP2/HDAC7/HGF/HLA-E/HPSE/IL10/IL1B/IL1RN/IL32/IL5/ITGAX/LGALS3/NFE2L2/NLRC4/NOD2/OPRL1/PDCD1/PNPLA2/PRTN3/PTPN6/RNF19A/S100A8/S100A9/SLC22A4/TIE1/TLR4/TNF
umls:C0024115	Lung diseases	1.03967e-07	ADORA2A/BCL2/C5AR1/CCR5/CSF3/CTSD/CTSG/CTSH/CXCR2/CXCR6/DDR1/ELANE/EZR/FCN1/FUT3/GSN/GSTO1/HGF/HPGDS/IFNGR2/IFRD1/IL10/IL12B/IL1B/IL1RL1/IL1RN/IL32/IL5/ISG20/ITGAE/LCK/LCN2/LTA/MIR21/MMP11/MMP9/NFE2L2/OSCAR/PRTN3/RASSF1/SERPINA1/SLC11A1/SLC52A2/SLPI/SPECC1/STRA6/TLR4/TLR5/TLR9/TNF/TNFAIP6/TNFRSF1A
umls:C0009447	Common Variable Immunodeficiency	1.08378e-07	ARHGEF7/BCL2/BCL6/CD1D/CD27/CTLA4/CXCR5/FAS/FCGR2A/FCGRT/HLA-E/IL10/IL1B/IL1RN/IL5/ISG20/ITGAM/ITGAX/LTA/NOD2/PRKAR1A/RAG1/SERPINA1/SLC3A2/TLR4/TLR9/TNF/TNFSF13
umls:C0155877	Allergic asthma	1.125e-07	AGXT/CCL24/CCR2/CCR5/CCR9/CD28/CD34/CTLA4/CTNNBL1/FCER2/GCNT2/HLA-E/HPGDS/IL10/IL12B/IL18R1/IL1B/IL1RN/IL27/IL5/ISG20/ITGAM/LAT/LTA/LTB4R2/MMP9/MTOR/MYB/NOD2/PRRC2A/PTGDS/SEMA4A/TAP1/TLR4/TLR9/TNF
umls:C0152013	Adenocarcinoma of lung (disorder)	1.125e-07	ABCG2/ACTA2/AIM2/ARHGAP24/BCL2/BCL2L2/BRCA2/CCR5/CCR6/CCRL2/CD34/CD82/CDKN1B/CFLAR/CHRNA3/CLU/CTNND1/CTSD/CXCR2/EIF4E/ENO1/ENO2/EPHA2/ERCC1/EZR/FAS/FOXO1/FUT6/GCNT2/GRAP2/GSN/HAL/HGF/HOXB3/HOXB7/HPGDS/HPSE/IFI27/IGF2BP3/IL10/IL1B/IL32/ITK/JMJD6/KLF6/KRT7/LAT/LCN2/LMNA/LMTK2/LTA/MAP3K8/MIR145/MIR21/MMP14/MMP9/MPG/MTOR/NFE2L2/PCBP4/PIK3CD/PKP3/PRDM1/PRF1/PRKCZ/RASSF1/RBM5/RNASE1/RNF19A/RUNX3/S100A2…
umls:C1335302	Pancreatic Ductal Adenocarcinoma	1.12914e-07	ABCG2/AGTR1/ANGPT2/ATN1/AURKA/BCL2/BRCA2/BRD4/CCND2/CDC25B/CTLA4/CTSZ/CX3CR1/CXCL16/CXCR2/CXCR6/DUSP2/EIF4E/EPHA2/FOXO1/GCNT2/GRAP2/HGF/HOXB7/IGF2BP3/IL1R2/IL24/ISG15/ITGAM/ITK/KDM6B/KLF6/KRT7/LCN2/LGALS3/MIR145/MIR192/MIR21/MMP11/MMP14/MMP9/MUC2/NTRK1/P4HB/PALLD/PIK3CD/PIK3R1/PKN1/PNKD/PRF1/RARA/RARRES3/RGL2/RING1/RNASE1/RNF19A/ROBO4/RPS8/RUNX3/S100B/S100P/SERPINF1/SETD2/SLC16A3/SLPI/SOX2/TAP1/T…
umls:C0524909	Hepatitis B, Chronic	1.1491e-07	ACP5/ANGPT2/CCR5/CD34/CIITA/CTLA4/CXCR2/CXCR5/GCNT2/HAVCR2/HGF/HLA-DPA1/HLA-E/HSPA1B/IFNGR2/IL10/IL10RB/IL1B/IL1RN/IL27/IRF8/ISG20/JMJD6/KIF1B/KLRD1/KRT17/LTA/MIR192/MMP9/MUC2/NAT1/NOTCH4/OAS2/PDCD1/PRF1/PRG2/RUNX3/SLC10A1/TLR4/TLR9/TNF/TNFAIP8/TRAPPC1
umls:C3463824	MYELODYSPLASTIC SYNDROME	1.1583e-07	ANGPT2/ARHGAP24/ASXL1/ATN1/AURKA/AURKB/BCL2/BRCA2/CALR/CD34/CFLAR/CSF1R/CSF3/CSF3R/CTBP1/ERCC1/FAS/FES/GCNT2/GFI1/GOLT1A/GP9/HPGDS/IL10/IL32/KDM6B/MAD1L1/MDS2/MEIS1/MIR145/MMP9/MNDA/MYB/NME4/PIK3CD/PKN1/PLCB1/RARA/S100A8/S100A9/SIPA1/TET2/TIE1/TNF/TNFRSF1A/XRCC3
umls:C0856825	Acute GVH disease	1.38847e-07	C5AR1/CCR2/CCR5/CD28/CLEC7A/CSF3/CTLA4/GCNT2/HGF/HLA-E/HPSE/IL10/IL10RB/IL1B/IL1RN/IL32/IL5/ISG20/KRT15/LTA/NOD2/NRM/P4HB/PRF1/SLC3A2/TLR4/TLR9/TNF/TNFRSF1A
umls:C0029463	Osteosarcoma	1.48257e-07	ABCG2/ACP5/ACTA2/AP5B1/ARHGAP24/ASRGL1/AURKA/AURKB/BCL2/BCL6/BGLAP/BIRC7/BLCAP/BRCA2/BRD4/CCR5/CD28/CDK2/CDKN1B/CFLAR/CLU/CRADD/CSF1R/CSF3/CTLA4/CXCL16/DCTN2/DIABLO/DNASE1L3/EPHA2/ERCC1/EZR/FAS/FLI1/FLII/FOXO1/FOXP1/FPGS/FSD1/GAPDH/GCNT2/GRAP2/HAL/HGF/HLA-E/HMGA1/HMGN2/HPGDS/HPSE/HSD11B1/IGF2BP3/IL1B/IRF8/ITK/KLF6/LGALS3/LIMK1/MIR140/MIR143/MIR145/MIR191/MIR21/MIR26B/MIR27A/MMP14/MMP9/MT2A/MTOR/M…
umls:C0014859	Esophageal Neoplasms	1.54567e-07	ARHGAP24/AURKA/AURKB/BCL2/BHLHE40/BRCA2/CALR/CD34/CDC25B/CDK2/CDKN1B/CHFR/CHRNA3/CSF3/CXCR2/DIABLO/EIF4E/ENO1/ERCC1/FAS/GAPDH/GCNT2/GHRL/GJB2/GRB7/GSN/GTDC1/HGF/HPGDS/HPSE/IFITM1/IL10/IL12B/IL1B/IL1RN/IL27/IL32/IL5/ITK/KRT16/KRT7/LGALS3/LTA/LTBP1/LY6K/MARCH8/MIR140/MIR143/MIR145/MIR192/MIR21/MIR27A/MMP14/MMP9/MT2A/MTOR/MXI1/PDE4D/PGLYRP2/PIK3CD/PLCB1/POU2F1/PRF1/PRKAR1A/PSMB8/PTPRJ/RARA/RASSF1/RU…
umls:C0031099	Periodontitis	1.556e-07	AGTR1/AGXT/CCR5/CD1D/CLU/CPNE2/CSF3/CTLA4/CTSD/CTSG/CXCR2/DDX41/ELANE/FCAR/FCGR2A/HGF/HLA-E/IL10/IL1B/IL1R2/IL1RN/IRF5/ISG20/ITGAM/ITGB2/JMJD6/LTA/MMP9/NOD2/NTRK1/PER1/PIK3R1/PLAT/PRTN3/PTGDS/RAG1/S100A8/SERPINA1/TLR4/TLR9/TNF/TNFRSF1A/TNFSF13
umls:C0021053	Immune System Diseases	1.61689e-07	AIF1/ASXL1/CCDC88B/CCL22/CCR2/CD28/CTLA4/ENTPD1/FAS/FCER1G/FLI1/FLII/FOXP1/GIMAP4/GIMAP5/GP6/HAVCR2/HLA-E/HSPA1B/IL10/IL12B/IL27/IL32/IL5/IRF5/ISG20/PDCD1/PIK3CD/PRF1/STXBP2/TET2/TNF/TNFAIP3/TNFSF13/UNC13D
umls:C0021400	Influenza	1.70692e-07	ANXA6/AP5B1/ATN1/CCR2/CCR5/CD177/CD1D/CD1E/CD2/CD27/CD28/CD79A/CDKN1B/CLEC7A/CPT2/CTLA4/EIF4A1/EIF4E/EIF4G1/ENO1/GAPDH/GCNT2/GRAP2/HLA-E/IFI27/IFI44L/IFIT3/IL10/IL18R1/IL1B/IL27/IL32/IL5/ISG15/ITGAE/ITGAM/KLF6/MMP9/NDFIP1/NLRC4/OAS2/PIK3CD/PKLR/PRF1/PYCARD/RARRES3/RNASE1/RNF19A/RTN3/S100A8/SATB1/SCO2/SERPING1/SLC3A2/SPECC1/TLR4/TLR5/TLR9/TMED2/TNF/TNFAIP6/TNFSF4/TRIM69/TSPAN32
umls:C0013595	Eczema	1.70692e-07	AGXT/ANXA6/ATN1/BCL2/CCL1/CCL22/CCL24/CCR6/CCRL2/CD1D/CD1E/CD27/CD28/CIITA/CLEC7A/CSTA/CTLA4/CTSG/CX3CR1/CXCR2/FCER1G/FCER2/GCNT2/HAVCR2/HLA-E/HPGDS/HRH4/IL10/IL12B/IL18R1/IL1B/IL1RL1/IL1RN/IL21R/IL31RA/IL32/IL5/ISG20/ITGAM/ITK/LTA/NOD2/NTRK1/PRG2/PTGDS/PTPN6/S100A8/S100A9/SEMA4A/SLC3A2/TAP1/TAP2/TLR4/TNF/TNFSF13/TREM1
umls:C0375023	Respiratory syncytial virus (RSV) infection in conditions classified elsewhere and of unspecified site	3.27987e-07	ARHGEF7/BCL2/CCL1/CCL22/CCR5/CLEC2D/CLU/CX3CR1/CXCR2/FAS/GRAP2/HLA-E/IFI27/IL10/IL12B/IL1B/IL1RN/IL5/ITGAE/ITGAM/KRT17/LTA/MMP9/NFE2L2/NOD2/NTRK1/P4HB/PKLR/PSMB8/PSMB9/RARRES3/RNF19A/SERPINA1/SRC/TAP1/TLR4/TLR9/TNF/TNFRSF1A/TNFSF13/TRIM69
umls:C0024121	Lung Neoplasms	3.28913e-07	ABCG2/ACTA2/ANGPT2/AURKA/AURKB/AXIN2/BCL2/BID/BIRC7/BLM/BRCA2/CBX2/CCL22/CCND2/CCR6/CCRL2/CD68/CDKN1B/CHFR/CHRNA3/CLU/CSF3/CTLA4/CTNND1/CTSH/CXCL16/CXCR2/CXCR5/CXCR6/DDR1/DNASE1L3/DOK3/DOK4/EIF4E/ELANE/ENO2/EPHA2/ERCC1/EZR/FAS/FUT4/GAPDH/GCNT2/GHRL/GJB2/GRAP2/GRB7/GSN/HGF/HK1/HMGA1/HPSE/HYAL2/IL10/IL1B/IL1RN/IL24/ISG15/ITGAE/KLF6/LAT/LGALS3/LGALS3BP/LMO2/LTA/MAP3K8/MIR21/MIRLET7B/MMP14/MMP9/MTOR/…
umls:C0022116	Ischemia	4.74908e-07	ABCG2/ACTA2/ADORA2A/AGTR1/AIM2/ANGPT2/ARHGEF7/BCL2/BRCA2/C5AR1/CAST/CCR5/CD27/CD34/CD68/CFLAR/CLU/CSF3/CX3CR1/CXCL16/CXCR2/ELANE/ENO2/ENTPD1/FAS/FOXP1/FSD1/GAPDH/GLRX2/GPER1/GRAP2/HGF/HSPA1B/IL10/IL1B/IL1RN/ITGB2/KCNA2/LCN2/LGALS3/LTBR/MAP3K11/MIR145/MIR21/MMP14/MMP9/MTOR/MUC2/NFE2L2/NOD2/P4HB/PIK3CD/PIK3R1/PKN1/PLAT/PNPLA2/PTPN6/RNASE1/RNF19A/S100A8/S100A9/S100B/SERPINF1/SETD2/SLC11A2/SLC1A5/SLC…
umls:C0001175	Acquired Immunodeficiency Syndrome	5.63794e-07	BCL2/BCL6/CCR2/CCR5/CCRL2/CSF3/CX3CR1/CXCR6/ENTPD1/FAS/FCER2/GCNT2/IL10/IL12B/IL1B/IL1RN/IL5/ITGB2/LTBR/MMP9/PDLIM7/PRRC2A/S100B/SLC38A1/SLC3A2/TGFBRAP1/TLR9/TMED2/TNF
umls:C0041234	Chagas Disease	5.81366e-07	CALR/CCR2/CCR5/CD27/CD28/CTLA4/GCNT2/HLA-E/IL10/IL12B/IL1B/IL1RN/ISG20/LGALS3BP/MMP9/MUC2/NFE2L2/PIK3CD/PYCARD/RAG1/RARRES3/SLC11A1/SLC3A2/TBK1/TLR4/TLR9/TNF/TNFRSF1A/TPI1/TRIM69/TXNRD2
umls:C0011860	Diabetes Mellitus, Non-Insulin-Dependent	5.98215e-07	ABCG2/ABLIM1/ACAD8/ACOT7/ACSL1/ADAM28/ADCY3/ADD1/AGRP/AGTR1/AGXT/ALDH3B1/ANXA6/ARID5B/ATN1/BCL2/BRCA2/C1QTNF3/C5AR2/CACNB3/CCND2/CCR2/CCR5/CD177/CD247/CD28/CD68/CDCA3/CDKN1B/CLDN19/CLU/CNDP2/CTLA4/CTSH/CX3CR1/CXCR6/DDAH2/ECE1/EHD1/ENTPD1/ERCC1/EXOC3L2/FAS/FOXO1/G6PC/GAPDH/GCNT2/GHRL/GNAI2/GORASP2/GP6/GPD1/GRAP2/GSN/HGF/HIPK3/HK1/HLA-DMB/HLA-DPA1/HLA-E/HM13/HMGA1/HPGDS/HPSE/HSD11B1/HSPA1B/HTR2A/IG…
umls:C0032927	Precancerous Conditions	6.29675e-07	ACP5/ALDH4A1/ARHGAP24/ATN1/AURKA/BCL2/BRCA2/CD1D/CDC25B/CDK2/CDKN1B/CPD/CSF3/CTNND1/DDR1/EPHA2/FAS/FOSL2/GJB2/GSTO1/HGF/HLA-E/HPGDS/HYAL2/IFITM1/IL10/IL1B/IL1RN/ISG20/LCN2/MIR145/MIR26B/MIRLET7B/MMP11/MMP9/MUC2/NEU1/NOD2/PDLIM7/PDZK1IP1/PIK3CD/PMEL/PTGDS/RAG1/RARA/RASSF1/RUNX3/S100A8/S100A9/SEMA3A/SETD2/SOX2/TET2/TLR4/TLR9/TNF/TNK2/TRAF2/XRCC3
umls:C3714757	Juvenile rheumatoid arthritis	6.29851e-07	CCR5/CD247/CTLA4/CXCL16/CXCR6/DDR1/FAS/FUT7/GCNT2/HLA-E/HMGN2/IL10/IL1B/IL1RN/IRF5/ISG20/KIF5A/KSR1/LTA/NDEL1/PRF1/PSMB8/PSMB9/S100A8/S100A9/SH2D2A/SLC11A1/TAPBP/TLR4/TNF/TNFAIP3/TREM1/UNC13D
umls:C0085669	Acute leukemia	6.45445e-07	ABCG2/ARHGAP24/ASXL1/ATN1/AURKB/BCL2/BCL6/BIRC7/CCR5/CD22/CD34/CD3E/CD7/CD79A/CEBPE/CSF1R/CSF3/CSF3R/CTSG/CYTH1/DUSP2/EIF4E/FLI1/FLII/GCNT2/HPGDS/HPSE/HSP90AB1/IKZF1/IL1B/IL5/KLF6/LMO2/MAD1L1/MEIS1/MIR24-2/MTX1/MXI1/MYB/NANOGP1/NCOA2/NOD2/NOTCH4/PCBP4/PICALM/PIK3CD/PKLR/PRF1/PTPN6/RARA/RARG/RUNX3/SETD2/SLC3A2/SOCS2/SORL1/TET2/TLR4/TLR9/TNF/UNC13D
umls:C0333463	Senile Plaques	6.70978e-07	ABCG2/AIF1/APBA2/APBB1/BRCA2/C5AR1/CAST/CCR2/CD177/CD68/CDA/CLU/CTSD/CTSZ/DDR1/EGFL7/EIF4E/ENO2/HPGDS/HTR2A/IL10/IL1B/MMP14/MMP9/NEU1/OLR1/PABPC4/PCBP4/PKLR/PNKD/PTGDS/S100A8/S100A9/S100B/SERPING1/SORL1/TFEB/TLR4/TNF/TREM1
umls:C0024530	Malaria	6.78398e-07	ABCG2/ACOT7/ACP5/ADCY9/AGRP/AIF1/AIM2/ANGPT2/ATN1/BCL2/CCL1/CCR5/CD34/CDC25C/CLU/EPHA2/FAS/FCGR2A/GCNT2/GRAP2/GYPC/HK1/HLA-E/HM13/HSPA1B/IL10/IL12B/IL18R1/IL1B/IL1RN/ISG20/ITGB2/LST1/LTA/LTB/LTBR/MMP9/MYB/NFE2L2/P4HB/PKLR/PNKD/POLE4/POU2F1/PRRC2A/PSMB9/PYCARD/RNF19A/RTN3/S100A8/S100A9/SEPT9/SLC11A1/SLC22A18/TAP1/TLR4/TLR9/TMED2/TNF/TNFRSF1A/TPI1/TPT1/TRAF2/VNN1
umls:C0555198	Malignant Glioma	6.78398e-07	ACSL5/ANGPT2/ARHGEF7/AURKA/AURKB/BCL2/CALR/CCND2/CCR2/CD27/CDK2/CDKN1B/CFLAR/CIITA/CX3CR1/DIABLO/EGFL7/EPHA2/ERCC1/FAS/GCNT2/GRAP2/HGF/HK1/HMGA1/HPGDS/IFI27/IL10/IL1B/IL24/LAT/MIR145/MIR27A/MMP14/MMP9/MPG/MTOR/MXI1/NEU1/NFE2L2/P4HB/PIK3CD/PIK3R1/RNASE1/RNF19A/SERPINF1/SETD2/SLC25A37/SLC27A3/SOX2/TGFBRAP1/TNF/TNFRSF10B/TNFSF13/TRAC
umls:C0677886	Epithelial ovarian cancer	6.91796e-07	ABCG2/ACRBP/AGTR1/ANGPT2/ARHGAP24/ARHGAP27/ARHGEF7/ART4/AURKA/AURKB/BCL2/BRCA2/BRD4/CALR/CCND2/CCR2/CD247/CD3E/CD63/CD82/CDH5/CDK2/CDKN1B/CFLAR/CLEC7A/CLIC1/CLU/COPS5/CSF1R/CSF3/CSF3R/CTNND1/CX3CR1/CXCR2/DDR1/DIABLO/DPH1/DUSP2/ECE1/EFEMP2/EPHA2/ERCC1/EZR/FAS/FOXP1/GCNT2/GPER1/GSN/GYPC/HGF/HMGA1/HPGDS/HPSE/IFI27/IL10/IL1B/IL1RN/IL24/IL27/ISG20/ITK/KLF6/KRT17/KSR1/LGALS3/MAD1L1/MIR145/MIR21/MIR27A/…
umls:C0521173	Granulomatosis	7.58359e-07	CCR5/CD28/CTLA4/ELANE/IL10/IL1B/IRF5/MMP11/NOD2/PRTN3/SERPINA1/SIRT2/TNF
umls:C0242647	Mucosa-Associated Lymphoid Tissue Lymphoma	7.79185e-07	ARHGEF7/BCL2/BCL6/BTLA/CALR/CCR5/CD79A/CDKN1B/CTLA4/CX3CR1/CXCR5/FAS/FCER2/FOXP1/GAPDH/HPGDS/IFI27/IL10/IL1B/IL1RN/IRF5/LMO2/MNDA/NOD2/PTPN6/PTPRJ/S100A8/SLC3A2/TLR4/TNF/TNFAIP3/TRAF2/ZAP70
umls:C0032285	Pneumonia	7.79185e-07	ARHGEF7/BCL2/BRCA2/C5AR1/CCL22/CCL24/CCR2/CCR6/CCR9/CD68/CTLA4/CTSG/CXCR2/ECE1/ELANE/FCGR2A/HGF/HPGDS/HSPA1B/IL10/IL1B/IL1R2/IL1RN/IL27/IL5/ITGAX/ITGB2/LCN2/LSP1/LTA/LTB/MMP9/MUC2/NFE2L2/NLRC4/PLAT/PRKCZ/PTGDS/S100A8/S100A9/S100B/SEMA4A/SERPINA1/SLC11A2/SLC25A37/SLC52A2/TLR4/TLR5/TLR9/TNF/TNFRSF1A/TNFSF4/TREM1/TRIM69
umls:C0850666	Helicobacter pylori infection	8.22683e-07	ARHGAP24/ATN1/BCL2/CCL22/CCR6/CCRL2/CDA/CTNNBL1/CTSZ/CXCR2/CXCR5/FUT3/FUT6/GCNT2/GHRL/HGF/HLA-E/IL10/IL1B/IL1RN/IL32/IRF5/ISG20/MIR21/MIRLET7B/MMP9/NFE2L2/NOD2/PIK3CD/PTPN6/RNASE1/RUNX3/S100A8/S100A9/SLC52A2/SOX2/SSTR3/TLR4/TLR5/TNF/TNFRSF1A/TPPP3/TREM1/XRCC3
umls:C0004623	Bacterial Infections	8.74673e-07	ATN1/BCL2/CD1D/CFLAR/CPD/CSF3/CTLA4/CXCL16/ELANE/FCGR2A/HGF/HLA-E/IL10/IL1B/IL1RN/IL27/ISG15/ITGAM/ITGB2/LCN2/LTBR/MMP9/NFE2L2/NLRC4/NOD2/P2RY2/PGLYRP2/PRF1/S100A8/SETD2/SIRT2/SOX2/TBK1/TLR4/TLR9/TNF/TNFAIP8/TREM1/TREM2
umls:C0023448	Lymphoid leukemia	8.74673e-07	ARHGAP24/ARID5B/ATN1/BCL2/BCL6/CCND2/CD34/CD5/CEBPE/CSF3/CTLA4/CTSG/DDR1/FCER2/FPGS/GFI1/HPGDS/HPSE/IKZF1/IL10/IL1B/IRF8/KRT7/LCK/MYB/PKLR/PLAT/PRTN3/RAG1/RARA/RARRES3/SLC3A2/SOCS2/TLR4/TLR9/TNF/TNFAIP3/TNFSF13/ZAP70
umls:C0023903	Liver neoplasms	8.80885e-07	ABCG2/ACSL1/AGTR1/AIP/ANGPT2/ARHGAP24/ASRGL1/AURKB/AXIN2/BCL2/BHLHE40/BIN1/BRCA2/BRD4/BTBD11/C5AR1/CCND2/CCR5/CD177/CD1D/CD82/CDC25C/CDCA3/CDKN1B/CFLAR/CLU/CSF3/CTLA4/CTSD/CTSH/CXCR6/DDR1/DIABLO/ELANE/EPHA2/FAS/FOXO1/FSD1/FUT6/G6PC/GAPDH/GCNT2/GFI1/GJB2/GRAP2/GSTO1/HGF/HIF3A/HLA-E/HPGDS/HPSE/HSPA1B/IFI27/IL10/IL12B/IL1B/IL1RN/IL24/IL5/ITIH1/ITK/KDM6B/KIF1B/KLF6/LCN2/LGALS3/LTB/MAD1L1/MAP3K8/MIR21…
umls:C0042373	Vascular Diseases	8.88312e-07	ABCG2/ACTA2/ADD1/AGTR1/ANGPT2/ARHGAP24/CCR2/CCR5/CD177/CDKN1B/CSF3/CX3CR1/CXCL16/ENTPD1/FOSL2/GAPDH/GCNT2/GP6/HDAC7/HGF/HLA-E/HPSE/HSPA1B/IFI27/IL10/IL1B/IRF8/ITGB2/LMNA/LTA/MIR143/MIR145/MIR21/MMP14/MMP9/MYL9/NFE2L2/NR1H3/OLR1/PDE4D/PKN1/PLAT/PRTN3/S100A8/S100A9/S100B/SETD2/SLPI/SOCS2/SORL1/TLR4/TNF/TNFRSF1A
umls:C0022658	Kidney Diseases	8.97645e-07	ACOT7/ACTA2/ADD1/AGTR1/AGXT/ANGPT2/ARHGAP24/B9D2/BCL2/C5AR1/CCR2/CCR5/CLDN19/CLU/CNDP2/CSF3/CTLA4/CTSD/CX3CR1/DDAH2/ERCC1/FAS/FCGR2A/FLI1/FLII/G6PC/GCNT2/GSN/HGF/HLA-DPA1/HPSE/IFI27/IFT140/IL10/IL12B/IL1B/IL1RN/INF2/IRF5/ITGAM/LAMA3/LCN2/MIR1207/MIR192/MIR21/MMP14/MMP9/MTOR/MXI1/NDST1/NFE2L2/NOD2/NPHP4/NRP2/PALLD/PDCD1/PER1/PLAT/PSMB8/PYCARD/RAG1/RETN/RNASE1/S100A8/SERPINF1/SETD2/SLC11A2/SLC34A1/…
umls:C0023487	Acute Promyelocytic Leukemia	9.43447e-07	ADCY9/ARHGAP24/ASB2/ASXL1/BCL2/BCL6/BLM/CD2/CD34/CDKN1B/CEBPE/CSF1R/CSF3/CTSG/ELANE/HGF/HK1/HK3/HLA-E/HMGN2/HOXB2/HTR3A/IL10/IL1B/IRF8/ISG15/ITGAM/ITGAX/ITGB2/KLF6/LGALS3/LMNA/MEIS1/MIR145/MTOR/NAT1/NCOR2/NFE2L2/NUMA1/OVCA2/PLAT/PRF1/PRKAR1A/RARA/RARG/RASSF1/RXRA/S100A8/SET/SP140/SPI1/TET2/TNF/UBA7/ZBTB16/ZBTB32
umls:C0524910	Hepatitis C, Chronic	9.85691e-07	AGTR1/BCL2/BCL6/BRD4/C5AR1/CCR2/CCR5/CD68/CDK2/CTLA4/CX3CR1/CXCR5/FAS/FCAR/FCER2/GCNT2/GRAP2/HLA-E/HPGDS/HSPA1B/IFI27/IFNGR2/IL10/IL12B/IL1B/IL1RN/IL5/IRF8/KLRD1/LTA/LTBP1/MAP3K8/MIR192/MMP11/MMP14/MMP9/P4HB/PKLR/POU2F1/PRF1/PSMB8/RARRES3/RNF19A/S100A9/SERPINA1/SERPINB6/SLC10A1/SLC11A1/SLC3A2/SLC52A2/TAP1/TAP2/TBK1/TGFBRAP1/TLR4/TNF/TNFRSF1A/TRAPPC1
umls:C0162820	Dermatitis, Allergic Contact	1.00587e-06	ASRGL1/BCL2/CCR2/CCR5/CD1D/CD1E/CD3D/HSD11B1/IL10/IL1B/IL1RN/IL32/IL5/ITGAM/MEOX1/MMP9/NFE2L2/NUMA1/PLAT/PRF1/SOCS2/TNF/TNFAIP6/UPP1
umls:C0027697	Nephritis	1.00624e-06	AGTR1/AIF1/CAST/CCND2/CCR5/CD28/CTLA4/CXCR2/FCGR2A/FLI1/FLII/GCNT2/HLA-E/IL1B/IL1RN/IL5/ITGAM/ITGB2/LGALS3/LTA/MT2A/NFE2L2/TGFBRAP1/TLR5/TLR9/TNF/TNFAIP3/TREM1
umls:C0040100	Thymoma	1.00864e-06	ASXL1/AURKB/BCL2/CD247/CD28/CDK2/CIITA/CSF1R/CTLA4/CXCR5/FCGR2A/GAPDH/HLA-E/IL10/IL12B/IL1B/ISG20/LCK/LMO2/LTA/MAP3K8/MTOR/PIK3CD/RARRES3/RUNX3/S100A9/SETD2/SLC3A2/TET2/TNF/TNS4
umls:C0476089	Endometrial Carcinoma	1.01309e-06	AGTR1/ANGPT2/ARHGAP24/ARHGEF7/ATN1/AURKA/AURKB/BCL2/BRCA2/CASC2/CD82/CDC25C/CDK2/CDKN1B/CHFR/CLU/CSF1R/CTNND1/CTSD/CXCR2/DDR1/DGKA/EIF4E/EPHA2/ERCC1/EZR/FAS/FLI1/FLII/FOSL2/FOXO1/GPER1/HGF/HPGDS/HYAL2/HYAL3/IFI27/IL32/ITK/LCN2/LRG1/LTA/MARCH8/MED15/MIR143/MIR145/MMP9/MTOR/NCOA2/NEU1/NFE2L2/NOTCH4/OLFM4/P2RY2/PER1/PIK3CD/PIK3R1/PIWIL2/PKN1/PLAT/PLEK/RARA/RASSF1/RPL22/RUNX3/SETD2/SLC52A2/SLPI/SOCS2…
umls:C0018213	Graves Disease	1.24217e-06	ARID5B/BCL2/BTG2/CALR/CCR5/CD28/CD34/CTLA4/CXCR6/FAS/FCER2/FCGR2A/GCNT2/HLA-E/HSPA1B/ICA1/IL10/IL12B/IL1B/IL1RN/IL21R/IL5/ISG20/ITGAE/ITGAM/ITGB2/LTA/LTBR/MTOR/NOTCH4/PDCD1/PIK3CD/PMEL/PRF1/PSMB8/PSMB9/PTGDS/RHOH/S100A8/S100A9/S100B/SIRT2/SLC22A4/SLC3A2/TAP1/TAP2/TNF/TNFAIP3/UBASH3A
umls:C0085110	Severe Combined Immunodeficiency	1.27137e-06	ATN1/BCL2/BCL6/BGLAP/CCND2/CCR5/CD28/CD34/CD3D/CD3E/CD3G/CD82/CDK2/CIITA/CLU/CSF3/CTLA4/CXCR5/EPHA2/FLI1/FLII/FOXO1/GCNT2/GJB2/HGF/HIF3A/HLA-E/HM13/HPSE/HYAL2/IL10/IL18R1/IL1B/IL1RN/IL21R/IL5/ITGAM/ITGB2/KRT7/LCK/LCN2/LMO2/MIR145/MIR21/MMP14/MMP9/MTOR/OVCA2/P4HA2/PDLIM7/PICALM/PIK3CD/PRKAR1A/RAG1/RASSF1/SLC20A1/SLC25A37/SOX2/SP110/TAPBP/TLR4/TLR9/TNF/TNFSF13/ZAP70
umls:C0008312	Primary biliary cirrhosis	1.38789e-06	ABCG2/ASRGL1/ATN1/BCL2/CCR5/CD28/CD79A/CTLA4/CX3CR1/DDR1/FAS/GCNT2/HGF/HLA-E/HPGDS/IFI27/IL10/IL1B/IL1RN/IL5/IRF5/ISG20/LMNA/MIR21/NFE2L2/PDCD1/PNKD/POU2F1/S100A8/S100A9/SERPINA1/SIRT2/SLC10A1/SLPI/SP140/TLR4/TLR9/TNF/TNFRSF1A/TNFSF4
umls:C0392707	Atopy	1.46337e-06	BCL6/CTLA4/FCER2/HAVCR2/IL10/IL1B/IL1RN/IL5/ITK/LTA/MUC2/NOD2/SLC11A1/TAP1/TLR4/TLR9/TNF
umls:C0700095	Central neuroblastoma	1.71103e-06	ABCG2/ANGPT2/AP5B1/ARHGAP24/ARHGEF7/ATN1/AURKA/AURKB/BCL2/BCL2L2/BIN1/BIRC7/CALR/CASC15/CAST/CCND2/CCR5/CCR6/CD177/CD34/CD82/CDA/CDH5/CDK2/CDKN1B/CFLAR/CIITA/CLU/CPD/CSF3/CSF3R/CTNNBIP1/CTSD/CX3CR1/CXCR5/DDX41/DIABLO/DLGAP1/DUSP2/ECE1/ENO1/ENO2/EPHA2/FAS/FCGR2A/FLI1/FLII/FOXO1/FOXP1/FYN/GAPDH/GCNT2/GRAP2/HGF/HLA-E/HMGA1/HPGDS/HPSE/HSPA1B/HTR2A/ICA1/ICAM2/IFI27/IL18R1/IL1B/IL24/IL31RA/ITGAM/KIF1B/…
umls:C0007786	Brain Ischemia	1.86306e-06	ABCG2/ADD1/AGTR1/AIF1/ANGPT2/BCL2/BTG2/CAST/CCR2/CCR5/CIITA/CLU/CSF2RB/CTLA4/DIABLO/FAS/FCAR/FCGR2A/GP6/GP9/GSTO1/HGF/IL10/IL10RB/IL1B/IL1RN/ITGAE/ITGB2/LGALS3/LIMK1/LTA/LTB/MAP3K11/MMP14/MMP9/NINJ2/P4HB/PALLD/PDE4D/PGLYRP2/PLAT/PRKACA/PRKACB/PRRC2A/S100B/SERPINF1/SLC11A2/SPATA13/SRC/TLR4/TNF/TNFRSF1A/TRIM69/VAMP8
umls:C2936349	Plaque, Amyloid	2.27622e-06	ABCG2/AIF1/APBA2/BCL2/BRCA2/C5AR1/CAST/CCR2/CD68/CDA/CLU/CTSD/CTSZ/DDR1/EGFL7/ENO2/GSN/HTR2A/IL1B/ITGAM/ITGAX/MMP14/MMP9/NEU1/S100A8/S100A9/S100B/SERPINA1/SERPING1/SORL1/TFEB/TLR4/TNF/TREM2
umls:C0025303	Meningococcal Infections	2.42868e-06	ADD1/AGTR1/CFD/FCGR2A/GAPDH/IL10/IL1B/IL1RN/LST1/LTA/NOTCH4/S100A8/S100A9/SERPING1/SLC11A1/TLR4/TNF
umls:C0546837	Malignant neoplasm of esophagus	2.56253e-06	ARHGAP24/AURKA/BCL2/BHLHE40/BRCA2/CALR/CD34/CD82/CDC25B/CDK2/CHFR/CHRNA3/CXCR2/DIABLO/EIF4E/ERCC1/FAS/GAPDH/GCNT2/GHRL/GJB2/GRAP2/GRB7/GSN/HGF/HPGDS/HPSE/IL10/IL12B/IL1B/IL1RN/IL27/IL32/IL5/ITK/KRT16/KRT7/LCN2/LGALS3/LTA/LY6K/MIR140/MIR143/MIR145/MIR192/MIR21/MIR27A/MMP14/MMP9/MTOR/NAT1/PDE4D/PIK3CD/POU2F1/PRF1/PRKAR1A/PSMB8/RARA/RASSF1/RNF19A/RUNX3/S100A9/SET/SLC11A1/SLC38A1/SLC3A2/SOX2/SPA17/TA…
umls:C0041327	Tuberculosis, Pulmonary	2.58262e-06	AGTR1/CCR2/CCR5/CD247/CD27/CTLA4/CTSZ/FCGR2A/GCNT2/HAVCR2/HLA-E/IFNGR2/IL10/IL12B/IL1B/IL1RN/IL27/IL5/ISG20/LTA/MMP9/NOD2/P2RY2/PRG2/PSMB8/PSMB9/SLC11A1/SLC34A1/SLC38A1/SP110/TAP1/TAP2/TLR4/TLR9/TNF
umls:C0398650	Immune thrombocytopenic purpura	2.84069e-06	CD34/CD72/CSF1R/CTLA4/CXCR5/FAS/FCGR2A/FCGRT/GP9/HAVCR2/HLA-E/HPSE/IL10/IL1B/IL1RN/IL27/ISG20/LTA/PRF1/TLR4/TLR5/TNF/TUBB
umls:C0919267	ovarian neoplasm	2.90112e-06	ABCG2/ACP5/ACRBP/AGTR1/ANGPT2/APOBEC3A/ARHGAP24/ASRGL1/ATN1/AURKA/BCL2/BRCA2/CCND2/CD34/CD63/CD82/CDK2/CDKN1B/CEACAM8/CFLAR/CLU/COPS5/CSF1R/CTNNBL1/CTSD/DDR1/DPH1/EIF4E/EPHA2/ERCC1/FAS/FOXP1/GCNT2/GJB2/HGF/HLA-DMB/HMGA1/HOXA5/HPGDS/HPSE/IFFO1/IFI27/IL10/IL1B/IL1R2/IL1RN/IL24/IL31RA/ISG15/KLF6/KRT7/LGALS3BP/LTB4R2/LTBP1/MAP3K8/MIR21/MIRLET7A3/MIRLET7B/MMP14/MMP9/MTOR/MUC2/NEU1/NTRK1/OVCA2/PIK3CD/P…
umls:C0278883	Metastatic melanoma	2.90921e-06	ARHGAP24/ARHGEF7/AURKB/BCL2/BIRC7/BLM/BRD4/CALR/CASC15/CCR5/CD63/CD82/CFLAR/CLU/CTLA4/GAPDH/HAVCR2/HGF/HLA-E/HPSE/IL10/IL1B/IL24/KLF6/LGALS3/MIR145/MMP9/NOTCH4/NRP2/PDCD1/PIK3CD/PMEL/PPP6C/PRF1/PYCARD/RAPGEF3/RUNX3/S100B/SETD2/SLC52A2/TAP1/TIPARP/TLR9/TNF/TRAF2/ZBTB16
umls:C0023452	Leukemia, Lymphocytic, Acute, L1	2.97834e-06	ABCG2/ARID5B/ASRGL1/ATN1/AURKA/AURKB/BCL2/BMF/CCND2/CD34/CDK2/CDKN1B/CEBPE/CSF3/ERCC1/FAS/FPGS/FUT4/GCNT2/GFI1/GJB2/GSTO1/HDAC7/HLA-DMB/HPGDS/IKZF1/IL10/IL18R1/ITGAX/ITGB2/LMNA/LTBR/MAN2A1/MEIS1/MPG/MTOR/MTX1/NT5C2/PRF1/PTPN6/PTPRJ/RAG1/RARA/SERPINA1/SLC11A2/SLC38A1/SLC3A2/SPAG9/TMPRSS6/TNF/XRCC3
umls:C0037023	Sialadenitis	3.06459e-06	ATN1/CTLA4/FAS/IL10/LCN2/PDCD1/RAG1/SLC3A2/TNF/TNFSF13
umls:C3539909	Allergic disposition	3.07573e-06	AIM2/AOC1/ARHGAP24/ATN1/BRD4/CCL22/CD28/CD63/CTLA4/FCER2/FCGR2A/GCNT2/GPER1/HAVCR2/HLA-E/HPGDS/HRH1/IL10/IL18R1/IL5/ISG20/ITGAX/LGALS3/NAT1/NOD2/PIK3CD/PKN1/SERPINB6/SLC38A1/SLC3A2/TLR4/TLR9/TNF/TPI1
umls:C0971858	Arthritis, Collagen-Induced	3.30658e-06	ACP5/ANGPT2/BTLA/CCR2/CCR9/CD28/CD68/CTLA4/GRAP2/HAVCR2/HLA-E/IL10/IL1B/IL1RN/IL21R/ITGAM/LGALS3/P4HB/PRTN3/PTPRJ/PYCARD/RNF19A/SERPINA1/SH3BP2/SLC16A3/SLC22A4/TLR4/TNF/TNFRSF1A
umls:C0153676	Secondary malignant neoplasm of lung	3.34341e-06	ADAM28/ADD1/ANGPT2/ATN1/BCL2/BGLAP/BRCA2/CALR/CCR5/CD34/CD82/CDK2/CFLAR/CLU/CSTA/CTLA4/CTSD/EIF4A1/ENO1/EZR/FOXO1/GCNT2/GJB2/HGF/HLA-E/HOXB7/IL10/IL1B/IL1RN/IL24/IL32/IRF8/ITK/LCN2/LPAR5/MAP3K8/MIR143/MIR145/MIR21/MIR26B/MMP14/MMP9/MTOR/NEU1/P4HA2/PIK3CD/PKM/PMEL/PRKAR1A/PRTN3/RARRES3/S100A2/S100A8/S100A9/S100P/SATB1/SERPINF1/SIPA1/SLC20A1/SLC25A37/SP7/TBK1/TLR4/TNF/TNFAIP8/TNFSF13/TRIM27/TSG101/…
umls:C1334274	Invasive Carcinoma	3.34894e-06	AGTR1/AURKA/BRCA2/CCND2/CD34/CD82/CDKN1B/COPS5/DDR1/GRB7/GSN/HGF/HPSE/IL10/IL5/KLF6/LMNA/LMO2/MIR21/MMP11/MMP14/MMP9/MUC2/NEU1/RASSF1/RUFY3/TNF/TPT1
umls:C0027059	Myocarditis	3.8111e-06	ATN1/CTLA4/HLA-E/IFNGR2/IL10/IL1B/ISG15/ISG20/ITGAM/ITK/LCN2/LGALS3/MMP9/NT5C2/PRF1/RAG1/SLC22A4/SLC25A37/SLC52A2/TLR4/TNF/TREM1/TRIM69
umls:C0025007	Measles	3.8111e-06	CCR5/CXCR2/ENO2/HLA-DPA1/HLA-E/HSPA1B/IL10/IL10RB/IL12B/IL18R1/IL1B/IL1RN/LTA/MYOM2/OAS2/PER1/PKLR/RARA/RARG/RARRES3/RXRA/SLAMF1/SLC3A2/TAP1/TBK1/TLR4/TNF/TNFRSF1A
umls:C0003872	Arthritis, Psoriatic	3.97633e-06	ANGPT2/CCL22/CCR2/CCR5/CCRL2/CD28/CD68/CTLA4/FCGR2A/GCNT2/GJB2/HLA-E/IL10/IL12B/IL1B/IL1RN/ISG20/KIF5A/KRT7/LTA/MMP14/NOD2/PSMB8/PSMB9/RUNX3/S100A8/S100A9/SLC22A4/TLR4/TNF/TNFAIP3/TNFRSF1A
umls:C0027819	Neuroblastoma	4.01199e-06	ABCG2/AIP/ANGPT2/AP5B1/ARHGAP24/ARHGEF7/ATN1/AURKA/AURKB/AXIN2/BCL2/BCL2L2/BIN1/BIRC7/BTG2/CALR/CASC15/CAST/CCND2/CCR5/CCR6/CD177/CD1D/CD34/CD82/CDA/CDH5/CDK2/CDKN1B/CFLAR/CIITA/CLU/CPD/CSF3/CSF3R/CTNNBIP1/CTSD/CX3CR1/CXCR5/DDX41/DIABLO/DLGAP1/DUSP2/ECE1/ENO1/ENO2/EPHA2/FAS/FCGR2A/FLI1/FLII/FOXO1/FOXP1/FYN/GAPDH/GCNT2/GRAP2/HGF/HLA-E/HMGA1/HPGDS/HPSE/HSPA1B/HTR2A/ICA1/ICAM2/IFI27/IL18R1/IL1B/IL24…
umls:C1261473	Sarcoma	4.01199e-06	ADAMTS4/ANGPT2/ARHGEF7/AURKA/AURKB/BCL2/BRCA2/CD34/CD82/CDK2/CDKN1B/CFLAR/CLIC1/CLU/CSF1R/CSF2RB/CXCR2/CXCR6/EIF4E/EPHA2/ERCC1/EZR/FAS/FES/FLI1/FLII/FOXO1/FOXP1/FSD1/FYN/HGF/HIF3A/HLA-E/HPSE/IFI27/IKBKE/IL10/IL1B/IL5/IRF5/IRF8/ITGAM/KRT15/KRT7/LCK/LGALS3/LGALS3BP/MAML3/MIR145/MMP11/MMP9/MTOR/NCOA2/NEU1/NFE2L2/NTRK1/PCBP4/PIK3CD/PIWIL2/PKLR/PLVAP/PRF1/PRKAR1A/RARA/RASSF1/RBFOX2/RNASE1/RUSC2/S100B/…
umls:C0018378	Guillain-Barre Syndrome	6.05621e-06	CD1D/CD1E/CSGALNACT1/EZR/FAS/FCGR2A/IL10/IL12B/ISG20/MMP9/PTGDS/SERPING1/TLR4/TNF/TNFRSF1A
umls:C1292778	Chronic myeloproliferative disorder	6.42334e-06	ASXL1/BCL2/CALR/CD177/CD34/CEP85L/CSF3/CSF3R/CXCR2/FOXP1/IFI27/IKZF1/IRF8/MMP9/MYB/NFE2/NIN/NTRK1/PIK3CD/PLAT/PTPN6/RARA/RUNX3/SETD2/SLC25A37/SOCS2/TET2/TNF
umls:C0024312	Lymphopenia	6.64204e-06	ATN1/CCL22/CD27/CD28/CD3D/CD3G/CTLA4/CTSD/FAS/GIMAP5/GIMAP7/HLA-E/IL10/IL1B/PRF1/RAG1/RHOH/SLC20A1
umls:C0008497	Choriocarcinoma	6.68198e-06	ABCG2/AP5B1/ASRGL1/BCL2/CCND2/CCR5/CD34/CDKN1B/CFLAR/CSF1R/CSF3/CSNK1D/CTLA4/GAPDH/HLA-E/HLA-F/HM13/HPSE/HTR2A/IFIT3/JMJD6/LCN2/MAN2A1/MGAT4A/MMP14/MMP9/NANOG/NTRK1/PDCD1/PIK3CD/PKN1/RETN/RXRA/SLC2A14/SLC3A2/SLPI/TMED2/TNF/TNFRSF1A/USP7
umls:C0019348	Herpes Simplex Infections	7.00886e-06	AIF1/ARHGEF7/ATN1/BCL2/BGLAP/BRD4/BTLA/CALR/CCR2/CCR5/CD177/CD34/CDKN1B/CX3CR1/DDR1/EIF4E/EIF4G1/ENO2/FAS/GCNT2/GJB2/HAVCR2/HLA-E/IL10/ITGAM/ITGB2/LAT/LGALS3/LMNA/LTA/MIR143/MIR145/MIRLET7B/MMP9/NT5C2/PIK3CD/PKLR/PRF1/PRKAR1A/PSMB8/PYCARD/RARRES3/RPA1/S100B/SERPINB6/SLC25A37/SLC3A2/SLPI/TAP1/TAP2/TBK1/TCF4/TCF7L2/TIE1/TIPARP/TLR9/TMED2/TNF/TNFRSF10B/TNFSF4/TRIM69/USP7
umls:C1847835	VITILIGO-ASSOCIATED MULTIPLE AUTOIMMUNE DISEASE SUSCEPTIBILITY 1 (finding)	7.18048e-06	C12orf10/CALR/CLEC11A/CTLA4/DDR1/FAS/GCNT2/HAVCR2/HGF/HLA-E/HPGDS/HSPA1B/IL10/IL1B/IL24/LMNA/LTA/NFE2/NFE2L2/PER1/PMEL/PSMB9/QDPR/TAP1/TLR4/TNF/TRAF2/TXNRD2
umls:C0022661	Kidney Failure, Chronic	7.45656e-06	ADD1/AGTR1/AGXT/BGLAP/BLM/CCR2/CCR5/CD68/CIITA/CLDN19/CNDP2/CPT2/CTLA4/CTSG/CX3CR1/CXCL16/ENTPD1/FCAR/GHRL/GP6/GP9/GSN/HGF/HLA-E/HPGDS/HSD11B1/IL10/IL1B/IL1RN/INF2/ISG20/ITGB2/LAMA3/LCN2/LMNA/LTA/MCTP2/MEIS1/MIR21/MIRLET7B/MMP14/MMP9/MTOR/NFE2L2/OLR1/PDE4D/PER1/PIK3R1/PLAT/PLTP/PRTN3/PTGDS/PVT1/RBFOX2/RETN/S100A9/SERPINA1/SHC1/SLC34A1/SLC3A2/SLC51A/SMARCA2/SOAT2/SOX2/SREBF1/TLR4/TLR9/TNF/TNFSF4
umls:C0019189	Hepatitis, Chronic	7.47883e-06	ACTA2/AURKB/BCL2/CALR/CD68/COPS5/CTLA4/HGF/HLA-E/HLA-F/HSPA1B/IL10/IL1B/IL5/KRT7/MIR143/MIR21/MMP9/NOTCH4/PDCD1/PRF1/RASSF1/RUNX3/SERPINA1/SHC1/SLC3A2/TAP1/TAP2/TLR9/TNF/TNFRSF10B
umls:C0035222	Respiratory Distress Syndrome, Adult	7.47883e-06	ADCY9/AGTR1/AGXT/ANGPT2/ELANE/FAS/HGF/HPGDS/HSPA1B/IL10/IL1B/IL1RN/IL27/ITGAM/ITGB2/LTA/LTBR/MMP9/NFE2L2/PRF1/S100A8/S100A9/SERPINA1/SH2B2/TLR4/TNF
umls:C0343192	Microscopic Polyangiitis	8.0489e-06	CTLA4/FCGR2A/FCN1/IL10/IL1B/ITGB2/LTBR/MMP11/PRTN3/SERPINA1/TLR9/TNF
umls:C0010674	Cystic Fibrosis	9.19246e-06	ABCG2/AIF1/ARSB/ATP1A1/BCL2/CCR5/CD1D/CDC25C/CEACAM21/CSF1R/CXCR2/ELANE/EZR/FAS/FCGR2A/FUT3/GCNT2/GJB2/GRAP2/HGF/HLA-E/HPGDS/HTR2A/IFRD1/IL10/IL1B/IL1RN/JMJD6/LTA/MMP9/MUC2/NFE2L2/NTRK1/P2RY2/POLE4/PRF1/PRTN3/RNF19A/S100A8/S100A9/SERPINA1/SLC1A5/SLC25A37/SLC39A1/SLPI/SOCS2/SUMF2/TAP1/TAP2/TLR4/TLR5/TNF/TNFRSF1A/TREM1
umls:C0004114	Astrocytoma	1.04099e-05	AIF1/ANGPT2/AP5B1/ARHGAP24/ARHGEF7/BCL2/BIRC7/CALR/CCR5/CD63/CDC14B/CDK2/CDKN1B/CLU/CSF3/CSF3R/CTSD/CX3CR1/CXCR2/EPHA2/FAS/GAPDH/GCNT2/GRAP2/GSN/HGF/HLA-E/HPGDS/HPSE/IFI27/IGF2BP3/IL1B/IL1RN/ITK/KLF6/LGALS3/LSP1/MMP14/MMP9/MTOR/MXI1/MYB/NANOG/NEU1/NT5C2/NTRK1/PIK3CD/PIK3R1/PLAT/PLD1/PTGDS/PTPN6/PYCARD/RASSF1/RASSF5/RNASE1/RNF19A/S100A9/S100B/SETD2/SLC16A3/SLC2A14/SLC6A12/SMARCA2/SOX2/SPAG9/SRC/TC…
umls:C0018824	Heart valve disease	1.06977e-05	BGLAP/CALR/CXCL16/IL10/IL1B/IL1RN/ITGB2/LCN2/LSP1/MYOM2/PTPN6/PYCARD/TNF
umls:C0949691	Spondylarthropathies	1.18364e-05	CTLA4/ENO1/GCNT2/HLA-E/HSPA1B/IL10/IL1B/IL1RN/ITGAM/LTA/NOD2/PSMB8/PSMB9/S100A8/SETD2/SLPI/TLR4/TNF
umls:C0023895	Liver diseases	1.19698e-05	ACTA2/BCL2/CCL22/CCR2/CCR5/CCR6/CCRL2/CD1D/CD34/CD3D/CLNK/CLU/CSF1R/CSF3/CTLA4/CXCL16/CXCR6/ENTPD1/FAS/G6PC/GAPDH/GNAI2/GPT2/HAVCR2/HGF/HK3/HPGDS/IL10/IL10RB/IL1B/IL1R2/IL1RN/IL21R/IL32/LAT/LGALS3/LTA/MMP9/MUC2/NFE2L2/NOD2/OLR1/PDCD1/PER1/PIK3CD/PRF1/PRKCZ/PSMB8/RETN/RNASE1/RUNX3/S100A9/SERPINA1/SERPINF1/SLC23A1/SLC25A37/SLPI/TAP1/TAP2/TCF7L2/TFEB/TLR4/TNF/TREM1/TYROBP
umls:C0010823	Cytomegalovirus Infections	1.21625e-05	AIM2/CCR5/CD1D/CD244/CD28/CD34/CSF3/CTLA4/CX3CR1/CXCR6/EIF4G1/ENTPD1/GJB2/GRAP2/HLA-E/IL10/IL12B/KLRD1/MCF2L/NFE2L2/PDCD1/RAG1/RNF19A/S100A8/S100A9/SIGLEC12/TLR4/TLR9/TNF
umls:C0014356	Enterocolitis	1.23265e-05	CSF3/IL10/IL10RB/IL1B/ITGB2/NLRC4/NOD2/SLC22A4/TTC7A
umls:C0343751	Asymptomatic human immunodeficiency virus infection	1.23523e-05	CCR5/CD28/CD34/CSF3/CTLA4/ISG20/PDLIM7/S100B/SLAMF1/TMED2
umls:C0278488	Carcinoma breast stage IV	1.36712e-05	ANGPT2/AP5B1/BCL2/BCL6/BRCA2/BRD4/CD1D/CD82/CREB3L4/CSF1R/CSF3/EIF4E/GCNT2/GRAP2/HGF/HK1/HLA-E/HLA-F/HMGA1/HPGDS/HPSE/HSPA1B/IL10/ITK/KRT16/MIR21/MMP9/MPG/NEU1/NT5C2/NTRK1/P2RY2/PICALM/PIK3CD/PLAT/PSMB9/PTPRF/RHOBTB2/RNF19A/SETD2/SLC16A3/SRC/TLR4/TNF/XRCC3
umls:C0037199	Sinusitis	1.41042e-05	GJB2/IL10/IL1B/IL1RL1/IL1RN/IL5/LTA/MMP9/PTGDS/SERPINA1/TNF/TNFAIP3/TNFAIP6
umls:C0004030	Aspergillosis	1.51491e-05	CLEC7A/IL10/IL1B/IL1RN/LTA/S100B/TLR4/TLR9/TNF/TNFRSF1A/TRIM69
umls:C0038013	Ankylosing spondylitis	1.58912e-05	CD28/CD68/CSF2RB/CTLA4/FOXO1/GCNT2/HLA-DPA1/HLA-E/HSPA1B/IL10/IL12B/IL18R1/IL1B/IL1R2/IL1RN/IL32/LAIR2/LTBR/MIR21/NOD2/PDCD1/PRF1/PSMB8/PSMB9/RUNX3/SERPINA1/SIRT2/SLC3A2/SPOCK2/TAP1/TAP2/TAPBP/TLR4/TLR5/TNF/TNFAIP3/TNFRSF1A/TREM1
umls:C0002871	Anemia	1.58912e-05	ASXL1/BCL2/CALR/CD177/CD34/CDKN1B/CLEC11A/CSF3/CTLA4/ERCC1/FCGR2A/GCNT2/HGF/HK1/IL10/IL12B/IL1B/IL1RN/LCK/LCN2/LTA/NFE2/NFE2L2/PKLR/PTPN6/RTN3/SEC23B/SET/SETD2/SIPA1/SLC11A1/SLC11A2/SLC20A1/SLC25A37/SLC38A1/SRC/TET2/TLR4/TLR9/TMPRSS6/TNF/TNFRSF1A/TRAF2
umls:C0007103	Malignant neoplasm of endometrium	1.64902e-05	AGTR1/ARHGAP24/ARHGEF7/ATN1/BCL2/BRCA2/CASC2/CD82/CDC25C/CDKN1B/CHFR/CSF1R/CTNND1/CTSD/DDR1/DGKA/EIF4E/EPHA2/ERCC1/EZR/FAS/FLI1/FLII/FOXO1/GPER1/HGF/HYAL3/IL32/ITK/LCN2/LRG1/LTA/MARCH8/MIR145/MMP9/MTOR/NCOA2/NFE2L2/NOTCH4/OLFM4/P2RY2/PIK3CD/PIK3R1/PIWIL2/PKN1/PLAT/RARA/RASSF1/RPL22/SETD2/SLC52A2/SOCS2/SPA17/SREBF1/TET2/TLR9/TNK2/TRIM27/TYMP
umls:C1883486	Uterine Corpus Cancer	1.64902e-05	AGTR1/ARHGAP24/ARHGEF7/ATN1/BCL2/BRCA2/CASC2/CD82/CDC25C/CDKN1B/CHFR/CSF1R/CTNND1/CTSD/DDR1/DGKA/EIF4E/EPHA2/ERCC1/EZR/FAS/FLI1/FLII/FOXO1/GPER1/HGF/HYAL3/IL32/ITK/LCN2/LRG1/LTA/MARCH8/MIR145/MMP9/MTOR/NCOA2/NFE2L2/NOTCH4/OLFM4/P2RY2/PIK3CD/PIK3R1/PIWIL2/PKN1/PLAT/RARA/RASSF1/RPL22/SETD2/SLC52A2/SOCS2/SPA17/SREBF1/TET2/TLR9/TNK2/TRIM27/TYMP
umls:C0392618	Postoperative infection	1.74038e-05	IL10/IL1B/IL1RN/TLR4/TNF
umls:C0035455	Rhinitis	1.7466e-05	AOC1/CCL24/CD68/CTLA4/CX3CR1/FCGR2A/GJB2/HAVCR2/HRH1/IL1B/IL1RL1/IL1RN/IL5/ISG20/NOD2/SERPINA1/TAP1/TAP2/TNF/TNFAIP3/TNFAIP6
umls:C2745900	Promyelocytic leukemia	1.77436e-05	ACP5/APBB1/ASB2/BCL2/BCL6/BLM/CSF3/CTDSP1/CTSG/EIF4E/ELANE/FAS/HMGN2/HTR3A/IL10/IRF8/ISG15/MEIS1/MTOR/NCOR2/NFE2L2/OVCA2/PCBP4/PLAT/PRF1/RARA/S100A8/SET/TNF/TRAF2/TRIM69/UBA7/USP7/ZBTB16/ZBTB32
umls:C0011603	Dermatitis	1.77876e-05	CCL24/CSF3/CTNND1/CX3CR1/CXCR2/HPGDS/HPSE/IL10/IL1B/IL21R/IL24/IL5/ISG20/ITGAM/ITGAX/ITGB2/LTBR/MIR21/MMP9/NLRC4/NOD2/PIK3CD/PTGDS/S100A8/S100A9/TIPARP/TLR4/TNF
umls:C0442874	Neuropathy	2.01174e-05	CCR2/CCR5/CCR6/CCRL2/CD28/CSGALNACT1/CTLA4/ERCC1/FAS/FGD4/GCNT2/GSN/HGF/HPGDS/IL10/IL1B/INF2/KIF1B/KIF5A/LMNA/MIR27A/MMP9/MNDA/PRF1/S100A9/SCO2/SEPT9/SERPING1/SLC3A2/SLC52A2/TLR4/TNF/TRIM2/TYMP
umls:C0011849	Diabetes Mellitus	2.13757e-05	ACAD8/ACSL1/ADD1/AGRP/AGTR1/AGXT/ANGPT2/ANKRD2/ATN1/BCL2/BGLAP/BMF/BRCA2/CAST/CCR2/CCR5/CD1D/CD27/CD28/CD34/CDKN1B/CLU/CNDP2/CSNK1D/CSTA/CTLA4/CX3CR1/DDAH2/ECE1/ENTPD1/EZR/FAS/FCGRT/FOXO1/FXYD2/G6PC/GAPDH/GCNT2/GHRL/GIMAP5/GP6/GRAMD4/GRAP2/GSN/HGF/HLA-DMB/HLA-E/HMGA1/HPGDS/HPSE/HRH1/HSPA1B/HTR2A/ICA1/IL10/IL1B/IL1RN/IL27/ISG20/ITGAM/ITGAX/ITGB2/KIF2A/KLF6/KRT16/LCK/LCN2/LGALS3/LMNA/LTA/LTBR/MADD/…
umls:C0023892	Biliary cirrhosis	2.15127e-05	ABCG2/CCR5/CD27/CD3D/CDH5/CTLA4/CXCR5/DENND1B/GHRL/HGF/IL10/IL12B/IL1B/IL1RN/IRF5/IRF8/KRT7/MMP9/PDCD1/SLC51A/TLR4/TNF/TNFRSF1A
umls:C0279626	Squamous cell carcinoma of esophagus	2.20289e-05	ABCG2/ACOT7/ARHGAP24/AURKA/AURKB/BCL2/BHLHE40/BRCA2/CALR/CCL1/CD177/CD82/CDC25B/CDK2/CLIC1/CLU/CSTA/CXCR2/DIABLO/EGFL7/EIF4E/EPHA2/ERCC1/EZR/FAS/FSD1/FUT4/GAPDH/GCNT2/GJB2/GSTO1/HGF/HLA-E/HLA-F/HPGDS/HPSE/IFI27/IGF2BP3/IL10/IL1B/IL1RN/IL32/IL5/ITGAM/ITK/KRT16/KRT17/LCN2/MED15/MIR143/MIR145/MIR191/MIR192/MIR21/MMP11/MMP14/MMP9/MTOR/NANOG/NFE2L2/PCBP4/PDE4D/PDLIM7/PIK3CD/PKM/PLAT/PRF1/RASSF1/RASSF5…
umls:C0494165	Secondary malignant neoplasm of liver	2.20289e-05	ABCG2/AGTR1/ANGPT2/ATN1/AURKA/AURKB/BCL2/BHLHE40/BRCA2/BRD4/CCR6/CCRL2/CD34/CD68/CD82/CXCR2/ERCC1/EZR/FPGS/FUT6/GAPDH/GCNT2/GSN/HGF/HPSE/IL32/ITGAM/ITK/KDM6B/LCK/LCN2/LGALS3/MIR143/MIR192/MIR21/MMP11/MMP9/NANOG/NTRK1/PIK3CD/PRF1/RASSF1/SERPINF1/SETD2/SLC25A37/SNCG/SOX2/SRC/TNF/TNFRSF10B/TYMP/UPP1/ZEB2/ZNF217
umls:C0015929	Fetal Diseases	2.23954e-05	CTLA4/FAS/HSD11B1/HSPA1B/IL10/IL10RB/IL1B/IL1R2/IL1RN/IL5/LST1/MMP9/NAT1/NOD2/PLAT/PTCRA/S100A8/S100A9/SLC23A1/TCF7L2/TLR4/TLR9/TNF/TNFRSF1A/TRAF2/TREM1
umls:C0032131	Plasmacytoma	2.28462e-05	BCL2/CCND2/CD27/CD79A/CXCR5/GCNT2/IL1B/ITGB2/LTBR/MYOM2/PRDM1/PRF1/PTPRJ/PVT1/RAG1/SLC3A2/SOCS2/TLR9/TNF
umls:C0026946	Mycoses	2.28792e-05	ATN1/BGLAP/BRCA2/CCR2/CCR5/CCR6/CCRL2/CD28/CDK2/CLEC7A/CTLA4/CTSD/CTSG/ELANE/FCGR2A/GCNT2/IL10/IL1B/IL1RL1/ISG20/ITGAM/ITGAX/ITGB2/LTBR/NOD2/PGLYRP1/PRF1/RAG1/S100B/SEMA3A/SLC22A4/TLR4/TLR9/TNF/TREM1
umls:C0872054	latent infection	2.29283e-05	CD34/FUT4/HLA-E/HPGDS/IKBKE/IL10/IRF5/LAT/MAP3K8/MIR21/PDLIM7/PIK3CD/RBFOX2/TCF4/TCF7L2/TNF/TRAF2
umls:C0392514	Hereditary hemochromatosis	2.31525e-05	CALR/CD27/CD28/CTLA4/GRB7/HLA-E/HLA-F/HPGDS/IL1B/NOD2/PRF1/RASSF1/SERPINA1/SLC11A2/TLR4/TLR9/TMPRSS6/TNF
umls:C1292769	Precursor B-cell lymphoblastic leukemia	2.35765e-05	ARHGAP24/ARID5B/ATN1/BCL2/BCL6/BRCA2/CCR2/CCR6/CCRL2/CD177/CD22/CD28/CD34/CD79A/CDKN1B/CSF3/CSF3R/CTLA4/CXCR5/FCER2/FOXO1/FUT4/GAS7/HDAC7/HLA-E/IKZF1/IL10/IL18R1/IL1B/IL27/ISG20/ITGAM/ITGB2/LMO2/MPG/MTOR/MXD3/PKLR/PLAT/POLE4/PRKAR1A/RAG1/SLC3A2/SLC52A2/TLR4/TNF/TRAC/ZAP70
umls:C0032964	Pregnancy Complications, Hematologic	2.35765e-05	AGTR1/CTLA4/FAS/HSD11B1/HSPA1B/IL10/IL10RB/IL1B/IL1R2/IL1RN/IL5/LST1/MMP9/NAT1/NOD2/PLAT/PTCRA/SLC23A1/TLR4/TLR9/TNF/TNFRSF1A/TRAF2/TREM1
umls:C0346957	Disseminated Malignant Neoplasm	2.61306e-05	ARHGAP24/BCL2/CCR5/CD79A/CD82/CDC25B/CDH5/CSF3/DDR1/DGKZ/FOXO1/HGF/HPSE/IL24/KLF6/LGALS3/LGALS3BP/MMP9/PIK3CD/PKN1/PMEL/RHBDF1/S100A11/S100A2/SLC16A3/TM4SF5/TNF
umls:C0018188	Granuloma	2.63245e-05	CCR6/CXCR6/MMP9/NOD2/PRTN3/S100A8/S100A9/TLR5/TLR9/TNF
umls:C0339143	Thyroid associated opthalmopathies	2.63245e-05	BCL2/CD28/CD34/CD68/CTLA4/GAPDH/HSPA1B/IL10/IL12B/IL1B/IL1RN/IL5/ITGAE/LTA/MIR21/PRF1/TLR4/TLR9/TNF
umls:C1520166	Xenograft Model	2.6361e-05	ABCG2/ADAM28/ADCY3/AGTR1/ATN1/AURKA/AURKB/BCL2/BCL6/BLM/BRCA2/BRD4/BTG2/CASC15/CD34/CDA/CDKN1B/COPS5/DIABLO/ERCC1/FLII/FSD1/HDAC7/HGF/HMGA1/ICAM2/IL10/IL1B/IL24/IL27/ISG15/LCN2/MAD1L1/MIR191/MIR21/MIR23A/MIR26B/MIRLET7B/MMP9/MPG/MTOR/NFE2L2/PDLIM7/PFKFB4/PIK3CD/PKM/PNPLA2/PSMB9/RARRES3/RNASE1/SATB1/SERPINF1/SLC20A1/SLC22A18/SLC39A1/SPAG9/TLR5/TNF/TNFRSF10B/TRAC/USP7/WWP2
umls:C0085090	Lymphoma, AIDS-Related	2.6361e-05	BCL2/BCL6/CCR5/CD34/CSF3/FCER2/IL10/IL5/MIR21/PDLIM7/SLC3A2/TNFAIP3
umls:C0333307	Superficial ulcer	2.6361e-05	ACP5/ADAMTS4/CCR5/CD68/CLEC5A/ENO1/HLA-DMB/IFNGR2/IL1B/IL1RN/IL27/IL32/IRF5/ITGB2/LTBR/MIR21/MMP14/MMP9/MPG/NOD2/PRTN3/S100A9/SH3BP2/TNF
umls:C0948089	Acute Coronary Syndrome	2.76136e-05	ADAMTS4/ADD1/AGTR1/AZU1/BCL2/CCR2/CCR5/CD247/CD28/CIITA/CLU/CTLA4/CX3CR1/CXCL16/ENO1/FAS/FCGR2A/FUT4/GAPDH/GP6/GSN/HGF/HTR2A/IL10/IL1B/IL1RN/IRF5/ISG20/LTA/MMP9/OLR1/PICALM/PRG2/PSMB8/PSMB9/RETN/S100A9/TLR4/TNF/TNFRSF1A/TNFSF4
umls:C0017152	Gastritis	2.8532e-05	AGTR1/ARHGAP24/ATN1/BCL2/CCR6/CCRL2/CXCR5/ENTPD1/GHRL/HGF/HPGDS/IL10/IL1B/IL1RN/IL32/LTA/MMP9/NFE2L2/NOD2/PRF1/PTGDS/RUNX3/S100A8/S100A9/SETD2/SLC3A2/SLPI/SOCS2/TLR4/TLR9/TNF/TNFRSF1A/XRCC3
umls:C0011847	Diabetes	3.05863e-05	ACAD8/ACSL1/ADD1/AGRP/AGTR1/AGXT/ANGPT2/ANKRD2/ATN1/BGLAP/BMF/BRCA2/CCR2/CCR5/CD1D/CD27/CD28/CD34/CDKN1B/CLU/CNDP2/CSTA/CTLA4/CX3CR1/ECE1/ENTPD1/EZR/FAS/FCGRT/FOXO1/FXYD2/G6PC/GAPDH/GCNT2/GHRL/GIMAP5/GP6/GRAMD4/GSN/HGF/HLA-DMB/HLA-E/HMGA1/HPGDS/HPSE/HRH1/HSPA1B/HTR2A/ICA1/IL10/IL1B/IL1RN/IL27/ISG20/ITGAM/ITGAX/ITGB2/KIF2A/KLF6/KRT16/LCK/LGALS3/LMNA/LTA/LTBR/MADD/MIR143/MIR145/MIR21/MMP14/MMP9/MTO…
umls:C0023492	Leukemia, T-Cell	3.11859e-05	ATN1/BCL2/CCL1/CCL22/CCND2/CCR9/CD34/CDKN1B/EIF4E/EIF4G1/FAS/FCGRT/FUT4/HERPUD1/HGF/HIPK3/HLA-E/IL10/IL1B/IL32/IL5/ISG20/ITGB2/JARID2/KRT7/LCK/LMO2/MMP9/MTOR/MYB/PDCD1/PIK3CD/PLEK/PMEL/PTCRA/PTPN6/PVT1/RNASE1/S100B/TLR4/TMED2/TNF/TRAC/VAC14
umls:C0014175	Endometriosis	3.1944e-05	ACTA2/AGTR1/AIF1/ANGPT2/AURKA/BCL2/BRCA2/CCL1/CCR2/CCR5/CCR9/CD68/CD82/CDKN1B/CFD/CSF1R/CTLA4/CXCR2/DUSP2/ENO1/EZR/FAS/FOXO1/GPER1/GRAP2/HGF/HK1/HMGA1/HPGDS/HPSE/IFI27/IL10/IL1B/IL1R2/IL1RN/IRF5/ITGB3BP/KLF13/KLRD1/LTA/MIR145/MIR191/MIR21/MIRLET7B/MMP14/MMP9/MTOR/MUC2/NFE2L3/NOTCH4/NTRK1/OLFM4/PIK3CD/PLCB1/PRF1/RNF19A/RUNX3/S100A8/S100A9/S100P/SERPINF1/SHC1/SLC20A1/SLC25A37/SLC38A1/SLPI/SNCG/SOX2…
umls:C0014236	Endophthalmitis	3.29831e-05	FAS/IL1B/PRF1/SLPI/TLR4/TNF/TRIM69
umls:C0036220	Kaposi Sarcoma	3.29831e-05	ANGPT2/BCL2/CCL1/CCR6/CCRL2/CD177/CD1D/CD34/CDKN1B/CXCR6/HGF/HLA-DMB/ICAM2/IL1B/IL1RN/IRF5/LTA/MIR140/MIR21/MMP14/NFE2L2/NTRK1/PTPN6/RBFOX2/RNASE1/SLC3A2/TLR4/TNF/TNFSF4
umls:C0042164	Uveitis	3.44746e-05	ACAD8/AIF1/CCR5/CX3CR1/FAS/GCNT2/HLA-E/HSPA1B/IL10/IL1B/IL1RN/IL27/IRF5/LTA/NOD2/P2RY2/PSMB9/SERPINA1/SERPINF1/TLR4/TNF/TNFRSF1A/TRIM69
umls:C0023343	Leprosy	3.53535e-05	ACOT7/ADGB/BATF3/CCDC88B/CD28/CIITA/CTLA4/GCNT2/HLA-E/IL10/IL10RB/IL12B/IL18R1/IL1B/IL1RL1/IL32/IL5/ISG20/LGALS3/LTA/NOD2/PER1/SLAMF1/SLC11A1/TAP2/TLR4/TNF
umls:C0007930	Chagas Cardiomyopathy	3.80257e-05	CCR5/FCGRT/IL10/IL12B/IL1B/IL1RN/LTA/TLR4/TLR5/TLR9/TNF
umls:C0042165	Anterior uveitis	3.80257e-05	CCR5/CTLA4/IL10/IL1RN/IRF5/LTA/SERPINA1/SERPING1/TLR4/TNF/TNFRSF1A
umls:C0206180	Ki-1+ Anaplastic Large Cell Lymphoma	3.81344e-05	AP5B1/ARHGEF7/BCL2/CARS2/CD68/CD96/CDKN1B/CFLAR/CLU/CSF1R/FAS/FOXO1/FUT4/HERPUD1/HSPA1B/IL10/IL10RB/IL21R/ISG20/ITK/MTOR/NCOR2/NTRK1/PDLIM7/PIK3CD/PRDM1/PRF1/PTPN6/RAG1/S100A11/SERPINA1/SLC3A2/SLPI/TGFBRAP1/TNF/TRAF2
umls:C0853879	Invasive breast carcinoma	3.8744e-05	AGTR1/ANXA6/BCL2/BCL6/BID/BRCA2/BRD4/CD1D/CD1E/CDH5/CDKN1B/CSTA/CTSD/ELANE/EPHA2/FAS/GSN/HGF/HLA-E/HPGDS/HPSE/IRF5/ITK/KLF6/LMNA/LTBP1/MAP3K11/MIR21/MMP14/MMP9/PALLD/PER1/PIK3CD/PTPRJ/RASSF1/RNASE1/S100A8/SERPINB6/SETD2/SIPA1/SLPI/SNCG/SOX2/TNF/TYMP/VMP1
umls:C0023443	Hairy Cell Leukemia	3.88934e-05	ACP5/BCL2/CD22/CD27/CDKN1B/CSF3/FCER2/GRAP2/IL1B/ISG20/ITGAX/ITGB2/ITK/LTA/LTBR/PIK3CD/RHOH/RNH1/SLC3A2/SRC/TNF
umls:C0007113	Rectal Carcinoma	3.91581e-05	ARHGAP24/BCL2/BLM/CALR/CCRL2/CDKN1B/CXCR2/DUSP2/EIF4E/ERCC1/HGF/HPGDS/IFI27/IFNGR2/IL1B/IRF8/LCN2/MAP3K11/MIR143/MIR145/MIR21/MIRLET7G/MMP11/MMP9/MUC2/PIK3CD/PRF1/RPS6KA1/RUNX3/SATB1/SETD2/SIRT2/SLC38A1/TCF4/TCF7L2/TLR4/TYMP/XRCC3
umls:C0993582	Arthritis, Experimental	4.35201e-05	ABCG2/ACSL1/ACSL5/ANGPT2/BCL2/C5AR1/CCR2/CCR5/CD28/CTLA4/CX3CR1/HAVCR2/IL10/IL1B/IL1RL1/IL1RN/IL27/ITGB2/LGALS3/MMP9/MTOR/S100A8/S100A9/SLPI/TLR5/TNF/TNFRSF1A
umls:C0028754	Obesity	4.37727e-05	ABCG2/ACAD8/ACOT11/ACP5/ACSL1/ADAM28/ADCY3/ADCY9/ADD1/AGRP/AGTR1/AGXT/AIF1/ANGPT2/ATN1/BCL2/BGLAP/C1QTNF3/C5AR1/C5AR2/CAST/CCDC33/CCR2/CCR5/CCR6/CCRL2/CD1D/CD68/CD82/CDKN1B/CFD/CHRNA3/CPT2/CSF3/CTBP1/CTNNBL1/CX3CR1/CXCR2/CXCR6/DDAH2/DDR1/DENND1B/ELANE/ENO2/FAS/FCER2/FES/FOXO1/FUT3/GAPDH/GAS7/GHRL/GNAI2/GORASP2/GPER1/GRAP2/HAL/HGF/HK1/HLA-E/HOXB-AS3/HOXB3/HPGDS/HPSE/HSD11B1/HSPA1B/HTR2A/ICA1/IGF2B…
umls:C0001430	Adenoma	4.46503e-05	ABCG2/ACSL5/AGTR1/AIP/APBA2/ARHGAP24/ATP1A1/AURKA/AXIN2/BCL2/BCL9L/BGLAP/BID/CALR/CD34/CD82/CDK2/CDKN1B/CLU/CSNK1D/CTBP1/CTNND1/CTSZ/EIF4E/ENO2/FAS/FUT4/FYN/G6PC/GAPDH/GCNT2/GHRL/GJB2/GRASP/GSN/HGF/HMGA1/HPGDS/HSD11B1/IFI27/IL10/IL1B/IL1RN/ITGB2/KRT7/LAMA3/LCN2/LGALS3/LTA/MAD1L1/MGLL/MIR143/MIR21/MMP9/MPG/MTOR/MUC2/NAT1/NFE2L2/NTRK1/PDZK1IP1/PKN1/PRKACA/PRKAR1A/PTGDS/PTPRJ/PYCARD/RASSF1/RUNX3/RXR…
umls:C0024116	Lung Diseases, Fungal	4.58004e-05	IL10/IL1B/IL1RN/LTA/TLR4/TLR9/TNF/TNFRSF1A
umls:C0006309	Brucellosis	4.70284e-05	CCR5/FCGR2A/GCNT2/IL10/IL1RN/PSMB8/PSMB9/SLC11A1/TAP1/TAP2/TLR4/TNF/TNFRSF1A
umls:C0027626	Neoplasm Invasiveness	4.79141e-05	BRCA2/CALR/CD82/CTSD/ENO1/FOXP1/HGF/HPSE/IL10/KRT7/MMP14/MMP9/MT2A/NRP2/PKM/RNF207/SEMA3A/SLC6A12/SORL1/SRC/TGIF1/TLR4/TMEM139/TNF/XRCC3/ZBTB16/ZEB2
umls:C0239946	Fibrosis, Liver	4.80052e-05	ADORA2A/AGTR1/BCL2/CD34/CLU/CSF3/CX3CR1/CXCL16/CXCR6/FAS/GCNT2/GRAP2/HGF/IFI27/IFNGR2/IL10/IL1B/IL1RN/ISG20/ITGAM/ITK/KLF6/LCN2/LGALS3/MFAP4/MIR21/MMP14/MMP9/NFE2L2/POU2F1/RETN/RNF19A/SATB1/SERPINA1/SERPINF1/SLC10A1/SLC52A2/SREBF1/TLR4/TNF/TNFRSF1A/ZEB2
umls:C1519670	Tumor Angiogenesis	5.0042e-05	AGTR1/ANGPT2/ANXA6/ARHGAP24/BCL2/CCR2/CCR5/CD34/CD68/CTNND1/EIF4E/EIF4G1/EZR/HGF/HPSE/IL10/IL1B/IL1RN/IL24/ITGAM/ITK/LCN2/MIR143/MIR21/MIRLET7B/MMP11/MMP14/MMP9/MTOR/NFE2L2/NRP2/NTRK1/OLR1/PCBP4/PDLIM7/PIK3CD/PKM/RCAN3/RNASE1/ROBO4/RUNX3/S100P/SEMA3A/SERPINF1/SETD2/SLC52A2/SLPI/TBK1/TLR4/TM4SF5/TNF/TYMP
umls:C1719672	Severe Sepsis	5.04147e-05	ANGPT2/BCL2/BID/HSPA1B/IL10/IL1B/IL1RN/IL27/LCN2/LTA/NFE2L2/PER1/RETN/S100A8/TLR4/TNF/TNFRSF1A/TREM1
umls:C0037274	Dermatologic disorders	5.06102e-05	ABCG2/BCL9L/CALR/CCRL2/CD1D/CD28/CTLA4/FAS/FCGR2A/GCNT2/GJB2/GRAP2/GSTO1/GTF2H3/HLA-E/HSD11B1/HSPA1B/IL10/IL10RB/IL1B/IL1R2/IL1RN/IL32/IL5/ITGB2/KRT17/LCN2/LIMK1/LST1/LTBR/MINPP1/MMP9/NAT1/NFE2L2/NOD2/PIK3CD/PLAT/PTCRA/PTPN6/RARRES3/RNASE1/RNF19A/RUFY3/SERPINA1/SERPINF1/SLC23A1/TAF1D/TLR4/TLR9/TNF/TNFAIP6/TNFRSF1A/TRAF2/TREM1/XRCC3
umls:C0036341	Schizophrenia	5.7981e-05	ACSL6/ADAM28/ADAMTS4/ADORA2A/ALDH3B1/ALS2CL/AMBRA1/AOC1/APBA2/ARHGEF7/ATN1/BCL2/BID/BRCA2/C15orf53/CALR/CCND2/CCR5/CCT6A/CD28/CDC25C/CEACAM21/CHRNA3/CLU/CSF2RB/CSNK1D/CSNK1E/CTLA4/CXCR6/DDR1/DGKZ/DLGAP1/DNASE1L3/DUSP2/EHD1/ENO2/FAS/FES/FYN/GAPDH/GCNT2/GHRL/GNAI2/GNAL/GSN/GSTO1/HAL/HIPK3/HK1/HLA-E/HMGA1/HNRNPU/HPGDS/HPS4/HRH1/HRH4/HSPA1B/HTR2A/HTR3A/IL10/IL12B/IL18R1/IL1B/IL1RN/ISG20/ITIH1/JARID2/…
umls:C0026857	Musculoskeletal Diseases	6.31314e-05	CTLA4/FAS/HSD11B1/HSPA1B/IL10/IL10RB/IL1B/IL1R2/IL1RN/IL5/LST1/MMP9/NAT1/NOD2/PLAT/PTCRA/SLC23A1/TLR4/TLR9/TNF/TNFRSF1A/TRAF2/TREM1
umls:C2316810	Chronic kidney disease stage 5	6.35141e-05	ADD1/AGTR1/AGXT/CCR5/CNDP2/CTLA4/CX3CR1/ENTPD1/FCAR/GSN/HLA-E/HPGDS/HSD11B1/IL10/IL1B/IL1RN/INF2/ISG20/LCN2/LMNA/MEIS1/MMP14/MMP9/PLTP/PRTN3/PVT1/SERPINA1/SMARCA2/TLR9/TNF
umls:C1378703	Renal carcinoma	6.40984e-05	ABCG2/ARHGAP24/ASRGL1/BCL2/BLCAP/BTG2/C5AR1/CDK2/CDKN1B/CFLAR/COPS5/CXCL16/DDR1/HGF/HLA-E/HOXB2/HOXB3/HOXB7/HPGDS/IL10/IL24/IL31RA/ISG20/MIR145/MIR21/MPG/MTOR/MXI1/NTRK1/PIK3CD/PIK3R1/PKN1/PRKCZ/RARA/RASSF1/S100A8/S100B/SETD2/SLC16A3/SLC25A37/SLC3A2/SLC52A2/SLPI/SPAG9/TCF4/TCF7L2/TFEB/TNF/TNFAIP8/TNK2/TUBB/VAMP8/VMP1/ZEB2
umls:C0026896	Myasthenia Gravis	6.52653e-05	CCL22/CD28/CTLA4/CXCR5/FAS/FCGR2A/GCNT2/GRAP2/HLA-E/IL10/IL12B/IL1B/IRF5/ISG20/LTA/MIR145/NTRK1/PDCD1/PDLIM7/PRF1/RARRES3/RNF19A/SLAMF1/SLC3A2/TAP2/TLR4/TNF/TNFAIP3
umls:C0178468	Autoimmune thyroid disease	6.58208e-05	ARHGAP24/CCR6/CCRL2/CD28/CTLA4/FAS/HLA-DPA1/HLA-E/HSPA1B/ICA1/IL10/IL12B/IL21R/IL5/ISG20/PTGDS/SLC22A4/SLC3A2/TNF/TNFAIP3/UBASH3A
umls:C1368683	Epithelioma	6.63136e-05	ACSL5/AP5B1/BCL2/BGLAP/CD82/CLU/CSF1R/CSF3/EGFL7/ELANE/FAS/HGF/HLA-E/HPSE/ITGAE/KRT17/KSR1/LTBR/LYPD5/MEIS1/MIR143/MIR21/MMP14/MMP9/MYB/NEU1/NTRK1/PDLIM7/PTPN6/PTPRJ/RASSF1/RUNX3/S100B/SLC52A2/TLR4/TNF/TNFRSF10B
umls:C0027430	Nasal Polyps	7.02373e-05	ARHGAP24/BCL2/CCL24/CD1D/CD1E/CD68/FCER2/HGF/HPGDS/IL10/IL1B/IL1R2/IL1RL1/IL1RN/IL5/ITGAX/LCN2/MIR26B/MMP9/MTOR/MYB/PTGDS/RAG1/S100A8/S100A9/SERPINA1/TLR4/TLR9/TNF/TNFAIP3/TNFAIP6/TNFSF4
umls:C0524620	Metabolic Syndrome X	7.21674e-05	ABCG2/ACSL1/ADAM28/AGRP/AGTR1/AGXT/ANGPT2/ARHGEF7/ARMC5/CCR2/CCR5/CIITA/CPT2/CTBP1/CTLA4/CTSG/CX3CR1/CXCL16/CXCR6/EDC4/ENTPD1/FOXO1/GHRL/GLRX2/GNAI2/GPER1/GSTO1/HERPUD1/HGF/HMGA1/HSD11B1/HTR2A/IGF2BP3/IL10/IL1B/IL1RN/ITGAX/ITGB2/KRT16/LGALS3/LIMK1/LMNA/LTA/MIR1207/MMP9/MTOR/NOD2/NR1H3/OLR1/PALLD/PDE4D/PER1/PIK3CD/PIK3R1/PLCB1/PNPLA2/PTGDS/RAG1/RETN/SERPINF1/SLC2A5/SREBF1/TCF7L2/TFEB/TLR4/TNF/TNFR…
umls:C0034069	Pulmonary Fibrosis	7.34911e-05	CAST/CCL22/CCR2/CSF3/CTLA4/DDAH2/ECE1/ELANE/EZR/FAS/FOSL2/HGF/HLA-E/HPS4/HSP90AB1/IL10/IL12B/IL18R1/IL1B/IL1RN/IL5/IRF5/ISG20/LGALS3/LMNA/LTBR/MIR145/MIR21/MMP9/MTOR/NFE2L2/NOD2/NOTCH4/PIK3CD/RNASE1/ROBO4/SERPINA1/SETD2/SLC25A37/SLC52A2/SRC/TNF/TNFRSF1A/ZEB2
umls:C0549463	X-Linked Lymphoproliferative Disorder	7.34911e-05	CD177/CD1D/CD2/CD244/GCNT2/HLA-E/HPGDS/IL10/IL1B/IL1RN/ITK/PTPN6/SLAMF1
umls:C0031154	Peritonitis	7.43408e-05	ANGPT2/CD68/CSF1R/CX3CR1/FAS/IL10/IL1B/IL1RN/IL5/ITGAM/ITGB2/LCN2/LTB/MIR21/NOD2/PRF1/S100A8/SETD2/TLR4/TNF
umls:C0023470	Myeloid Leukemia	8.17908e-05	ABCG2/ARHGAP24/ASB2/ASRGL1/ASXL1/ATN1/BCL2/CD22/CD34/CDKN1B/CSF1R/CSF3/CSF3R/CTDSP1/CTLA4/E4F1/ELANE/ERCC1/FAS/FES/FOXO1/GFI1/HLA-E/HPGDS/IKZF1/IL18R1/IL1B/IL1RL1/IL24/IL5/IRF8/ITGAM/ITGB2/KRT7/LMO2/LTBR/MEF2C/MEIS1/MPG/MXI1/MYB/NRP2/NTRK1/OLFM4/P2RY2/PICALM/PIK3CD/PPP2R5C/PRF1/PRTN3/RARA/RNASE1/S100A8/SEPT9/SLC3A2/SPI1/TET2/TNF
umls:C0010068	Coronary heart disease	8.35018e-05	ABCG2/ACTA2/ADD1/AGTR1/AGXT/ARHGEF7/BCL2/BGLAP/BID/C5AR2/CCL22/CCR2/CCR5/CD28/CD34/CFD/CLU/CSF3/CSNK1D/CTLA4/CTSD/CUX2/CX3CR1/CXCL16/DDAH2/ECE1/EDC4/ELANE/FCAR/FCGR2A/FOXO1/FOXP1/FSD1/GAPDH/GHRL/GP6/GPER1/HAL/HMGA1/HPGDS/HPSE/HSD11B1/HSPA1B/IL10/IL1B/IL1RL1/IL1RN/IRF8/ITGAE/ITGAM/LMNA/LTA/LTBP1/MADD/MIR143/MIR21/MMP14/MMP9/MT2A/MYB/NDST1/NFE2L2/NOD2/NR1H3/OLR1/PALLD/PDE4D/PER1/PGLYRP2/PHACTR1/PLA…
umls:C0023281	Leishmaniasis	8.38772e-05	CCR5/FLI1/FLII/HLA-DPA1/HLA-E/IL10/IL1B/PNOC/PTPN6/RPA1/SLC11A1/SLC52A2/TLR4/TNF
umls:C0020456	Hyperglycemia	8.88711e-05	AGTR1/ANGPT2/ASRGL1/ATN1/BCL2/BGLAP/C5AR1/CDH5/CSF1R/CTLA4/DDAH2/ECE1/EGFL7/FOXO1/G6PC/GNAI2/GRAP2/HGF/HLA-DMB/HMGA1/HPSE/HSD11B1/HTR2A/IL10/IL12B/IL1B/IL1RN/LTA/MMP9/MT2A/MTOR/NEU1/NFE2L2/NOD2/PER1/PIK3CD/PIK3R1/PKLR/PRKCZ/RETN/RNF19A/SERPINA1/SERPINF1/SETD2/SLC2A14/SLC30A10/SREBF1/TCF7L2/TLR4/TNF/TRIM69
umls:C0151526	Premature Birth	9.63973e-05	ADD1/AGTR1/ANGPT2/CSF3/CTLA4/CXCR2/FAS/GJB2/HLA-E/HSD11B1/HSPA1B/HTR2A/IFNGR2/IL10/IL10RB/IL12B/IL1B/IL1R2/IL1RN/IL5/LST1/LTA/MMP11/MMP14/MMP9/NAT1/NOD2/PLAT/PTCRA/SLC23A1/TAP1/TLR4/TLR5/TLR9/TNF/TNFRSF1A/TRAF2/TREM1
umls:C0002390	Extrinsic allergic alveolitis	9.7758e-05	CD34/GCNT2/IL10/IL1B/ITGAM/PSMB8/PSMB9/TAP1/TLR9/TNF
umls:C1333782	Gastric Mucosa-Associated Lymphoid Tissue Lymphoma	9.7758e-05	BCL2/CTLA4/FAS/FOXP1/HPGDS/ISG20/S100A8/SLC3A2/TLR4/TNF
umls:C0039483	Giant Cell Arteritis	0.000105072	CCR5/CSF3/ECE1/FAS/FCGR2A/HLA-E/IL10/IL1RL1/IL1RN/IL27/IL32/IRF5/KRT15/LMNA/MMP9/RASSF1/RASSF5/S100A8/S100A9/SIRT2/TLR4/TNF
umls:C3539878	Triple Negative Breast Neoplasms	0.000105736	ABCG2/ANGPT2/ARHGAP24/ART4/AXIN2/BCL2/BCL6/BRCA2/CCND2/CDC25B/CDKN1B/CLU/DDR1/EIF4E/GPER1/GRB7/HGF/HMGA1/HPGDS/HYAL2/IGF2BP3/IKBKE/IL1B/IL32/ITK/LCN2/LGALS3/LMNA/MIR143/MIR21/MIRLET7B/MMP9/MTOR/NEU1/NOTCH4/NRP2/PDCD1/PIK3CD/PKM/RASSF1/RNASE1/RPS6KA1/S100P/SETD2/SPAG9/SRC/TLR9/TMPRSS6/TNF/TNFRSF10B/TXNRD2/XRCC3
umls:C0006118	Brain Neoplasms	0.000108203	ABCG2/ARHGAP24/ARHGEF7/AURKA/AURKB/BCL2/BCL6/BRCA2/CCND2/CCR5/CDK2/CDKN1B/CLU/CSTA/DDR1/EPHA2/ERCC1/FAS/FUT4/G6PC/GCNT2/HGF/HLA-E/HPGDS/HPSE/IL12B/IL1B/IL24/IL27/ITGAE/ITGAM/JMJD6/KDM6B/KLF6/LGALS3/MAP3K8/MAPK8IP3/MIR145/MIR21/MMP14/MMP9/MTOR/MUS81/MXD3/MXI1/NCF4/NFE2L2/NIN/NTRK1/PIK3CD/PKM/PLVAP/PTGDS/RASSF1/RNASE1/S100A8/S100A9/SEPT9/SERPINF1/SLC25A37/SLC3A2/SOX2/SRC/TCF4/TCF7L2/TLR9/TNF/TNFRSF…
umls:C0008029	Cherubism	0.000108203	ACP5/PLEK/RNASE1/SH3BP2/SH3BP5/SRC/TNF
umls:C2004493	Leukemia, B-Cell	0.000110185	ARHGEF7/BCL2/BCL6/BMF/CCND2/CD5/CFLAR/IKZF1/IL1RL1/ITGAX/MEIS1/PDLIM7/PTPN6/RARRES3/S100A8/SLC3A2/TNF/TNFSF13/ZAP70
umls:C0030807	Pemphigus	0.000112489	CD28/CTLA4/HLA-E/IL10/IL12B/IL1B/IL1RN/IL5/LTA/MMP9/TAP2/TNF/TNFRSF1A
umls:C0085652	Pyoderma Gangrenosum	0.000112489	ACAD8/CXCR2/IL1B/ITGB2/PRDM1/PTPN6/RAG1/TNF
umls:C0002382	Alveolar Bone Loss	0.000113547	CXCR2/FCAR/FCGR2A/HGF/IL10/IL1B/IL1RN/TLR4/TNF/TNFRSF1A/TNFSF13
umls:C0477474	Dermatitis and eczema	0.000113547	CIITA/CTLA4/HAVCR2/IL12B/IL1B/IL5/ITK/NLRC4/NOD2/TLR9/TNF
umls:C0206139	Lichen Planus, Oral	0.000114802	ABCG2/BCL2/CCR5/FCAR/FCGR2A/IL10/IL1B/IL1RN/IL5/ITGAM/ITGB2/LTA/LTBR/MIR26B/NTRK1/TLR4/TNF
umls:C0856774	High altitude illness	0.000127381	HSPA1B/IL10/IL1B/IL1RN/TLR4/TNF
umls:C0333186	Restenosis	0.000132153	ADD1/AGTR1/AGXT/ARHGEF7/CCR2/CCR5/CDKN1B/CSF3/CX3CR1/HGF/HSPA1B/IL10/IL1B/IL1RN/ITGAM/ITGB2/LTA/LTBR/MIR145/MMP9/OLR1/PKN1/PLAT/PRKAR1A/S100A8/SERPINF1/SERPING1/SLC3A2/TLR4/TNF/TNFRSF1A
umls:C1883018	Severe Aplastic Anemia	0.000133793	CD177/CSF3/CSF3R/HLA-E/IL1B/LAT/LTA/PRF1/ZAP70
umls:C0007138	Carcinoma, Transitional Cell	0.00013423	BCL2/BCL2L14/BCL6/BGLAP/CCND2/CD34/CD3E/CD82/CDK2/CDKN1B/CSF3/EIF4E/EPHA2/ERCC1/FAS/FCGR2A/GSTO1/HERPUD1/HLA-E/HPGDS/IL1B/KRT7/LAT/LGALS3/LMNA/LTB4R2/MIR145/MIR21/MMP14/MMP9/MTOR/MXI1/NAT1/NEU1/NUMA1/PIK3CD/PIK3R1/PRTN3/RASSF1/S100A9/S100B/S100P/SET/SPAG9/TACC3/TNF
umls:C1960397	Philadelphia chromosome-positive acute lymphoblastic leukemia	0.000137659	BCL6/CD34/FUT4/GAPDH/HERPUD1/HSP90AB1/IKZF1/ISG20/MPG/MTOR/PIK3CD/SRC/TNF
umls:C0266929	Chronic Periodontitis	0.000139544	AGTR1/CLU/CTLA4/ELANE/FCAR/FCGR2A/IL10/IL12B/IL1B/IL1R2/IL1RN/IL5/ITGAM/ITGB2/LTA/LTBR/MMP9/NIN/NOD2/PICALM/PYCARD/SLC23A1/SLC38A1/TLR4/TLR9/TNF/TNFRSF1A
umls:C0019621	Histiocytosis, Langerhans-Cell	0.000148907	BCL2/CCL22/CCR6/CD1D/CD1E/CD34/CFLAR/CTLA4/GSN/IL1B/IL1RN/PIK3CD/PTPN6/SLC3A2/TNF
umls:C0014170	Endometrial Neoplasms	0.000149638	AURKB/BCL2/BRCA2/CASC2/CD82/CDC25B/CFLAR/CHFR/CLU/CTNNBIP1/DDR1/ERCC1/FAS/FOXO1/GJB2/HPSE/IGF2BP3/LTA/MAP3K8/MMP14/MMP9/MTOR/NFE2L2/NOD2/RASSF1/RPL22/RUNX3/S100A8/SREBF1/TCF7L2/TLR4/TLR9/TNF/TYMP/XRCC3
umls:C0595989	Carcinoma of larynx	0.00015331	AURKA/BCL2/BTG2/CNDP2/ERCC1/FSD1/HPGDS/HPSE/IL12B/IL1B/MIR21/MIR27A/MMP11/MMP14/MMP9/MT2A/MUC2/PIK3CD/PRF1/RUNX3/S100A2/S100A8/SLC2A14/SLPI/SOX2/TNF/TNFRSF1A
umls:C2919828	Chronic ulcerative colitis	0.000161791	CCR5/CTLA4/IFI27/IL10/IL1B/IL1RN/IL27/LTA/NAT1/NOD2/PIK3CD/RUNX3/SLC11A1/SLC22A4/TLR4/TLR9/TNF/TNFAIP3
umls:C1176475	Ductal Carcinoma	0.000168885	AGTR1/ANGPT2/BCL2/BRCA2/CBFA2T3/CD82/CTNND1/CXCR5/EIF4E/EPHA2/GPER1/HMGA1/HNRNPU/HPGDS/IRF5/ITK/KLF6/LMNA/MIR21/MMP11/MYB/NEU1/PCBP4/PLEKHA7/RASSF1/RUNX3/S100A8/S100A9/SLC20A1/SOX2/SRC
umls:C0025229	Melioidosis	0.000187577	ABCG2/IL10/IL1B/NLRC4/NOD2/PTPN6/TLR4/TLR5/TREM1
umls:C0037286	Skin Neoplasms	0.00018799	AURKA/BCL2/BRCA2/CCL22/CCR5/CCR6/CCRL2/CD34/CLU/CSF3/CTLA4/FAS/GJB2/HAL/HGF/HPGDS/IL10/IL1B/ITGAE/KRT15/KRT17/LCN2/LGALS3/LTA/MGRN1/MMP11/MMP14/MMP9/NFE2L2/NTRK1/P2RY2/PLAT/RARA/RNASE1/S100A8/S100A9/STK38L/TNF/TRIM27/TYMP/XRCC3
umls:C0334634	Malignant lymphoma, lymphocytic, intermediate differentiation, diffuse	0.000194561	ABCG2/ATN1/BCL2/BCL6/BTLA/CCND2/CCR6/CCRL2/CD22/CD28/CD5/CDK2/CDKN1B/CRADD/CTLA4/EIF4E/FAS/FCER2/FOXO1/GAPDH/HPGDS/IFI27/IGF2BP3/IL10/IL12B/IL21R/ITK/LTB/MPG/MTOR/NTRK1/PIK3CD/PRDM1/PRKAR1A/RING1/RUNX3/SLC3A2/TLR4/TNF/ZAP70
umls:C0019187	Hepatitis, Alcoholic	0.000207252	CXCR2/GAPDH/HGF/IL10/IL18R1/SLC10A1/TCF4/TCF7L2/TLR4/TLR9/TNF/TNFRSF1A/TRA2B
umls:C0948192	Primary infection NOS	0.000213177	ATN1/CCR5/GRAP2/HLA-E/IL1B/MMP9/PRSS57/RARRES3/RBFOX2/RNF19A/TLR4/TMED2/TNF/TRIM69
umls:C0024419	Waldenstrom Macroglobulinemia	0.000213177	BCL2/BCL6/BLM/CCND2/CD22/CD27/CD79A/IL10/IL1B/ISG20/ITGAE/ITGAM/MTOR/PIK3CD/POU2F1/SLC3A2/TNF/ZAP70
umls:C0238301	Cancer of Nasopharynx	0.000213177	BCL2/CDC25C/ERCC1/FAS/HGF/HLA-E/HPGDS/HSPA1B/IL10/ITK/MIR145/MMP9/PDLIM7/PIK3CD/PSMB9/TAP1/TLR4/TNF
umls:C1096155	Macrophage Activation Syndrome	0.000221912	IRF5/NLRC4/PRF1/TNFRSF1A/UNC13D
umls:C2267231	Chronic idiopathic neutropenia	0.000221912	BCL2/CSF3/GFI1/IL10/TNF
umls:C0031094	Periodontal Pocket	0.000226762	FCAR/FCGR2A/IL10/IL1B/IL1RN/ITGAM/NOD2/TLR4/TNF/TNFRSF1A
umls:C0005779	Blood Coagulation Disorders	0.000226762	ANGPT2/CTSG/FLI1/FLII/GCNT2/GP6/GP9/GSN/HPS4/HPSE/IL1B/MFAP2/MPG/PLAT/PTCRA/PTPRJ/RARA/SERPINA1/SH2B2/STXBP2/TLR4/TXNRD2
umls:C0740457	Malignant neoplasm of kidney	0.000226762	ABCG2/ARHGAP24/ASRGL1/AURKA/BCL2/BLCAP/BTG2/CDK2/CDKN1B/COPS5/CXCL16/DDR1/HGF/HLA-E/HPGDS/IL10/IL31RA/ISG20/MIR145/MIR21/MPG/MTOR/MXI1/PIK3CD/PIK3R1/PRKCZ/RARA/RASSF1/S100A8/S100B/SETD2/SIRT2/SLC16A3/SLC25A37/SLC3A2/SLC52A2/SLPI/SPAG9/TCF4/TCF7L2/TFEB/TNF/TNK2/TUBB/VMP1/ZEB2
umls:C1621958	Glioblastoma Multiforme	0.000226762	ABCG2/AGXT/ARHGEF7/BCL2/BCL6/CDH5/CDK2/CFLAR/EPHA2/FAS/FCGRT/FSD1/FUT4/HGF/HK1/HLA-E/HMGA1/HPSE/HSPA1B/IL10/IL1B/IL24/IL32/LGALS3/LIMK1/MIR143/MIR145/MIR21/MMP9/MTOR/MXI1/PIK3CD/PRKCZ/PYCARD/RUNX3/S100B/SATB1/SETD2/SGK3/SLC27A3/SLC3A2/SOX2/TAP1/TAPBP/TCF4/TCF7L2/TIPARP/TNF/TNFRSF10B
umls:C0275524	Coinfection	0.000231247	AGRP/AZU1/CCR5/HAVCR2/HLA-E/IFI27/IL10/IL1B/MIR21/MUC2/NDUFS2/PDLIM7/PER1/PMEL/PRF1/PSMB8/PSMB9/RARA/S100A8/SUMF2/TLR4/TNF/TPI1
umls:C0000786	Spontaneous abortion	0.000233167	AGTR1/AIF1/BRCA2/CD68/CD7/CD82/CLIC1/CSF3/CTLA4/DDR1/EGFL8/HLA-E/HSPA1B/IL10/IL12B/IL1B/IL1RN/IL24/LCN2/LGALS3/LTA/MDC1/MMP11/NOTCH4/PBX2/PRRC2A/SLC11A1/SLC11A2/TAP2/TMPRSS6/TNF/TNFRSF1A/TNFSF13
umls:C0009782	Connective Tissue Diseases	0.000252131	AGTR1/CAST/CD22/CTLA4/FAS/HSD11B1/HSPA1B/IL10/IL10RB/IL1B/IL1R2/IL1RN/IL5/LST1/MMP9/NAT1/NOD2/PDCD1/PLAT/PTCRA/SLC23A1/SLC39A13/TLR4/TLR9/TNF/TNFRSF1A/TRAF2/TREM1
umls:C1541923	Infective endocarditis	0.000252131	ABCG2/ENO1/FCGR2A/GAPDH/IL10/IL1B/S100A11/TNF/TREM1
umls:C0025568	Metaplasia	0.00026138	ACSL5/BCL2/BCL6/FAS/IL10/IL1B/IL1RN/KRT7/MMP9/MUC2/SLPI/SMARCA2/SOX2/TLR4/TNF/VILL
umls:C0162871	Aortic Aneurysm, Abdominal	0.00026138	AGTR1/AIM2/ANGPT2/CCR5/CD28/CD68/CTLA4/CTSH/CX3CR1/GCNT2/HPSE/ICAM2/IL10/IL1B/IL1RN/ISG20/LCN2/LTBP1/MIR21/MMP14/MMP9/MNDA/PRF1/RETN/SERPINA1/SLC3A2/TNF
umls:C0948380	Colorectal cancer metastatic	0.00026138	ABCG2/ACOT7/ANGPT2/AURKA/AURKB/BCL2/BID/CCR5/CXCR2/EGFL7/ERCC1/FCGR2A/FUT3/FUT6/HGF/HPGDS/LGALS3/LMNA/MIR145/MIR21/MIR26B/MIRLET7B/MMP9/MYOM2/NTRK1/PIK3CD/TNFRSF10B
umls:C1367654	Marginal Zone B-Cell Lymphoma	0.000277496	BCL2/BCL6/BTLA/CDKN1B/FCER2/FOXP1/GAPDH/IRF5/LMO2/PTPRJ/SLC3A2/TNFAIP3
umls:C0031030	Periapical Periodontitis	0.000282514	CCR2/CIITA/CXCR2/FCGR2A/IL1B/TLR4/TNF
umls:C0020523	Immediate hypersensitivity	0.000287941	CCL24/CCR5/CD28/CTLA4/FCER2/IFNGR2/IL10/IL12B/IL1B/IL1RL1/IL1RN/IL5/LTA/NOD2/PTGDS/TAP1/TAP2/TLR4/TLR9/TNF
umls:C0021345	Infectious Mononucleosis	0.000291875	BCL2/BCL6/CD244/CD28/CD79A/IL10/PDLIM7/PSMB9/RAG1/TNF
umls:C0730345	Microalbuminuria	0.000294461	AGTR1/AGXT/BCL2/CD68/CIITA/GAPDH/HGF/IL5/MIR21/MMP9/SERPINF1/SLC38A1/TLR4/ZEB2
umls:C0024535	Malaria, Falciparum	0.000312911	ACOT7/ACP5/ADCY9/AGRP/ANGPT2/FAS/FCGR2A/HLA-E/IL10/IL12B/IL1B/IL1RN/IL5/LTA/LTB/MMP9/S100A8/S100A9/TBK1/TLR4/TLR9/TNF/TRAF2
umls:C0032580	Adenomatous Polyposis Coli	0.000316535	APBA2/AXIN2/BCL2/BID/BRCA2/CALR/CD82/CLU/CTBP1/CTNNBIP1/CTNND1/EEF1G/FOXO1/FUT4/GCNT2/GSN/GTF2H3/HPGDS/IL10/KLF6/LCN2/LRRC59/MED15/MIR21/MMP9/MUC2/NEIL3/NTHL1/PIK3CD/PLCG2/PLEK/PRKAR1A/RASSF1/RUNX3/SAV1/SEPT9/SLC38A1/SLC3A2/SPATA13/TCF4/TCF7L2/TIPARP/TNF/TNFRSF10B/ZC3H12D
umls:C0024232	Lymphatic Metastasis	0.000334681	ANGPT2/BCL2/BID/CLIC1/CTSZ/EZR/FAS/FOXP1/HGF/HPSE/HSP90AB1/IL10/IL12B/IL1B/IL1RN/LRG1/LTA/MIR145/MIRLET7B/MMP14/MMP9/MUC2/MUS81/NRP2/TNF
umls:C0079773	Lymphoma, T-Cell, Cutaneous	0.000334681	ARHGAP24/ARHGEF7/AURKA/BCL2/BIN1/CCR6/CCRL2/CD28/CD5/CDKN1B/CFLAR/CHFR/CTDSP1/CTLA4/FAS/HDAC7/HM13/IL10/IL32/IL5/ISG20/ITGAM/ITGB2/MEF2C/MYB/PIK3CD/PTPN6/PYCARD/RARA/SIRT2/TNF/TNFAIP3/TRAF2
umls:C0403529	Anti-Glomerular Basement Membrane Disease	0.000334681	AGTR1/CCL22/CLU/CSF1R/CX3CR1/FCGR2A/IL10/IL1B/IL1RN/MMP14/PDCD1/TNF
umls:C1512326	Human T-cell lymphotropic virus 1 infection	0.000334681	CD28/CD34/CDKN1B/CTLA4/IL10/IL1B/IL5/LTA/PRF1/PTPN6/TNF/TNFRSF1A
umls:C1853118	Severe congenital neutropenia	0.000334681	BCL2/CD34/CSF1R/CSF3/CSF3R/CXCR2/ELANE/G6PC/GFI1/IL1B/PTPN6/SLPI
umls:C0027022	Myeloproliferative disease	0.000334681	ASXL1/BCL2/CALR/CD177/CD34/CEP85L/CSF3/CSF3R/FOXP1/G6PC/GP6/IFI27/IKZF1/IL18R1/IRF8/MEIS1/MMP9/MYB/NFE2/NIN/NTRK1/PIK3CD/PLAT/PTPN6/PTPRJ/RARA/RNASE1/RUNX3/SLC25A37/SOCS2/TET2/TNF
umls:C0005695	Bladder Neoplasm	0.000342029	AOC1/AURKA/BCL2/BIRC7/CALR/CD82/CDK2/CDKN1B/CLU/CSF3/CSF3R/CTSD/ENO2/ERCC1/FAS/GJB2/GSN/GSTO1/HGF/HPSE/IFI27/ISG15/ITGAM/KRT16/LGALS3/LTA/MIR145/MIR21/MMP9/MT2A/MXI1/NAT1/RASSF1/RHOBTB2/RUNX3/S100A11/S100A8/S100A9/S100B/SLC12A7/SNCG/SRC/TACC3/TLR4/TNF/TYMP/USP7/XRCC3/ZNF217
umls:C0262985	Psoriasiform eczema	0.000342029	CSF3/IL10/ITGB2/KRT16/LTBR/PDCD1/S100A8/TNF
umls:C0032019	Pituitary Neoplasms	0.000347666	AGTR1/AIP/BCL2/CALR/CD177/CDC25C/CDKN1B/CTBP1/DDR1/GCNT2/GNAI2/GRAP2/HMGA1/HPSE/HSD11B1/IFI27/ITK/KLF6/LGALS3/MAP3K8/MIR143/MIR145/MIR21/MIR26B/MMP9/MTOR/PER1/PIK3CD/POU2F1/PRKACA/PRKAR1A/RNF19A/SLC20A1/SLPI/SOX2/SPA17/TLR4
umls:C0011311	Dengue Fever	0.000347666	ATN1/CCR5/CD177/CLEC5A/CTLA4/FCGR2A/IL10/IL12B/IL1B/IL1RL1/IL1RN/ITGAM/ITGAX/LTA/MYOM2/OAS2/P4HB/PLAT/RARRES3/RNASE1/RORC/TAP1/TAP2/TLR4/TNF/TNFRSF10B
umls:C0701807	Acute anterior uveitis	0.000363461	ACAD8/FOXO1/HLA-E/IL10/IL1B/IRF5/PSMB9/SERPINA1/SERPING1/TLR4/TNF
umls:C0011881	Diabetic Nephropathy	0.000366409	ADD1/AGTR1/AGXT/ANGPT2/AXIN2/BCL2/CCR2/CCR5/CDKN1B/CLU/CNDP2/CTBP1/ECE1/ENTPD1/FAS/GCNT2/GHRL/HGF/HPGDS/HPSE/HTR2A/IL10/IL18R1/IL1B/IL1RN/KLF6/KRT16/LCN2/LMNA/LTA/LTBP1/MIR145/MIR192/MIR21/MIRLET7A3/MIRLET7B/MMP9/MSRB3/MTOR/NFE2L2/NOD2/PIK3CD/PIK3R1/PNPLA2/PTGDS/PTPN6/PVT1/S100A8/S100A9/SEMA3A/SERPINF1/SLC38A1/SLPI/SOX2/SREBF1/SYNPO/TCF7L2/TGIF1/TIPARP/TLR4/TNF/ZEB2
umls:C0279671	Cervical Squamous Cell Carcinoma	0.000366771	CD28/CDKN1B/CHFR/CTLA4/DIABLO/HGF/HLA-E/HPGDS/IL12B/IL18R1/ITK/MIR143/MIR21/MMP9/PIK3CD/PRF1/PYCARD/RASSF1/SLC1A5/SOX2/TLR9
umls:C0014457	Eosinophilia	0.000372473	AOC1/ASXL1/BCL2/CCL24/CD2/CD300LF/CEP85L/CSF3/CTLA4/CTNNBL1/IL10/IL1RL1/IL5/ISG20/LTB4R2/LTBR/MIR21/MYB/NFE2L2/SLC3A2/TET2/TLR4/TNF
umls:C0027686	Pathologic Neovascularization	0.000374371	ABCG2/ANGPT2/BCL2/BCL2L2/BCL6/CLU/CSF3/FAS/IFNGR2/IL10/IL1B/IL1RN/NRP2/PDCD1/TNF
umls:C2607914	Allergic rhinitis (disorder)	0.000392587	AGXT/CTLA4/CXCR2/HAVCR2/HRH1/IL10/IL12B/IL1B/IL1RN/IL27/IL5/ISG20/KRT17/LAMA3/MIR143/MIR21/MMP9/PIK3CD/PLAT/RORC/SIT1/SLC3A2/TAP1/TLR4/TNF
umls:C0024282	Lymphocytosis	0.000400783	AP5B1/BCL2/CD27/CD5/CTLA4/FAS/FCER2/IL10/IL5/ITGAE/ITGAM/PDLIM7/TNF/ZAP70
umls:C0340970	Congenital neutropenia	0.000400783	BCL2/CD34/CSF1R/CSF3/CSF3R/CXCR2/ELANE/G6PC/GFI1/IL1B/PTPN6/SLPI
umls:C0007107	Malignant neoplasm of larynx	0.000405566	BCL2/BRCA2/EIF4E/ERCC1/HPGDS/HPSE/IL12B/IL1B/ISG15/MMP11/MMP9/MT2A/MUC2/NOD2/PRF1/RUNX3/S100A2/S100A8/SLC2A14/SOX2/XRCC3
umls:C0677898	invasive cancer	0.000407832	ABI3/AURKA/BCL2/BLCAP/BRCA2/CCR2/CX3CR1/HMGA1/LCN2/MMP11/MMP14/MTOR/NANOG/PIK3CD/PMEL/PRF1/RASSF1/S100A11/S100B/S100P/SMARCA2/SRC/TNF
umls:C0036983	Septic Shock	0.000408776	ANGPT2/C5AR1/CSF3/DDAH2/ENO2/HSPA1B/IL10/IL1B/LTA/PYCARD/TLR4/TNF/TNFRSF1A
umls:C0577631	Carotid Atherosclerosis	0.000416291	AGTR1/AGXT/CCR2/CLU/CX3CR1/CXCL16/CXCR6/ECE1/FOXO1/FUT3/GSTO1/HGF/HPSE/IL1RN/MMP9/PDE4D/PRF1/PTGDS/TLR4
umls:C1566590	Delayed Graft Function	0.000416885	BCL2/IL10/IL1B/IL1RN/LCN2/NOD2/TNF
umls:C0014121	Bacterial Endocarditis	0.00043368	ABCG2/ENO1/FCGR2A/GAPDH/IL10/IL1B/S100A11/TNF/TREM1
umls:C1292753	Primary Effusion Lymphoma	0.000435384	ABCG2/BCL2/BCL6/CDKN1B/CFLAR/CTSD/CXCR6/HGF/IL10/IRF5/IRF8/NFE2L2/NTRK1/PDLIM7/PRKCZ/PTPN6/RBFOX2/SLC3A2/SPI1/TNF
umls:C1636667	Disorder characterized by eosinophilia	0.000450149	AOC1/ASXL1/BCL2/CCL24/CD2/CD300LF/CEP85L/CSF3/CTNNBL1/IL10/IL1RL1/IL5/ISG20/LTB4R2/LTBR/MIR21/MYB/NFE2L2/SLC3A2/TET2/TLR4/TNF
umls:C1961099	Precursor T-Cell Lymphoblastic Leukemia-Lymphoma	0.000450149	ABCG2/ARHGEF7/ATN1/BCL2/BCL6/BRCA2/CCR9/CD1D/CD1E/CD22/CD34/CD7/CD79A/CDKN1B/DIABLO/EIF4A1/FCGRT/GPER1/HMGA1/IKZF1/IL1B/KRT7/LCK/LMO2/MAP3K8/MEF2C/MEIS1/MIR21/MTOR/MYB/NANOG/NRP2/PBX2/PIK3CD/PMEL/RASGRP4/SET/SLC3A2/SRC/TNF/TNFRSF10B/TRAC
umls:C0035126	Reperfusion Injury	0.000472005	ABCG2/ADORA2A/AIF1/BCL2/BID/BTG2/C5AR1/CAST/CDKN1B/ENO2/EPHA2/ERCC1/FAS/FOSL2/GHRL/HGF/HSPA1B/IL10/IL1B/ITGB2/LCN2/MAP3K8/MAPK8IP3/MMP9/NFE2L2/NOD2/PIK3R1/PKLR/PLAT/S100B/SLC34A1/SLPI/SRC/TLR4/TNF/TNFRSF1A/TXNRD2
umls:C1709246	Non-Neoplastic Disorder	0.000473123	ABCG2/AGXT/APBA2/AURKA/BCL2/BIRC7/CCND2/CCR2/CCR6/CCR9/CD22/CD34/CDKN1B/CHFR/CTLA4/CTSZ/CX3CR1/CXCR5/EGFL7/EZR/HGF/IL10/KLF6/LGALS3/LMNA/MIR143/MIR21/MIRLET7B/MMP11/MMP9/MPG/MUC2/NOTCH4/PALLD/PDLIM7/POU2F1/RARA/RASSF1/RUNX3/S100A2/SERPINA1/SLC10A1/SLC16A3/SLPI/SNCG/SOX2/TLR9/TNF/TNFAIP3/TSG101
umls:C1563921	Cold Ischemia	0.000482526	CXCR2/HPGDS/IL10/LCN2/RAG1
umls:C0035435	Rheumatism	0.00048847	ACAD8/ATN1/CALR/CAST/CCR5/IL1B/IL1RN/IRF5/ISG15/KLRD1/NOD2/PDLIM7/PRTN3/PSMB9/SERPINA1/TNF/TNFRSF1A/TNFSF13
umls:C0026948	Mycosis Fungoides	0.000494214	CCR6/CCRL2/CD27/CD28/CD7/CTLA4/DIABLO/FAS/FUT4/HM13/IL10/IL32/IL5/ITGAM/ITGB2/MMP9/PDCD1/PIK3CD/S100P/TLR4/TLR9/TNF
umls:C0015944	Fetal Membranes, Premature Rupture	0.000494535	AGTR1/ANGPT2/CSF3/CXCR2/FAS/GJB2/HLA-E/HTR2A/IFNGR2/IL10/IL12B/IL1B/IL1R2/IL1RN/IL5/LTA/MMP11/MMP14/MMP9/NOD2/PLAT/TAP1/TLR4/TLR5/TLR9/TNF/TNFRSF1A
umls:C0856169	Endothelial dysfunction	0.000509351	AGTR1/ANGPT2/ATN1/ATP1A1/CDH5/CX3CR1/DDAH2/FOXO1/GRAP2/HGF/HTRA4/IL10/IL1B/ITGAM/ITGB2/LCN2/LMNA/MIR21/MMP9/NFE2L2/OLR1/RETN/RNF19A/S100A8/S100A9/S100B/SERPINF1/SRC/TNF
umls:C0278701	Gastric Adenocarcinoma	0.000536004	ARHGAP24/BCL2/BTLA/CDK2/CLIC1/CREB3L4/CXCL16/CXCR2/CXCR6/ERCC1/FAS/GCNT2/HPGDS/IL10/IL1B/IL1RN/IL24/ISG20/MAP3K8/MIR21/MIR23A/MIR27A/MMP11/MMP9/PIK3R1/RASSF1/S100A8/SNCG/SOX2/SSTR3/TAP1/TAP2/TNF/TSG101/ZEB2
umls:C0206638	Giant Cell Tumor of Bone	0.000536004	ACP5/BGLAP/CD68/CDC25C/CTSZ/FLI1/FLII/HGF/HLA-E/MMP9/P2RY2/SP7/TNF/TXNRD2
umls:C0398686	Primary immune deficiency disorder	0.000536004	CSF3R/CTLA4/ELANE/HLA-E/IFNGR2/IL1B/IL21R/ITGB2/LTBR/PRF1/RAG1/STXBP2/TLR4/UNC13D
umls:C0038354	Stomach Diseases	0.000536004	HGF/IL10/IL1B/IL1RN/IL32/LTA/NOD2/S100A8/TLR4/TLR9/TNF
umls:C0038522	Subacute Sclerosing Panencephalitis	0.000536004	ACAD8/AGTR1/BTLA/CTLA4/IFNGR2/IL10/IL12B/MMP9/MYOM2/PDCD1/SLC3A2
umls:C1306759	Eosinophilic disorder	0.000538927	AOC1/ASXL1/BCL2/CCL24/CD2/CD300LF/CEP85L/CSF3/CTNNBL1/IL10/IL1RL1/IL5/ISG20/LTB4R2/LTBR/MIR21/MYB/NFE2L2/SLC3A2/TET2/TLR4/TNF
umls:C0023890	Liver Cirrhosis	0.000547216	ABCG2/ACTA2/AGTR1/ARHGAP24/AURKB/BCL2/CALR/CCR5/CD1D/CD34/CLNK/CLU/COPS5/CSF3/CTLA4/CX3CR1/DDR1/ECE1/ELANE/ENO1/FAS/FSD1/GAPDH/GHRL/HAVCR2/HGF/HPGDS/HTR2A/IFNGR2/IKZF1/IL10/IL1B/IL1RN/IL27/KLF6/LCN2/LGALS3/LTA/LTBP1/MIR21/MMP11/MMP14/MMP9/MUC2/NFE2L2/NOD2/NOTCH4/PDCD1/PER1/PHKG2/PIK3CD/PRF1/PYCARD/RARA/RARG/RASSF1/RETN/SERPINA1/SERPINF1/SLC10A1/SLC11A1/SLC11A2/SLC30A10/SNCG/TAP1/TIE1/TLR4/TNF/TYMP
umls:C0279702	Conventional (Clear Cell) Renal Cell Carcinoma	0.00055567	ANGPT2/BCL2/BHLHE40/BTG2/CD27/CDC14B/CDKN1B/CIITA/CSF1R/CTDSP1/DOK4/ENO1/EPHA2/FOXO1/FOXP1/HGF/HPGDS/KRT7/LAT/MAP3K8/MIR21/MIR425/MMP14/MMP9/MTOR/MXI1/MYL12A/NRP2/PIK3CD/PTPRJ/RASSF1/RASSF5/SAV1/SETD2/SLC16A3/SLC25A37/SLC39A1/SLC3A2/SLC7A6/TCF7L2/TNF/TNFRSF1A
umls:C0002395	Alzheimer's Disease	0.00055567	ABCG2/ACAD8/ACOT7/ADORA2A/AGPS/AGTR1/AGXT/AIF1/APBB1/ARHGAP24/BCL2/BCL2L2/BGLAP/BID/BIN1/C12orf57/C5AR1/CALR/CAST/CCR2/CCR5/CD34/CD68/CDC25C/CDKN1B/CHRNA3/CIITA/CLU/CRADD/CSNK1D/CTSD/CX3CR1/CXCR2/DDR1/ECE1/EIF4E/ELANE/ENO1/ENO2/EXOC3L2/FAS/FES/FOXO1/FYN/GAPDH/GRAP2/GSN/GSTO1/HM13/HPGDS/HPSE/HSD11B1/HSPA1B/HTR2A/IFI27/IL10/IL18R1/IL1B/IL1R2/IL1RN/ITGAM/ITGAX/ITM2C/LCN2/LMNA/LTA/MADD/MMP9/MPZL1/MS4…
umls:C0023290	Leishmaniasis, Visceral	0.0005596	CCL1/HERPUD1/HSPA1B/IL10/IL1B/IL1RL1/IRF5/ISG20/ITGB2/LTBR/NFE2L2/SLC11A1/TLR4/TLR9/TNF
umls:C0751955	Brain Infarction	0.0005596	AGTR1/AIF1/ANGPT2/BCL2/CSF3/CTSG/CX3CR1/GP6/HGF/IL1B/PDE4D/PLAT/SLC25A37/TLR4/TNF
umls:C0393819	Polyradiculoneuropathy, Chronic Inflammatory Demyelinating	0.00056143	AIF1/CD1D/CD1E/CD28/CTLA4/EZR/ISG20/KIF1B/MMP9/PRF1/SH2D2A/TAPBP
umls:C0026918	Mycobacterium Infections	0.000566146	GCNT2/IFNGR2/IL10/IL12B/IL1B/IRF8/ISG15/LGALS3/MMP9/NOD2/PIK3CD/RORC/SLC11A1/TLR4/TLR9/TNF
umls:C0015230	Exanthema	0.000593654	ABCG2/AGTR1/AIF1/BCL6/CALR/CCL22/CD1D/CD1E/CD22/CD34/CD68/GJB2/HLA-E/HPGDS/IL10/IL1B/IL5/MCF2L/METTL9/MMP9/NOD2/PRF1/PTGDS/QDPR/RHOH/SATB1/SERPINA1/SERPING1/SLC38A1/SLC39A1/SLC3A2/TNF/UBASH3A
umls:C0039981	Thoracic Neoplasms	0.000598101	IL10/IL12B/IL1B/IL1RN/LTA/SOX2/TNF
umls:C0268390	Muckle-Wells Syndrome	0.000598101	GRAP2/IL1B/IL1RN/NOD2/RNF19A/TNF/TNFRSF1A
umls:C2919032	Infection of amniotic sac and membranes, unspecified, unspecified trimester, not applicable or unspecified	0.000660274	AGTR1/ANGPT2/CSF3/CXCR2/GJB2/HLA-E/HTR2A/IFNGR2/IL10/IL12B/IL1B/IL1R2/IL1RN/IL5/LTA/MMP11/MMP14/MMP9/NOD2/PLAT/TAP1/TLR4/TLR5/TLR9/TNF/TNFRSF1A
umls:C0040561	Ocular Toxoplasmosis	0.000665847	IL10/IL5/NOD2/TLR5/TLR9/TNF
umls:C0403814	Congenital bilateral aplasia of vas deferens	0.000665847	AGRP/BCL2/ELANE/GCNT2/NTRK1/TNF
umls:C0007873	Uterine Cervical Neoplasm	0.000665847	B4GALT2/BCL2/CCR2/CDKN1B/CTLA4/ERCC1/FAS/GSN/IL10/IL1B/IL1RN/LTA/MMP9/MTOR/NFE2L2/PDZK1IP1/PSMB8/PSMB9/SPAG9/TAP1/TAP2/TAPBP/TNF/XRCC3
umls:C1134719	Invasive Ductal Breast Carcinoma	0.000665847	AP5B1/AURKA/BCL2/BRCA2/CD28/CD34/CD82/CSTA/CTLA4/EGFL7/HGF/HPGDS/HPSE/IRF5/LGALS3/LMNA/LMO2/MIR140/MIR21/MMP11/MMP9/MUC2/NCOA4/NEU1/NOTCH4/P4HB/RHBDF1/RHOBTB2/RUNX3/SERPINF1
umls:C0221026	X-linked agammaglobulinemia	0.000665847	CCL22/FCER2/HLA-E/HPGDS/IL10/PER1/PIK3R1/PLEK/SLC3A2/SRC/TLR4/TLR9
umls:C3665444	Neutrophilia (disorder)	0.000665847	CSF3/CSF3R/CXCR2/ELANE/IL10/IL1B/IL1RN/IL5/ITGB2/LTBR/MMP9/TNF
umls:C0007114	Malignant neoplasm of skin	0.000725943	AGXT/APOBEC3A/AURKA/BCL2/CPD/CTLA4/CXCR6/ERCC1/FAS/GRAP2/HPGDS/IL10/LGALS3/MMP14/MMP9/NFE2L2/PLAT/RARRES3/RNASE1/RNF19A/S100A8/S100A9/SIRT2/SMARCA2/TMC6/TMC8/TNF/TRIM27/XRCC3
umls:C0520459	Necrotizing Enterocolitis	0.000732634	BCL2/DIABLO/ENO1/FCN1/HGF/IL10/IL10RB/IL1B/ITGAE/NOD2/RORC/TLR4/TLR5/TLR9/TNF/TUBB
umls:C2931027	Neutropenia, severe chronic	0.0007343	CSF3/CSF3R/ELANE/GFI1
umls:C0007133	Carcinoma, Papillary	0.000772487	BCL2/BRCA2/CD82/CDKN1B/CLU/COPS5/CXCL16/CXCR6/EIF4E/GAPDH/GSTO1/HGF/HPSE/HSP90AB1/IL10/KRT17/LGALS3/LMNA/MRO/NCOA4/NEU1/NTRK1/PPP6C/PTPRJ/S100A11/SERPINA1/SETD2/TIE1/TNF/XRCC3
umls:C0376545	Hematologic Neoplasms	0.000785688	ABCG2/ARHGAP24/ASXL1/BCL2/BGLAP/BRCA2/CALR/CCND2/CCR5/CD22/CD34/CDK2/CDKN1B/CSF3/CSF3R/CTSG/DIABLO/EIF4E/FAS/FCGR2A/FLI1/FLII/GCNT2/HLA-DPA1/HPSE/IL10/IL1B/IL1RN/IL21R/IL27/LCN2/LMNA/MEIS1/MIR21/MPG/MTOR/NOD2/NTHL1/PDLIM7/PICALM/PIK3CD/PRKAR1A/RARRES3/SIPA1/SLC3A2/SMARCA2/SPA17/TET2/TLR9/TNF/TNFRSF10B/TNFSF13
umls:C0016169	pathologic fistula	0.000794614	ACP5/BCL6/CTLA4/HSPA1B/IL10/IL1B/MIR145/MMP9/NOD2/SLC22A4/TNF/TRAF2
umls:C0023283	Leishmaniasis, Cutaneous	0.000794614	CCR5/CTLA4/CXCR2/FAS/FLI1/FLII/IL10/IL1B/LTA/SLC11A1/TLR4/TNF
umls:C0685938	Malignant neoplasm of gastrointestinal tract	0.000827482	ACAD8/AURKA/AURKB/AXIN2/BCL2/BRCA2/CD82/EPHA2/ERCC1/FAM107B/FUT4/GCNT2/HLA-E/HPGDS/HPSE/IL10/MAP3K11/MIR145/MMP9/MUC2/NOD2/NRP2/OLFM4/PKP3/RUNX3/TCF4/TCF7L2/TNF/TSG101/TYMP
umls:C0206698	Cholangiocarcinoma	0.000836991	ANGPT2/ARHGAP24/BCL2/CD34/CDKN1B/CTNND1/DDR1/EIF4E/FAS/FOXO1/FUT3/GRAP2/GSTO1/HGF/HPSE/IFI27/IL10/IL1B/LAT/LCN2/LGALS3/LMNA/MAP3K8/MED15/MIR192/MIR21/MIR26B/MMP9/MUC2/NAT1/PIK3CD/POU2F1/PRKACA/PRKACB/PRKAR1A/PYCARD/RARG/RASSF1/RNF19A/S100P/SLC52A2/SOX2/TNF/TNFRSF1A
umls:C0029882	Otitis Media	0.000836991	ACP5/ATN1/CCR2/FCGR2A/IL10/IL1B/IL1RN/MUC2/POLE4/PYCARD/SERPING1/SLC11A1/TLR4/TNF/TRAF2
umls:C0566602	Primary sclerosing cholangitis	0.000841136	CCR5/CD28/CTLA4/FAS/FUT3/GCNT2/HLA-E/IL10/IL1B/IL1RN/IRF5/ISG20/TCF4/TCF7L2/TLR4/TLR9/TNF/TNFAIP6
umls:C0022408	Arthropathy	0.000866747	CALR/CCR5/CD68/CHI3L2/CTLA4/GRAP2/HLA-E/IL10/IL1B/IL1RN/ISG20/LMNA/MMP14/MMP9/NOD2/PSMB9/RNF19A/TLR4/TNF
umls:C0242966	Systemic Inflammatory Response Syndrome	0.000892851	CLEC5A/HGF/IL10/IL1B/IL1RN/NFE2L2/PIK3CD/SH2B2/SIRT2/TLR4/TLR9/TNF/TNFAIP3
umls:C0010692	Cystitis	0.000894764	CSF3/CTNNBL1/CX3CR1/IFIT3/IL10/IL1B/ISG15/LTA/LTBR/MUC2/NRP2/PRTN3/S100A9/TLR4/TLR5/TNF/TNFRSF1A
umls:C0024537	Malaria, Vivax	0.000896726	AGRP/ANGPT2/GYPC/HPGDS/IL10/IL1B/PRF1/TNF/TUBA1B
umls:C0029118	Opportunistic Infections	0.000896726	CCR2/CCR5/CLEC7A/GJB2/MMP9/PDLIM7/RAG1/TLR4/TNF
umls:C0034040	Puerperal Disorders	0.000896726	FCGR2A/HSPA1B/HTR2A/IL10/IL1B/IL1RN/TLR4/TLR9/TNF
umls:C0424755	Fever symptoms (finding)	0.000908263	IL10/IL1B/IL1RN/LTA/TNF
umls:C1274233	T-lymphocyte immunodeficiency	0.000908263	CD3E/CD3G/IL10/RAG1/SIPA1
umls:C0085129	Bronchial Hyperreactivity	0.00092111	CCL24/CCR2/CCR5/CD27/CFLAR/CTLA4/FCER2/HLA-E/HPGDS/IFNGR2/IL10/IL12B/IL1B/IL1RL1/IL1RN/IL5/LTA/NOD2/PTGDS/SPON2/TAP1/TLR4/TLR9/TNF
umls:C0497327	Dementia	0.000966328	ACOT7/AGPS/ASXL1/BCL2/BIN1/BRCA2/CCR5/CDKN1B/CLU/DCTN1/ECE1/FAS/FYN/GSTO1/HPGDS/HTR2A/IL10/IL12B/IL1B/IL1RN/MEF2C/MIR21/MMP9/NINJ2/NOTCH4/PER1/PICALM/PIK3CD/PLTP/PNKD/PRF1/PRKAR1B/PTCRA/S100B/SERPINA1/SORL1/SREBF1/TBK1/TET2/TLR4/TNF/TREM2/TRPM2/TYROBP
umls:C3495801	Granulomatosis with polyangiitis	0.00103258	ACP5/CCR5/CTLA4/FCGR2A/GHRL/IL10/PRTN3/SERPINA1/TLR9/TNF/TNFAIP3/TNFRSF1A/TRAF2
umls:C0025309	Meningoencephalitis	0.00103258	AIF1/CCR5/IL10/PLAT/RARRES3/TNF
umls:C0040136	Thyroid Neoplasm	0.00103822	ABCG2/ABI3/AIP/ANGPT2/ARHGAP24/AURKA/BCL2/CCND2/CCR5/CD82/CDKN1B/CLU/EIF4E/FAS/FOXO1/GAPDH/GRAP2/HMGA1/HPSE/IFI27/IL10/IL1B/LGALS3/MADD/MINPP1/MMP11/MMP14/MMP9/NCOA4/NOTCH4/NTRK1/PIK3CD/PRKAR1A/PTGDS/PTPRJ/RAPGEF3/RASSF1/RASSF5/RXRA/S100B/SLC2A14/SPAG9/SRC/TIE1/TNF/TSG101/TXNRD2/XRCC3
umls:C0008373	Cholesteatoma	0.00106175	ATN1/CTSD/GJB2/HGF/IL1B/KRT16/MIR21/NOD2/TLR4/TNF
umls:C0036974	Shock	0.00108344	FCGR2A/IL1B/IL1RN/ITGAM/KLF6/TAP1/TLR4/TNF
umls:C0038363	Aphthous Stomatitis	0.00108344	CTLA4/IL10/IL1B/IL1RN/LTA/NOD2/TNF/TNFRSF1A
umls:C0079746	Immunoblastic Large-Cell Lymphoma	0.00108344	BCL2/BCL6/CDKN1B/HLA-E/MTOR/PDLIM7/SLC3A2/ZC3H12D
umls:C0036920	Sezary Syndrome	0.00109479	ARHGEF7/BIN1/CDKN1B/CHD3/FAS/GCNT2/IL10/IL21R/IL32/IL5/MIR21/NKG7/NTRK1/PTPN6/RPS6KA1/SLFN12/TET2/TNF/TNFAIP3/TNFRSF10B/TNFRSF1A/TRAC
umls:C0751690	Malignant Peripheral Nerve Sheath Tumor	0.00109479	ADAP2/AURKA/BCL2/BCL6/BRCA2/BRD4/CDKN1B/CSF1R/CXCL16/CXCR6/GPER1/HGF/HMGA1/LIMK1/MIR21/MTOR/PKN1/PRKAR1A/RASSF1/S100B/SERPINF1/TNF
umls:C1328840	Autoimmune Lymphoproliferative Syndrome	0.00110965	BCL2/CD177/CD27/CD28/CTLA4/FAS/IL10/ISG20/PRF1/TAP1/UNC13D
umls:C0027814	Neuritis, Autoimmune, Experimental	0.0011237	AIF1/CD28/CX3CR1/HAVCR2/IL1B/MMP9/TLR4/TLR9/TNF
umls:C0278996	Cancer of Head and Neck	0.00112761	ARHGAP24/AXIN2/BCL2/BRCA2/CCR5/CD34/CDK2/CDK2AP1/CDKN1B/CHFR/COPS5/CSF1R/CSF3/EIF4E/ENO1/ERCC1/FAS/GCNT2/HPGDS/HPSE/ITK/MIR145/MIR21/MMP14/MMP9/MTOR/NAT1/PDLIM7/PIK3CD/PKM/POU2F1/PRF1/PTPRJ/RASSF1/RHBDF1/RUNX3/S100A2/SLC23A1/SLC38A1/TLR4/TNF/TNFRSF10B/TYMP/XRCC3/ZBTB32/ZEB2
umls:C0025500	Mesothelioma	0.00114634	ABCG2/ACP5/AURKA/BCL2/BRCA2/CD34/CD68/CDK2/CDKN1B/CFLAR/CSF1R/CXCR6/EIF4E/EIF4G1/ERCC1/FYN/GSN/HGF/IFI27/IL1B/IL24/IL32/LGALS3/MMP14/MMP9/MTOR/MUC2/NAT1/NFE2L2/PDZK1IP1/PIK3CD/PKN1/PRF1/RASSF1/SLC20A1/SLC52A2/SRC/TNF/TNFRSF10B/TRAF2/XRCC3/ZEB2
umls:C0003496	Aortic Rupture	0.00116978	ANGPT2/CSF3/CXCR2/IL10/IL1B/MMP9/TNF
umls:C0399447	Early onset periodontitis	0.00116978	IL10/IL1B/IL1RN/ITGAM/ITGB2/LTBR/TNF
umls:C0949690	Spondylarthritis	0.001178	ACAD8/CDA/FCGR2A/HLA-E/IL10/IL1B/IL1R2/NOD2/PRTN3/PSMB9/RUNX3/SLC3A2/TNF
umls:C0008495	Chorioamnionitis	0.00119413	AGTR1/ANGPT2/CSF3/CXCR2/GJB2/HLA-E/HTR2A/IFNGR2/IL10/IL12B/IL1B/IL1R2/IL1RN/IL5/LTA/MMP11/MMP14/MMP9/NOD2/PLAT/TAP1/TLR4/TLR5/TLR9/TNF/TNFRSF1A
umls:C0006840	Candidiasis	0.00120043	CLEC7A/CSF3/CX3CR1/EIF4E/FCGR2A/IL10/IL1B/IL1RN/NAT1/PCBP4/S100B/SLC38A1/SLPI/TLR4/TNF
umls:C0011303	Demyelinating Diseases	0.00120043	ABCG2/CCR2/CD1D/CXCR2/ENTPD1/GCNT2/HAVCR2/HLA-E/IL10/IRF8/NOTCH4/S100B/TNF/TNFRSF1A/TYROBP
umls:C0812413	Malignant Pleural Mesothelioma	0.00120729	ABCG2/ATN1/BCL2/BIRC7/CDKN1B/CFLAR/CSF1R/EGFL7/EPHA2/FSD1/GRAP2/HGF/HPSE/IL24/ISG20/ITK/LMNA/MMP14/MMP9/MTOR/PIK3CD/PVT1/RASSF1/RASSF5/RNF19A/SETD2/SLC16A3/SLC38A1/SLC52A2/TNF
umls:C0011265	Presenile dementia	0.00120729	ACOT7/AGPS/ASXL1/BCL2/BIN1/BRCA2/CCR5/CDKN1B/CLU/ECE1/FAS/HTR2A/IL10/IL12B/IL1B/IL1RN/MEF2C/MIR21/NINJ2/NOTCH4/PER1/PICALM/PNKD/PRF1/PRKAR1B/S100B/SERPINA1/SORL1/SREBF1/TBK1/TET2/TNF/TREM2/TRPM2/TYROBP
umls:C0011853	Diabetes Mellitus, Experimental	0.00121118	ABCG2/ACP5/ACSL1/ACSL6/ADORA2A/ANGPT2/AOC1/BCL2/BGLAP/CD68/CFD/CLU/CX3CR1/ECE1/ENO2/ENTPD1/ERCC1/FAS/G6PC/GJB2/HGF/HK1/HSD11B1/HTR2A/IL10/IL1B/ISG15/KCNA2/LCN2/LGALS3/LTBP1/MEF2C/MMP9/NDUFS2/NFE2L2/NTRK1/PIK3R1/PKLR/PSMB9/QDPR/S100B/SERPINF1/SOAT2/SOX2/SREBF1/SSTR3/TLR4/TNF/TNFRSF1A/TXNRD2
umls:C0004565	Melanoma, B16	0.00121653	BCL2/CTLA4/GAPDH/HGF/HLA-E/HPSE/IL10/IL1B/ITGAM/MIR21/MTOR/PIK3CD/PMEL/PRTN3/RNH1/STAB1/TNF
umls:C0374997	Helicobacter pylori (H. pylori) infection in conditions classified elsewhere and of unspecified site	0.00121888	ARHGEF7/BCL2/CDKN1B/CTSZ/CXCR2/CXCR5/FAS/FUT3/FUT4/GCNT2/HGF/HLA-E/HPGDS/HSPA1B/IL10/IL12B/IL1B/IL1RN/IL32/ISG20/MMP9/MUC2/NOD2/PLD1/PTGDS/RUNX3/S100A8/S100A9/SETD2/SLC3A2/SLC52A2/SOCS2/SOX2/TLR4/TLR5/TLR9/TNF
umls:C0751688	Malignant Squamous Cell Neoplasm	0.00124047	ARHGAP24/BCL2/CD34/CDK2/CHFR/CTNNBL1/EIF4E/HOXB7/HPGDS/IGF2BP3/MIRLET7B/MMP9/MTOR/NAT1/PIK3CD/PIK3R1/RHBDF1/S100A11/S100A9/SOX2
umls:C0878500	Intraepithelial Neoplasia	0.00124047	ARHGAP24/BCL2/BHLHE40/BRCA2/CCND2/CFLAR/CLU/CX3CR1/HOXB2/KDM6B/LMO2/MIR21/NOD2/PDLIM7/PKM/RASSF1/S100A9/S100P/SOX2/TLR4
umls:C0079774	Peripheral T-Cell Lymphoma	0.00124935	AP5B1/BCL2/BCL6/CD28/CD79A/CDKN1B/FOXP1/FYN/GRAP2/ITK/LTA/PDLIM7/PIK3CD/PRF1/SLC3A2/TET2/TNF/TRAC/ZAP70
umls:C0271084	Exudative age-related macular degeneration	0.00124935	ANGPT2/CX3CR1/HPGDS/PLEK/PNPLA2/RNASE1/SERPINF1/SERPING1/SLC44A4/TNF
umls:C3662483	Allergic sensitization	0.00124935	C5AR1/CTLA4/GIMAP4/GIMAP5/HPGDS/IL10/IL1RL1/IL5/TLR4/TNF
umls:C0006271	Bronchiolitis	0.00128902	CCR5/CTLA4/CX3CR1/CXCR2/IFI27/IL10/IL1RL1/IL5/LTA/TLR4/TNF
umls:C0238463	Papillary thyroid carcinoma	0.00130115	ABCG2/ANGPT2/BCL2/BGLAP/CD1D/CD1E/CD63/CDKN1B/CSF1R/EIF4E/FAS/FSD1/GRAP2/HGF/HLA-E/HSP90AB1/IFI27/IL10/IL27/ISG20/KSR1/LGALS3/MAP3K8/MIR21/MMP9/MTOR/NCOA4/NFE2L2/NTRK1/OGFR/PCBP4/PIK3CD/PRKAR1A/PTGDS/PTPRJ/PYCARD/RAPGEF3/RASSF1/RNF19A/S100A11/SERPINA1/SETD2/SLC3A2/TLR4/TNF/TRIM27/TYMP
umls:C0039101	synovial sarcoma	0.00134412	ATN1/BCL2/BCL6/CD177/CD34/CDKN1B/EZR/FLI1/FLII/GRAP2/HGF/HLA-E/HMGA1/IL1B/MMP9/MTOR/PIK3CD/RASSF1/RNASE1/RNF19A/SIRT2/SMARCA2/SRC/TNF
umls:C0032227	Pleural effusion disorder	0.00134412	CALR/ENO2/FAS/HGF/IGF2BP3/IL10/IL1B/IL1RN/IL5/ISG20/ITK/MMP9/MUC2/RASSF1/SEPT9/TNF/ZEB2
umls:C0025295	Meningitis, Pneumococcal	0.00136824	ATN1/BCL2/C5AR1/IL1B/LGALS3/MMP9/PRF1/PYCARD/TNF
umls:C0020981	Angioimmunoblastic Lymphadenopathy	0.00146229	ANGPT2/BCL2/BCL6/CXCR5/HGF/ITK/PDLIM7/RAG1/SLC3A2/TET2/TNF/ZAP70
umls:C0037299	Skin Ulcer	0.00152311	CD1D/CD1E/HGF/IL10/IL1B/IL1RN/ITGB2/LAMA3/SLC11A1/TNF
umls:C0151332	Active tuberculosis	0.00152311	CCR5/CD27/IL10/IL1B/IL32/ISG20/SLC11A1/SP110/TLR4/TNF
umls:C0032269	Pneumococcal Infections	0.00153088	AIM2/CCR2/FCGR2A/IL10/IL1B/IL1RN/IL27/LCN2/LTA/TLR4/TNF
umls:C1402315	Vascular lesions	0.00153088	AIM2/CD34/GP6/IL10/MMP9/MTOR/OLR1/PKN1/PRTN3/S100B/TNF
umls:C0878544	Cardiomyopathies	0.00154882	ABCG2/ACTA2/ADORA2A/AGRP/AGTR1/BIN1/CCR2/CCR5/CD34/CLU/CPT2/CSF3/CTLA4/CTSD/EHD1/FAS/FOSL2/FSD1/GAPDH/HGF/HLA-DPA1/HLA-E/IL10/IL12B/IL1B/IL1RN/ISG20/ITGAX/KCNE1/LGALS3/LMNA/MEF2C/MIR21/MMP14/MUC2/MYL12A/MYL9/MYLK2/NDUFS2/NFE2L2/OLR1/PLAT/RETN/RORC/S100B/SCO2/SLC3A2/TNF/TRPM2
umls:C0024534	Malaria, Cerebral	0.00161789	ADCY9/ANGPT2/CD34/HAVCR2/IL10/IL12B/IL1B/IL1RN/LTA/POU2F1/RTN3/TBK1/TLR4/TLR9/TNF/TNFRSF1A
umls:C0152171	Idiopathic pulmonary hypertension	0.00164439	AGTR1/ANGPT2/BCL2/BRD4/CCR5/CD177/CSF3/CX3CR1/FOSL2/GCNT2/HGF/HYAL2/IL10/IL18R1/LIMK1/MIR143/MIR145/MIR21/MIR23A/MMP9/NT5C2/NTRK1/RING1/SLC25A37/SLPI/SRC/TNF/TPT1
umls:C0032914	Pre-Eclampsia	0.00165058	ADD1/AGTR1/ANGPT2/CALR/CLU/CSF3/CTLA4/CX3CR1/CXCR2/DDAH2/FAS/GJB2/HLA-DPA1/HLA-E/HSPA1B/HTR2A/IFNGR2/IL10/IL12B/IL1B/IL1R2/IL1RN/IL5/LTA/MMP11/MMP14/MMP9/NOD2/OLR1/PLAT/S100B/SLC1A5/SYNPO/TAP1/TAP2/TLR4/TLR5/TLR9/TNF/TNFRSF1A
umls:C0008350	Cholelithiasis	0.00166473	ABCG2/ATP11A/BMF/CDA/CLIC1/MBNL1/MMP9/MUC2/NOD2/NR1H3/RXRA/SEC23B/SLC11A1/SLC38A1/SOAT2/TLR4/TNF
umls:C1519680	Tumor Immunity	0.00166473	CALR/CD27/CD28/CIITA/CTLA4/HAVCR2/HLA-DPA1/HLA-E/HLA-F/HSPA1B/IL10/IL10RB/ISG20/PMEL/PRF1/TNF/TPI1
umls:C0026766	Multiple Organ Failure	0.00169226	C5AR1/FAS/IL10/IL1B/IL1RN/MMP9/NOD2/TLR4/TNF
umls:C0032533	Polymyalgia Rheumatica	0.00169226	CCR5/IL10/IL1B/IL1RN/ISG20/KRT15/SIRT2/TLR4/TNF
umls:C0553723	Squamous cell carcinoma of skin	0.00170958	ARHGAP24/BCL2/EZR/FAS/IL10/ITK/KRT16/KRT17/KRT7/KRT72/LIMK1/MIR21/MMP9/PIK3CD/PLAT/S100A8/S100A9/SOX2/SRC/TMC6/TMC8
umls:C0029883	Otitis Media with Effusion	0.00173514	BCL6/IL1B/IL5/MMP9/MUC2/PDLIM7/PRG2/TNF
umls:C0206114	Periodontal Attachment Loss	0.00173514	FCAR/FCGR2A/IL10/IL1B/IL1RN/TLR4/TNF/TNFRSF1A
umls:C0022578	Keratoconus	0.00173514	CTSG/ENO1/FAS/FOXO1/HGF/IL1B/IL1RN/KLF6/LNX1/MMP9/PTGDS/RXRA/S100A2/SLPI
umls:C0333641	Atrophic	0.00173514	ATN1/BCL2/CLU/FAS/FOXO1/IL1B/IL1RN/LMNA/LTA/MIR27A/MTOR/S100B/TLR4/TNF
umls:C0494463	Alzheimer Disease, Late Onset	0.00173514	BIN1/CLU/GAPDH/HPGDS/IL10/IL1B/MS4A6A/PICALM/PLD3/PRF1/SET/SORL1/TNF/TREM2
umls:C1290886	Chronic inflammatory disorder	0.00173514	ATN1/CCR6/CCRL2/CXCL16/CXCR2/IL1B/IL1RN/NOD2/OSCAR/PTPN6/SLC25A37/TLR4/TLR9/TNF
umls:C0004610	Bacteremia	0.00177625	IL10/IL1B/IL1RN/IL5/ITGAM/ITGB2/LTA/LTBR/NOD2/PER1/PLAT/PRF1/SUMF2/TLR4/TLR9/TNF
umls:C0002893	Refractory anemias	0.00177625	ASXL1/CD34/CSF1R/CSF3/FCER2/FUT4/IL5/TET2/TMPRSS6/TNF/TXNRD2
umls:C0038395	Streptococcal Infections	0.00179421	FCGR2A/HLA-E/HSPA1B/IL10/IL1B/IL1RN/MYOM2/TLR4/TLR9/TNF
umls:C0001815	Primary Myelofibrosis	0.0017963	ASXL1/ATN1/BRCA2/CALR/CD177/CD34/CD63/CSF3/CSF3R/CXCR2/FCGR2A/GCNT2/IL1B/JARID2/KRT7/MMP14/MTOR/MYB/NFE2/NFE2L2/PIK3CD/PRG2/SRC/TET2
umls:C0346429	Multiple malignancy	0.0017963	ABCG2/AURKA/AURKB/BCL2/CD28/CDK2/CDKN1B/CLGN/CLU/CTNND1/FAS/FSD1/HLA-E/IL24/ITK/MIR26B/MMP14/NFE2L2/NTRK1/PKM/RARA/RPS6KB2/TCF4/TCF7L2/ZBTB16
umls:C0858252	Breast adenocarcinoma	0.00181967	ABCG2/ELANE/EPHA2/GCNT2/GRAP2/HPSE/MIR21/MMP14/MMP9/PRTN3/PTPN6/RAG1/RASSF1/RNF19A/SLC20A1/SLC22A18/TNF/TSG101
umls:C0014038	Encephalitis	0.00198724	ATN1/BCL2/CCR2/CCR5/CPT2/CX3CR1/ENO2/FCER2/GSN/IL10/IL1B/IL1RN/ITGAM/PRF1/PYCARD/SLC3A2/TBK1/TNF/TRIM69
umls:C0376300	Dengue Shock Syndrome	0.00206112	ELANE/IL12B/IL1B/IL1RN/LMNA/TAP1/TNF
umls:C0003130	Anoxia	0.00206112	ANGPT2/AURKA/BCL2/BHLHE40/CFLAR/CTBP1/CX3CR1/DGKZ/ENTPD1/FAS/FOXP1/GAPDH/HGF/HMGA1/HSPA1B/HTR2A/IL10/IL1B/ITGAM/KLF6/LCK/MIR21/MMP9/MT2A/MTOR/PFKFB4/PLAT/PRKACA/ROBO4/SERPINF1/SRC/SREBF1/TLR4/TNF/TNFAIP3/TNFRSF10B/TYMP
umls:C0035078	Kidney Failure	0.00206112	ADD1/AGTR1/AGXT/BCL2/BGLAP/CCR2/CCR5/CD68/CLDN19/CTLA4/CX3CR1/DDAH2/ENTPD1/FLI1/FLII/G6PC/GHRL/HSPA1B/IL10/IL1B/IL1RN/INF2/ISG20/LCN2/MCTP2/MEIS1/MMP9/NFE2L2/PLTP/PRTN3/PVT1/SEMA3A/SLC3A2/SREBF1/TLR4/TLR9/TNF
umls:C0022876	Premature Obstetric Labor	0.00206112	AGTR1/ANGPT2/CSF3/CXCR2/GJB2/HLA-E/HTR2A/IFNGR2/IL10/IL12B/IL1B/IL1R2/IL1RN/IL5/LTA/MMP11/MMP14/MMP9/NOD2/PLAT/TAP1/TLR4/TLR5/TLR9/TNF/TNFRSF1A
umls:C0220641	Lip and Oral Cavity Carcinoma	0.00211048	ARHGAP24/AURKA/BCL2/BHLHE40/CCR2/CCR5/CCR6/CD82/CDCA3/CDK2AP1/CDKN1B/FAS/FOXO1/HGF/HPGDS/HPSE/IL10/IL1B/ISG15/LCN2/LGALS3BP/MIR21/MIRLET7B/MMP11/MMP14/MMP9/MTOR/NME4/PIK3CD/PKN1/PRF1/PRKAR1A/PTPRJ/RNASE1/S100A2/SLC38A1/SLPI/SOX2/TLR4/TLR9/TNF/TNFRSF1A/XRCC3/ZEB2
umls:C0008626	Congenital chromosomal disease	0.0021115	ADD1/ASXL1/AURKA/AURKB/BCL2/BCL6/BLM/BRCA2/BRD4/CBX2/CCND2/CD34/CDK2/COPS5/CSF3/CSF3R/ERCC1/FAS/FCGRT/HERPUD1/HPGDS/ITGAM/KRT7/LMNA/LMO2/MAP3K8/MEIS1/MPG/MTOR/MUS81/MYB/NAT1/PDLIM7/PIK3CD/PLAT/PMEL/PRDM1/PRF1/PRKACA/RARA/RASSF1/SERPINB6/SERPING1/SETD2/SIRT2/SLC38A1/SLC3A2/SLPI/SOX2/SRC/TET2/XRCC3/ZAP70
umls:C0025294	Meningococcal meningitis	0.0021115	ATN1/MMP9/NOD2/SLC11A1/TLR4/TLR9
umls:C0343378	Helicobacter-associated gastritis	0.0021115	CCR6/CCRL2/CTSZ/IRF5/TNF/TNFRSF1A
umls:C1719494	PERIODONTITIS, LOCALIZED AGGRESSIVE	0.0021115	CLU/DGKA/IL1B/MYOM2/PICALM/TNF
umls:C0002874	Aplastic Anemia	0.00216605	ASXL1/BCL2/CD247/CD34/CD3D/CD3E/CD3G/CSF3/FAS/GCNT2/HAVCR2/HPGDS/IL10/IL1B/IL27/KRT7/PDCD1/PRF1/RORC/TET2/TNF
umls:C3501835	alpha-1-Antitrypsin Deficiency, Autosomal Recessive	0.00217441	CHRNA3/ELANE/MPG/NFE2L2/PRTN3/SERPINA1/SLC25A37/TNF
umls:C0026936	Mycoplasma Infections	0.0021985	ARHGEF7/CAST/CTNND1/GAPDH/HLA-E/HNRNPU/IL1B/ITGAX/MMP9/NFE2/PRF1/PTPN6/TLR4/TNF
umls:C0242231	Coronary Stenosis	0.0021985	ADAMTS4/AGTR1/CCR2/CXCL16/IL10/IL1B/IL1RN/LTA/OLR1/PDE4D/PHACTR1/RXRA/TLR4/TNF
umls:C0042749	Viremia	0.00224786	AGRP/BRD4/CCR5/HAVCR2/IFNGR2/IL10/IL1B/IRF8/MCF2L/PDCD1/SERPINB6/TMED2/TNF
umls:C0035335	Retinoblastoma	0.00232093	ABCG2/ARHGAP24/BCL2/BCL6/BRCA2/CDC25B/CDC25C/CDK2/CDKN1B/COPS5/CXCR6/DDX41/DUSP2/FLI1/FLII/FOXO1/FUT7/GCNT2/HLA-E/HPGDS/HTR2A/IFI27/IL24/INPP1/IPP/KLF6/LMNA/LMO2/MIR191/MIR21/MMP11/MMP9/MTOR/MXI1/NTRK1/PIK3CD/PRDM1/RARA/RASSF1/RNF40/SATB1/SERPINF1/SNCG/SOX2/SRC/TFEB/TNF/TPT1
umls:C0040147	Thyroiditis	0.00244055	ATN1/BCL2/CALR/CD34/CDC25B/CTLA4/FAS/FCGRT/GCNT2/HLA-E/IL10/IL1RN/ISG20/NCOA4/PMEL/TNF
umls:C1658953	tumor vasculature	0.00245673	ABCG2/ANGPT2/BCL2/CD177/CD34/CXCR2/EPHA2/MMP9/NFE2L2/PIK3CD/PRDM1/SEMA3A/SETD2/SLPI/STAB1/TNF/TNFRSF10B
umls:C0341332	Indeterminate colitis	0.00247175	ACAD8/NOD2/S100B/SLC22A4/TNF
umls:C0751422	Hereditary Autoinflammatory Diseases	0.00247175	NLRC4/NOD2/TNF/TNFAIP3/TNFRSF1A
umls:C0036117	Salmonella infections	0.00247175	EZR/IL12B/IL1B/IL24/NLRC4/SLC11A1/SPI1/TLR4/TNF
umls:C0694549	Community acquired pneumonia	0.00247175	FCGR2A/HSPA1B/IL10/IL1RN/LTA/MMP9/PRF1/TLR4/TNF
umls:C0024291	Lymphohistiocytosis, Hemophagocytic	0.00247175	CTLA4/IL10/IRF5/ITK/MXI1/PDLIM7/PRF1/PTPN6/STXBP2/TCF4/TCF7L2/TNF/UNC13D/ZGPAT
umls:C1704272	Benign Prostatic Hyperplasia	0.00251283	AIM2/AURKB/BCL2/BCL2L14/CD177/CD82/CDKN1B/CXCL16/CXCR5/CXCR6/DUSP2/EIF4E/ENO2/FYN/GAPDH/HLA-E/HPGDS/HPSE/IL10/ITK/KLF6/LIMK1/MAP3K8/MED15/MIR143/MIR145/MIR21/MMP9/PRF1/PRG2/RASSF1/S100A11/S100A2/S100A9/SATB1/SLC25A37/SLC52A2/SMURF1/SOX2/TXNRD2
umls:C0079772	T-Cell Lymphoma	0.00256073	ARHGAP24/BCL2/BCL6/CCND2/CCR9/CD27/CD28/CD3E/CD68/CTLA4/FAS/FPGS/HERPUD1/IL10/IL1B/IL1RN/IL5/MAP3K8/MTOR/NAT1/PDCD1/PDLIM7/PKLR/PRDM1/PRF1/PTPN6/RAG1/RASSF1/S100B/SEPT9/SLC3A2/TET2/TNF/ZAP70
umls:C0031090	Periodontal Diseases	0.00256073	CCR5/CLU/CTLA4/CTSD/CXCL16/CXCR2/FCGR2A/HGF/HLA-E/IL10/IL1B/IL1RN/IL24/ISG20/SERPINA1/SLC38A1/TLR4/TNF/TREM1
umls:C0007787	Transient Ischemic Attack	0.00258697	ADAMTS4/CCR5/CCR6/CX3CR1/DUSP16/ENTPD1/FAS/HAVCR2/HSPA1B/IL10/IL1B/IL1RN/LMNA/LTBP1/MADD/MMP9/MT2A/PDE4D/PLAT/TLR4/TNF/TNFRSF1A/TRPM2
umls:C0017185	Gastrointestinal Neoplasms	0.0026396	ARHGAP24/BLM/BRCA2/CALR/CIITA/FLI1/FLII/IL1B/MIR143/MIR145/MIR192/MIR21/MUC2/PKP3/RUNX3/TCF4/TCF7L2/TNF
umls:C0024140	Lupus Erythematosus, Subacute Cutaneous	0.00266473	CD27/CD28/CTLA4/IL1B/IRF5/PRF1/TNF
umls:C0026470	Monoclonal Gammopathy of Undetermined Significance	0.00266569	AURKA/CD27/CD34/CSF3R/CTLA4/FUT4/HGF/HPGDS/IL1B/IL1RL1/ISG20/ITGAX/LTA/PTPN6/RASSF1/SEMA3A/SLC3A2/SOX2/TNF/TNFSF13
umls:C0349639	Juvenile Myelomonocytic Leukemia	0.00267165	ARHGEF7/ASXL1/ATN1/CALR/CD34/IL18R1/IL1B/IL1RN/PIK3CD/PIK3R1/PTPN6/RASSF1/SLC3A2/SPECC1/SRC/TET2/TNF
umls:C0242381	Lyme Arthritis	0.00268163	ADAMTS4/CD28/CTLA4/GCNT2/HPGDS/IL10/ITGB2/MMP9
umls:C0398689	Hyper-IgM Immunodeficiency Syndrome, Type 1	0.00268163	ACP5/CD27/FCER2/IL18R1/ISG20/PIK3CD/SLC3A2/TRAF2
umls:C2717865	Anti-Neutrophil Cytoplasmic Antibody-Associated Vasculitis	0.00268163	CD177/CTLA4/IL1B/IL1RN/PDCD1/PRTN3/SERPINA1/TLR9
umls:C1840264	IMMUNE SUPPRESSION	0.00275549	CD28/CD34/CSF3/CTLA4/IL10/IL1B/IL32/ISG20/ITGAM/NT5C2/PDCD1/SERPINA1/TNF/TNFSF13
umls:C0007222	Cardiovascular Diseases	0.00289068	ABCG2/ADD1/AGTR1/AGXT/ANGPT2/BRCA2/CCR5/CCRL2/CD34/CEP85L/CLU/CTSG/CX3CR1/CXCL16/DDAH2/ELANE/FCAR/FCER1G/FCGR2A/FUT3/GCNT2/GHRL/GP6/GPER1/GSTO1/HERPUD1/HGF/HLA-E/HPGDS/HRH1/HSD11B1/HSPA1B/HTR2A/IL10/IL1B/IL1RL1/IL1RN/IL5/IRF5/ITGAE/ITGB2/KCNE1/KLF6/LGALS3/LTA/LTBR/MCF2L/MEF2C/MFAP4/MIR145/MIR21/MMP9/NFE2L2/NOD2/OLR1/PALLD/PER1/PGLYRP2/PKN1/PLAT/PLTP/PNPLA2/PRRC2A/RETN/RUFY3/S100A8/S100A9/SEMA3A/S…
umls:C1264606	Persistent infection	0.00289182	ATN1/BCL2/ENTPD1/FOXO1/GP5/HLA-E/HPSE/IL10/PDCD1/PYCARD/RARRES3/TNF
umls:C0004031	Aspergillosis, Allergic Bronchopulmonary	0.00291292	GAPDH/HLA-E/IL10/MMP9/TLR4/TLR9
umls:C0796033	MARDEN-WALKER SYNDROME	0.00291292	IL18R1/IL1B/IL1RN/SLC9A3R2/TNF/ZEB2
umls:C1623038	Cirrhosis	0.00294071	ABCG2/AGTR1/ARHGAP24/AURKB/BCL2/CALR/CD34/CLNK/CLU/COPS5/DDR1/ENO1/FAS/GAPDH/HAVCR2/HGF/HPGDS/HTR2A/IL10/IL1B/IL1RN/KLF6/LCN2/LTA/MMP14/MMP9/NOD2/NOTCH4/PDCD1/PHKG2/PIK3CD/PRF1/PYCARD/RASSF1/SERPINA1/SERPINF1/SLC11A1/SLC11A2/TLR4/TNF/TNFRSF1A
umls:C0015967	Fever	0.00294071	CCR5/CSF3/HTR2A/ICAM2/IL10/IL1B/IL1RN/LTA/TNF/TNFRSF1A
umls:C0022568	Keratitis	0.00294071	CXCR2/GJB2/IL12B/IL1B/S100A8/TLR4/TLR9/TNF/TREM1
umls:C0278498	Malignant neoplasm of stomach stage IV	0.00294071	CALR/ERCC1/IL1B/IL1RN/MIRLET7B/MMP9/MTOR/RUNX3/TYMP
umls:C2973725	Pulmonary arterial hypertension	0.00295567	AGTR1/ANGPT2/BCL2/BRD4/CCR5/CD177/CSF3/CX3CR1/GCNT2/HGF/IL10/IL18R1/MIR143/MIR145/MIR21/MMP9/NT5C2/RING1/SLC25A37/SLPI/SRC/TNF/TPT1
umls:C0005699	Blast Phase	0.00312847	ARHGAP24/ASXL1/ATN1/AURKA/BCL2/CALR/CCND2/CD34/CDK2/CDKN1B/CSF3R/CSNK1E/HOXA5/IKZF1/IL1B/IRF8/ITGB2/LTBR/MIR21/MMP9/MYB/SET/SIPA1/SLC3A2/SRC/TET2/TNF
umls:C0019100	Severe Dengue	0.00324025	CLEC5A/CTLA4/FCGR2A/IL10/IL12B/IL1B/IL1RL1/IL1RN/LMNA/TAP1/TAP2/TLR4/TNF
umls:C0206062	Lung Diseases, Interstitial	0.00329727	ATP11A/CALR/EZR/FAS/FCER2/HPS4/IL10/IL1B/IL1RN/IRF5/ITGAE/LTA/MUC2/NOD2/S100A9/SLC11A1/TNF/TNFAIP3/TNFRSF1A
umls:C3714644	Thymus Neoplasms	0.00343123	ERCC1/FCGR2A/IL10/KRT7/LTA/PTCRA/TNF
umls:C0001306	Acute alcoholic liver disease	0.00345087	HAVCR2/IL10/TLR4/TNF
umls:C0008149	Chlamydia Infections	0.00345087	BCL2/CCR2/CCR5/CD28/CTLA4/IL10/IL1B/LTA/P2RY2/PRF1/SHC1/SLC11A1/TLR4/TNF
umls:C0243038	Carcinoma, Lewis Lung	0.00345087	ADORA2A/BIRC7/CCR6/CCRL2/CXCR2/HGF/IL10/IL1B/IL27/PNPLA2/PRTN3/ROBO4/SERPINF1/TLR4
umls:C0920646	Renal ischaemia	0.00345087	BCL2/CLU/EPHA2/FYN/GRAP2/IL10/IL1B/ITGAM/LCN2/MIR21/NOD2/RNF19A/SLC25A37/TLR4
umls:C0017574	Gingivitis	0.00345087	IL10/IL1B/IL1RN/ISG20/ITGAM/JMJD6/LTA/MMP9/TLR4/TNF
umls:C0432408	Trisomy 12	0.00345087	AURKA/BCL2/CCND2/CD27/CD34/ITGAM/ITGB2/LTBR/SLC3A2/ZAP70
umls:C0153381	Malignant neoplasm of mouth	0.00347169	ARHGAP24/ARHGEF7/BCL2/BHLHE40/CCR2/CCR5/CCR6/CD82/CDCA3/CDK2AP1/CDKN1B/CPD/ERCC1/FAS/FOXO1/HGF/HPGDS/HPSE/IL10/IL1B/ISG15/LCN2/LGALS3BP/MIR21/MIRLET7B/MMP11/MMP14/MMP9/MTOR/NME4/PIK3CD/PRF1/PRKAR1A/RNASE1/S100A2/SLC38A1/SLPI/SOX2/TLR4/TLR9/TNF/XRCC3/ZEB2
umls:C0001849	AIDS Dementia Complex	0.0035131	CCR2/CCR5/IL12B/IL1B/IL1RN/MMP9/PTGDS/S100B/TNF
umls:C0010051	Coronary Aneurysm	0.0035131	CCR5/HLA-E/IL10/MMP9/PRRC2A/S100A8/SRC/TAP2/TNF
umls:C0333873	Squamous intraepithelial lesion	0.0035131	BCL2/CCR2/CD1D/CD1E/IL10/MMP9/PMEL/PYCARD/TNF
umls:C0238461	Anaplastic thyroid carcinoma	0.0035131	ABCG2/AURKB/BCL2/CDK2/GRAP2/HGF/HMGA1/IL10/LCN2/LGALS3/LIMK1/MADD/MIR191/MIR21/MMP9/MRO/NCOA4/OGFR/PIK3CD/PKM/PRKAR1A/RASSF1/RNF19A/S100A8/S100A9/SOX2/TNF
umls:C0699893	Skin carcinoma	0.00352143	BCL2/CSF3/CTLA4/ERCC1/HAL/HPGDS/HTR2A/IL10/IL12B/IL1B/PIK3CD/PTPRJ/RNH1/TNF/XRCC3
umls:C3714844	Pulmonary Hypertension, Primary, 1, With Hereditary Hemorrhagic Telangiectasia	0.00358503	AGTR1/ANGPT2/BCL2/BRD4/CCR5/CD177/CSF3/CX3CR1/GCNT2/HGF/HMGN2/IL10/IL18R1/MIR143/MIR145/MIR21/MMP9/NT5C2/RING1/SLC25A37/SLPI/SRC/TNF/TPT1
umls:C0018799	Heart Diseases	0.00358503	AGTR1/ANGPT2/AP5B1/CSF3/CTLA4/ENTPD1/FSD1/GHRL/GLRX2/GPER1/HGF/HPGDS/HTR2A/IL1B/IL1RN/KCNE1/LCK/LGALS3/LMNA/LTA/MMP9/MT2A/MTOR/MYL9/MYOM2/NCF4/OLFM4/PIK3CD/PNPLA2/RARG/RETN/SERPINF1/SLC3A2/STRA6/TCF4/TLR5/TNF/VAMP8
umls:C0030809	Pemphigus Vulgaris	0.00359428	CFLAR/FCGRT/GCNT2/GRAP2/HLA-E/IL10/IL1B/IL1RN/MMP9/PKP3/RNF19A/SLC3A2/TNF
umls:C0027540	Necrosis	0.00364902	ANGPT2/BCL2/CAST/FAS/GAPDH/IL1B/IL1RN/LGALS3/MIR192/NFE2L2/TNF
umls:C0206692	Carcinoma, Lobular	0.00364902	AGTR1/BRCA2/CD34/CTNND1/EGFL7/LMNA/MMP11/MMP9/MUC2/MYB/PLEKHA7
umls:C0740451	Granulomatous disorder	0.00367076	IKZF4/LTA/NOD2/RAG1/TNF
umls:C2931187	Nephropathic cystinosis	0.00367076	CTSD/IL1B/ITGAE/NAGLU/VNN1
umls:C1512409	Hepatocarcinogenesis	0.0036861	ACP5/AGXT/AOC1/ARHGAP24/AURKA/BIN1/BLCAP/BTG2/CCND2/CDK2/CDKN1B/CLU/COPS5/CTNND1/ELANE/ENO1/FAM189B/G6PC/GTF2H3/HGF/HPGDS/IL1B/IL1RN/KLF6/LCN2/MPG/MTOR/NFE2L2/PIK3CD/PKLR/PKM/PRF1/PTPRF/RASSF1/RASSF5/RPS6KA1/RUNX3/RXRA/S100A8/S100A9/S100P/SLC38A1/SLC9A3R2/SNCG/TLR4/TSG101/ZEB2
umls:C0936223	Metastatic Prostate Carcinoma	0.00369882	BIN1/CCR5/CD82/CDK2/CDKN1B/CLU/CTBP1/CTNND1/CXCL16/CXCR6/ERCC1/HGF/ICA1/IL1B/ITK/KDM6B/LIMK1/MMP14/MMP9/PFKFB4/PIK3CD/PKN1/S100P/SATB1/SMURF1/TGFBRAP1/TNF
umls:C0521158	Recurrent tumor	0.00375065	ABCG2/ANGPT2/BCL2/BRCA2/CCR6/CDC14B/CDK2/CDKN1B/CLU/CSF1R/CXCR6/FUT4/HGF/HPSE/IGF2BP3/IL1B/IL1RN/LCN2/MAD1L1/MAP3K8/MIR145/MMP9/MTOR/MXI1/NANOG/NCOR2/NFE2L2/PDLIM7/PIK3CD/RASSF1/S100A2/SEPT9/SLC16A3/SLC22A18/TNF
umls:C0151468	Thyroid Gland Follicular Adenoma	0.0037675	BCL2/ITGB2/LGALS3/LTBR/MIR191/MMP11/MMP14/MRO/PRKACA/PRKAR1A/RAPGEF3/RASSF1/SPAG9/TPT1
umls:C0242723	Parasitemia	0.0037675	CCR5/CD34/FCGR2A/IL10/IL12B/IL1B/IL1RN/LTA/NDUFS2/TLR4/TLR9/TMED2/TNF/TSPAN32
umls:C0747845	early pregnancy	0.00377465	AGTR1/ANGPT2/BCL2/BCL6/CD28/CTLA4/FGR/HPGDS/IGF2BP3/IL1B/MMP9/NAT1/NCOA2/S100A8/S100A9/SLC38A1/TNF
umls:C1561643	Chronic Kidney Diseases	0.00381938	ABCG2/AGTR1/AGXT/BCL2/BGLAP/CDKN1B/CLDN19/DDAH2/HGF/HPGDS/HSPA1B/IL1B/IL1RN/ITGAM/LCN2/LMNA/MMP9/MTOR/NFE2L2/PER1/PLAT/PTGDS/RETN/RNASE1/S100A9/SLC20A1/SLC34A1/SLC3A2/SOAT2/TCF7L2/TNF/UMODL1
umls:C0039103	Synovitis	0.00381938	ACP5/CCR5/CCR6/CCRL2/CLU/CSF1R/IL10/IL1B/IL1RN/MTX1/PRTN3/TNF/TNFAIP3/TNFSF13/TRAF2/TYMP
umls:C0034067	Pulmonary Emphysema	0.00381938	ARHGEF7/CHRNA3/CX3CR1/DEXI/ELANE/FAS/HGF/HPGDS/IL10/IL1B/ITGAX/LTB/MMP14/MMP9/NFE2L2/PLTP/PRTN3/SERPINA1/SERPING1/SLC52A2/SLPI/TLR4/TNF
umls:C0235950	Zinc deficiency	0.00381938	ABCG2/HSPA1B/MIR21/MT2A/SLC39A1/TIPARP
umls:C0349532	Gastric lymphoma	0.00381938	BCL2/BCL6/FAS/NOD2/SLC3A2/TLR4
umls:C0518948	Chlamydia trachomatis infection	0.00381938	ATN1/CD28/CTLA4/IL10/TLR4/TNF
umls:C1844383	Recurrent bacterial infection	0.00381938	CFD/FERMT3/HLA-E/IL1B/ITGB2/LTBR
umls:C0020542	Pulmonary Hypertension	0.00381938	AGTR1/ANGPT2/BCL2/BRD4/CCL1/CDKN1B/CLU/CSF3/CX3CR1/CXCR2/ECE1/ENO1/FOXO1/GPR182/HGF/HIF3A/HYAL2/IL1B/IL1RN/LCN2/MIR143/MIR21/MMP9/MTOR/NFE2L2/NT5C2/PMEL/RXRA/SERPINA1/SETD2/SLC16A3/SLC25A37/SLC3A2/SLPI/TLR4/TNF
umls:C0035228	Respiratory Hypersensitivity	0.00393647	HRH1/IL1B/IL1RN/PTPN6/SLC39A1/TLR4/TNF/UPP1
umls:C0155626	Acute myocardial infarction	0.00394275	AGTR1/AGXT/BCL2/CTLA4/CX3CR1/FSD1/GP6/HGF/HLA-E/HPGDS/HPSE/HTR2A/IL10/ITGAM/ITGB2/LCN2/LTA/MMP9/OLR1/PLAT/PRTN3/RNF207/S100A8/S100A9/SOX2/TLR4/TNF/TREM1
umls:C0021831	Intestinal Diseases	0.00394275	ACAD8/ATN1/BCL2/G6PC/IL10/IL12B/IL5/LTBR/MUC2/NOD2/TLR4/TNF/TNFRSF1A
umls:C0032787	Postoperative Complications	0.00394275	AGTR1/BCL2/CCR2/CCR5/IL10/IL12B/IL1B/IL1RN/LTA/NOD2/PDCD1/TCF7L2/TNF
umls:C0018802	Congestive heart failure	0.0039881	ABCG2/ADD1/ADORA2A/AGTR1/ANGPT2/ANXA6/ATP11A/BIN1/CALR/CAST/CCR2/CCR5/CD68/CSF3/CX3CR1/CXCL16/CXCR6/DDR1/ECE1/ELANE/FSD1/GHRL/GP6/GRAP2/GSN/HGF/HLA-E/HPSE/HSPA1B/HTR2A/IL10/IL1B/ISG15/ISG20/JARID2/KCNE1/LCN2/LGALS3/LMNA/LTA/MEF2C/MIR21/MIR425/MMP9/MTOR/MUC2/NFE2L2/P4HB/PIK3CD/PKM/PNPLA2/RETN/RNF19A/S100B/SAV1/SETD2/SLC38A1/SLC3A2/TBK1/TLR4/TNF/TNFRSF1A
umls:C0855095	Small Lymphocytic Lymphoma	0.0040618	BCL2/BTLA/CD22/CD34/CD5/ITGAX/LTB/SLC3A2/TRAF2
umls:C0752308	Hypoxia-Ischemia, Brain	0.0040881	AIF1/BCL2/CAST/CCR2/CCR5/FAS/IL1B/LTA/NTRK1/PLAT/SPI1/TNF
umls:C0280313	Squamous cell carcinoma of oropharynx	0.0040881	ARHGAP24/BCL2/CHFR/CTNNBL1/IL10/ITK/MIR21/MMP9/S100A9/TLR5/TNF
umls:C2937358	Cerebral Hemorrhage	0.00408978	ACOT7/ADD1/AGTR1/BCL2/BIN1/CTBP1/DDAH2/FUT7/GAS7/IL1B/IL1RN/IL21R/IRF5/ITM2C/LAMA3/LIMK1/MMP9/MT2A/MTOR/NCOR2/NDST1/PACS2/PLAT/RGS12/S100B/SORL1/TNF
umls:C0162323	Polyarthritis	0.00415101	ATN1/HK1/HLA-E/IRF5/MMP14/NOD2/TNF
umls:C0854135	Pseudomonas aeruginosa infection	0.00415101	CSF3/ELANE/IL1B/NLRC4/S100A8/TLR5/TREM1
umls:C0085409	Polyendocrinopathies, Autoimmune	0.00417649	CTLA4/HLA-DMB/HLA-E/HPGDS/IL1B/ISG20/MBNL1/MTOR/NOD2/PTGDS/SLC20A1/SLC3A2/SLC52A2/TLR4/TNF
umls:C0002940	Aneurysm	0.00439305	ACTA2/AGTR1/AGXT/CD34/CD68/EFEMP2/FCGR2A/IL10/IL1B/LCN2/MIR21/MMP14/MMP9/PRF1/RETN/RNASE1/SERPINA1/SLC3A2/TNF
umls:C0013295	Duodenal Ulcer	0.00440832	HSPA1B/IL10/IL1B/IL1RN/ISG20/LTA/MMP9/POU2F1/S100A8/SERPINA1/TLR4/TLR5/TNF
umls:C0018203	Chronic granulomatous disease	0.00440832	ATN1/CD27/CD34/CSF3/HLA-E/IL1B/NCF4/NOD2/PRF1/SERPINA1/SLC3A2/TLR9/TNF
umls:C0035439	Rheumatic Heart Disease	0.0045139	AGTR1/GCNT2/HLA-E/IL10/IL1RN/MYOM2/TLR5/TNF/TNFAIP3/TRPM6
umls:C0751956	Acute Cerebrovascular Accidents	0.0045139	ENO2/IL1RN/ITGAM/MMP9/PLAT/PRKAR1A/RXRA/S100B/TLR4/TNF
umls:C1956346	Coronary Artery Disease	0.00452895	ABCG2/ABLIM1/ACTA2/ADD1/AGTR1/AGXT/ANGPT2/ARHGAP31/ARID5B/BCL2/BGLAP/BID/C5AR2/CCR2/CCR5/CD28/CD34/CD68/CDKN1B/CSF3/CTLA4/CX3CR1/CXCL16/DDAH2/ECE1/FCGR2A/FSD1/GHRL/GP6/GPER1/HLA-E/HPGDS/HPSE/HRH1/HSD11B1/HSPA1B/IL10/IL1B/IL1RL1/IL1RN/ITGAM/LMNA/LTA/LTB/MIR145/MIR21/MMP9/MYB/NFE2L2/NOD2/NR1H3/OLR1/PDE4D/PHACTR1/PLAT/PLTP/POFUT2/RETN/RPA1/S100A8/S100A9/SERPINA1/SLC52A2/SOAT2/SREBF1/TCF7L2/TGFBRAP1/…
umls:C0940937	precancerous lesions	0.00455587	BCL2/CD82/CDKN1B/COPS5/IL10/IL1RN/IL31RA/KDM6B/MMP11/MMP14/MMP9/S100A8/SEPT9/TLR4/TNF/TNFAIP6
umls:C2945759	aggressive cancer	0.0046011	CCR2/CDKN1B/EPHA2/EZR/FLI1/FLII/IGF2BP3/MMP9/PIK3CD/PKM/SATB1/SETD2
umls:C0024302	Reticulosarcoma	0.00478044	ACP5/BCL2/BCL6/HLA-E/IL10/KRT7/PDLIM7/PLAT/TMED2
umls:C0403416	Idiopathic crescentic glomerulonephritis	0.00478044	CCL22/CCR2/CCR5/CD28/CD68/CTLA4/IL1B/PRTN3/TNF
umls:C0020517	Hypersensitivity	0.00478044	CCL24/CCR2/CCR6/CCR9/CLEC4A/EZR/HAVCR2/IL10/IL1B/IL1R2/IL1RL1/ITGB2/NAT1/NOD2/SPON2/TAP1/TAP2/TLR4/TLR9/TNF/TNFRSF1A
umls:C0020538	Hypertensive disease	0.00493618	ABLIM1/ADCY9/ADD1/ADORA2A/AGRP/AGTR1/AGTRAP/AGXT/ANGPT2/AOC1/ARMC5/ATP1A1/BCL2/BGLAP/C1QTNF3/CAST/CCL22/CCR2/CCR5/CD247/CD300LG/CD82/CDKN1B/CIITA/CLU/CX3CR1/CXCR6/DDAH2/ECE1/EFCAB1/ENO1/FAS/FES/FXYD2/GCNT2/GHRL/GNAI2/GOLT1A/GPER1/GPR182/GRAP2/HGF/HPGDS/HSD11B1/HSPA1B/HTR2A/IL10/IL12B/IL1B/IL1R2/IL1RN/IL5/LAX1/LCN2/LGALS3/LMNA/LTA/MMP9/MOV10/MPZL1/MTOR/MYB/NFE2L2/NLRP6/NOD2/NR1H3/NT5C2/OLR1/P2RY2/…
umls:C3811653	Experimental Organism Basal Cell Carcinoma	0.00496926	BCL2/CCR6/CD3E/CD68/CTLA4/ERCC1/FAS/GCNT2/HAL/HGF/HLA-E/HPGDS/HTR2A/IL10/ISG20/LCN2/LGALS3/MMP11/MMP9/MTOR/MYB/PIK3CD/RASSF1/RNH1/RUNX3/SETD2/SMARCA2/TNF/TYMP/XRCC3
umls:C0032749	Post-kala-azar dermal leishmaniasis	0.00503128	CD1D/CD1E/CD68/CTLA4/IL10/TNF
umls:C0409818	Chronic Infantile Neurological, Cutaneous, and Articular Syndrome	0.00503128	ATN1/GRAP2/IL1B/IL1RN/PYCARD/RNF19A
umls:C3472614	Plasmablastic lymphoma	0.00503128	BCL2/BCL6/HLA-E/MTOR/SLC3A2/ZC3H12D
umls:C0205734	Diabetes, Autoimmune	0.00506105	ATN1/CD1D/CTLA4/FCGRT/HLA-E/IL10/IL1B/LGALS3/NTRK1/SERPINA1/SLC30A10/SLC3A2/TCF7L2/TNF
umls:C0750952	Biliary Tract Cancer	0.00506665	AP5B1/CCND2/CDK2/CDKN1B/GCNT2/HOXB7/IGF2BP3/ITK/MIR145/MIR21/MTOR/NFE2L2/PIK3CD/RUNX3/XRCC3
umls:C0041466	Typhoid Fever	0.00514921	HLA-E/IL1B/IL24/LTA/SLC11A1/TLR4/TNF
umls:C0042721	Viral hepatitis	0.00514921	ABCG2/AGXT/BCL2/GAPDH/KIF1B/LTA/MMP9/NFE2L2/PRF1/TNF
umls:C0035021	Relapsing Fever	0.00514921	NLRC4/NTRK1/SHC1/TNF/TNFRSF1A
umls:C0151436	Vasculitis, Leukocytoclastic, Cutaneous	0.00514921	CX3CR1/FCGR2A/IL1RN/S100A8/S100A9
umls:C0240903	Rheumatoid Vasculitis	0.00514921	CD28/CTLA4/ITGAM/ITGB2/LTBR
umls:C0855139	Monocytoid B-cell lymphoma	0.00514921	BCL2/BCL6/FCER2/MNDA/SLC3A2
umls:C1333171	Primary Cutaneous Follicle Center Lymphoma	0.00514921	BCL2/BCL6/FOXP1/PDLIM7/RHOH
umls:C1456246	Bacteroides fragilis infection in conditions classified elsewhere and of unspecified site	0.00514921	IL10/LCN2/NOD2/PER1/TLR4
umls:C0345967	Malignant mesothelioma	0.00515748	BCL2/CCND2/CD7/CDA/CDK2/CDKN1B/CFLAR/CSF3/EPHA2/ERCC1/FSD1/HGF/HPSE/IFI27/IL1B/IL24/LTBP1/MMP14/MMP9/MTOR/NRP2/PIK3CD/RASSF1/SEMA3A/SERPINA1/SLC38A1/SLC9A3R2/SRC/TNF/ZEB2
umls:C0079487	Helicobacter Infections	0.00541304	CCL22/CCR6/CCRL2/CDKN1B/FAS/IL10/IL1B/IL1RN/IL5/LTA/MMP9/NFE2L2/NOD2/TLR4/TLR5/TNF
umls:C0032584	polyps	0.00542421	BCL2/CALR/CCL24/CD34/CXCR6/EIF4E/GCNT2/HMGA1/IL5/LCN2/MIR21/MMP9/MTOR/MUC2/NAGLU/NOD2/NT5C2/PDZK1IP1/PKN1/POU2F1/PTGDS/PYCARD/RUNX3/SEMA3A/SEPT9/SLC22A4/SOCS2/SOX2/TIPARP/TLR9/TNF
umls:C0019158	Hepatitis	0.00545709	AGXT/APBA2/BCL2/CASC15/CD1D/CSF3/CTLA4/FAS/GPT2/HGF/HLA-E/HPGDS/IL10/IL12B/IL1B/IL5/KIF1B/LGALS3/LTBR/MIR143/MYOM2/NAT1/NAV2/NOD2/RASSF1/S100B/SERPINA1/SLC38A1/TIPARP/TNF
umls:C0019569	Hirschsprung Disease	0.00554025	AXIN2/ECE1/ERCC1/HOXB7/ITGB2/MIR192/NOD2/NTRK1/PLEK/SLC9A3R2/SOX2/TCF4/TCF7L2/ZEB2
umls:C0079588	Ichthyosis, X-Linked	0.00554025	CFLAR/ERCC1/EZR/HIF3A/HPGDS/HPSE/IRF8/MMP9/PIWIL2/PRF1/PYCARD/RASSF1/SETD2/TNF
umls:C0543697	Mixed cryoglobulinemia	0.00554025	BCL2/CD27/CLU/IL10/ITGAX/MIR21/MIR26B/SLC3A2/TNF
umls:C0025149	Medulloblastoma	0.00554835	ARHGAP24/AURKA/AXIN2/BCL2/BRCA2/BRD3/BRD4/BTG2/CCND2/CD1D/CDKN1B/CSF1R/CTNNBIP1/CTNNBL1/EZR/FAS/FLI1/FUT4/GCNT2/GFI1/GSN/HGF/HMGA1/HOXA5/HPGDS/HPSE/IFI27/KIF1B/MAD1L1/MIR21/MMP9/MPG/MTOR/MXD3/MXI1/NRP2/NTRK1/OVCA2/PIK3CD/PKM/PRF1/PTGDS/RASSF1/RNASE1/RPH3AL/S100A2/S100A9/S100B/SLC52A2/SOX2/TNF
umls:C0242596	Neoplasm, Residual	0.00554835	ABCG2/ASRGL1/BCL2/CCR5/CD22/CD27/CD28/CD34/CDA/CEP85L/CTLA4/DIABLO/FLI1/FLII/IKZF1/ITGAM/PMEL/RARA/RASSF1/RPN1/SLC3A2/TET2/TNF/TNFSF13/ZAP70
umls:C0221228	Comedone	0.00559763	BCL2/HPSE/LGALS3/LMNA/NEU1/RASSF1/S100B/SET
umls:C2931785	Juvenile dermatomyositis	0.00559763	CD68/HLA-E/IL1B/MYOM2/S100A8/SLC3A2/TLR4/TNF
umls:C0029001	Onchocerciasis	0.00560518	CALR/FCGR2A/IL10/IL5
umls:C0080276	Disorder of the genitourinary system	0.00560518	IL10/TAP1/TAP2/TNF
umls:C0149745	Oral Ulcer	0.00560518	CSF3/IL10/ITGAM/TNF
umls:C0729552	Genital infection	0.00560518	CD1D/CXCR5/EZR/IL12B
umls:C1282609	Granulocytosis	0.00560518	CSF3/ITGAM/ITGB2/TNF
umls:C1864997	Majeed syndrome	0.00560518	IL1B/NOD2/SH3BP2/TNF
umls:C2939186	Disturbance in mood	0.00560518	CLU/IL10/SIRT2/TRPM2
umls:C0032463	Polycythemia Vera	0.00590028	ACSL6/ASXL1/ATN1/CALR/CD177/CD34/CD63/CFLAR/CSF3/FAS/GTF2H3/HGF/HPGDS/LCN2/MIR26B/MMP9/MUC2/NFE2/PIK3CD/PTPN6/SOCS2/TET2/TRIM69
umls:C0403447	Chronic Kidney Insufficiency	0.00590028	AGTR1/CDKN1B/CLDN19/CLU/DDAH2/HGF/IL1B/LCN2/LMNA/MMP9/MTOR/NFE2L2/PER1/PLAT/RBFOX2/RETN/RNASE1/S100A9/SLC20A1/SLC34A1/TCF7L2/TLR4/TNF
umls:C0005586	Bipolar Disorder	0.00595847	ACOT7/ADCY3/ADCY9/AOC1/ARHGEF7/ATP1A1/BCL2/BHLHE40/BID/BRCA2/C15orf53/CACNB3/CALR/CCND2/CDC25B/CLU/CSF2RB/CSNK1D/CSNK1E/CTLA4/CTSH/CUX2/CXCR6/DUSP2/EIF2B1/FYN/GNAL/GUCY1B2/HLA-E/HPGDS/HTR2A/HTR3A/IL1B/IL1RN/INPP1/ISG20/ITGAM/ITIH1/ITK/KLF6/MAD1L1/MAPK8IP3/MGAT4A/MMP9/NCOR2/NOD2/NOTCH4/NTRK1/P2RY2/PER1/PLCB1/PLCG2/PRKCZ/PTGDS/QDPR/RARA/S100A11/S100B/SERPINA1/SET/SLC38A1/SLC45A4/SORL1/ST6GALNAC1/ST…
umls:C0026987	Myelofibrosis	0.00598286	ASXL1/ATN1/CALR/CD177/CD34/CSF3/CSF3R/CXCR2/KRT7/MYB/NCOR2/NFE2/NFE2L2/PIK3CD/TET2
umls:C0242656	Disease Progression	0.00598464	ACAD8/ADD1/BCL2/CCR2/CCR5/CDKN1B/CSTA/CXCR2/EPHA2/FAS/FCAR/GRB7/IL10/IL1B/LCK/LMNA/MIR21/PDCD1/PRF1/PTPRF/RAD23A/RUNX3/SERPINA1/TNF/WDR46/ZAP70/ZEB2
umls:C0349566	Squamous cell carcinoma of tongue	0.0060625	AP5B1/BCL2/CDKN1B/EPHA2/EZR/GNAI2/LGALS3/MIR21/MMP14/MMP9/NFE2L2/PARVB/SATB1/SLC9A3R2/TLR5/TNF/ZEB2
umls:C0018801	Heart failure	0.00607254	ABCG2/ADD1/ADORA2A/AGTR1/ANGPT2/ANXA6/ATP11A/BCL2/BIN1/CALR/CAST/CCR5/CD68/CSF3/CX3CR1/CXCL16/CXCR6/DDR1/ECE1/FAS/FSD1/GHRL/GP6/GRAP2/GSN/GYPC/HGF/HLA-E/HSPA1B/HTR2A/IFRD1/IL10/IL1B/ISG15/JARID2/KCNE1/LCN2/LGALS3/LMNA/LTA/MEF2C/MIR21/MIR425/MMP14/MMP9/MTOR/MUC2/NFE2L2/OLR1/P4HB/PIK3CD/PKM/PLAT/PNPLA2/RETN/RNF19A/S100B/SETD2/SLC38A1/SLC3A2/TBK1/TLR4/TNF/TNFRSF1A/TUBB
umls:C0026640	Mouth Neoplasms	0.00619819	AURKA/BRCA2/CCR5/CD5/CDKN1B/ENO1/ERCC1/FAS/GAPDH/HOXA5/IL10/IL1B/LTA/LTBP1/MMP9/NANOG/RAG1/S100A2/TLR4/TNF/TNFRSF1A/TPI1/TYMP/UPP1/XRCC3
umls:C0020428	Hyperaldosteronism	0.00626162	ADD1/AGTR1/AGXT/ARMC5/ATP1A1/KCNE1/SERPINA1
umls:C0393576	Chorea Acanthocytosis Syndrome	0.00626162	ACP5/ARHGEF7/PIK3CD/PIK3R1/PKN1/TRAF2/VAMP8
umls:C0032460	Polycystic Ovary Syndrome	0.00634514	AGXT/ARHGAP30/ATN1/BCL2/C1QTNF3/CCND2/FAS/FOXO1/FUT7/G6PC/GCNT2/GHRL/HSD11B1/IL10/IL1B/IL1RN/ITGAX/LMNA/LPCAT2/MAPK8IP3/MIR21/MMP9/NR1H3/ODF3B/PIK3CD/PIK3R1/PLAT/PLEKHG5/PNPLA2/PTCRA/R3HCC1/RAB2A/RETN/RUNX3/S100A8/S100A9/S100P/SET/SLPI/TCF7L2/TNF/TNRC6B/ZNF205
umls:C0011389	Dental Plaque	0.00634514	FCGR2A/IL10/IL1B/IL1RN/LTA/TNF
umls:C0332853	Anastomosis	0.00634514	ACAD8/IL1RN/NOD2/RUNX3/TLR4/TNF
umls:C1334015	High Grade Intraepithelial Neoplasia	0.00634514	CSTA/CTSZ/GRB7/SLC2A5/TCF4/TCF7L2
umls:C0025517	Metabolic Diseases	0.0064499	ADCY3/AGTR1/AGTRAP/AGXT/ANGPT2/ARID5B/ARSB/ATN1/BCL2/BRCA2/CSF1R/CXCR6/G6PC/HSD11B1/HSPA1B/HTR2A/IGF2BP3/IL10/IL1B/LGALS3/LMNA/LTA/MGAT4A/MTOR/NFE2L2/NR1H3/PGM1/PIK3CD/PKM/PRKAR1A/PYCARD/RETN/SERPINA1/SPON2/SREBF1/TLR4/TNF/TPI1/UPB1
umls:C0023787	Lipodystrophy	0.006523	AGRP/CD68/FAS/IFI27/IL1B/LMNA/METTL9/PIK3CD/PIK3R1/PSMB8/PTPN6/RETN/SREBF1/TLR4/TNF
umls:C1318544	M5b Acute differentiated monocytic leukemia	0.00658215	CAB39L/CCR9/CD34/CSF1R/IL10/IL1B/MMP14/MYO1F/NCOA2/NFE2L2/PICALM/PLAT/TNF
umls:C0020877	Ileitis	0.00658215	CCR2/CCR9/IL10/IL5/ITGAM/NOD2/TLR4/TNF
umls:C0026780	Mumps	0.00658215	HSPA1B/IL10RB/IL18R1/IL1B/IL1RN/MYOM2/TNF/TNFRSF1A
umls:C0240066	Iron deficiency	0.0066007	CDKL1/GRAP2/IL1B/MMP9/RNF19A/SETD2/SLC11A1/SLC11A2/TMPRSS6/TNF/ZGPAT
umls:C0014869	Peptic Esophagitis	0.00664768	CXCR2/IL10/IL12B/IL1B/IL1RN/IL5/PRF1/PSMB9/TLR4/TNF
umls:C0038358	Gastric ulcer	0.00687163	ANGPT2/BCL2/CALR/GHRL/HGF/IL10/IL1B/IL1RN/ITGAM/ITGAX/LTA/MMP9/NFE2L2/PLAT/S100A8/TNF
umls:C0281361	Adenocarcinoma of pancreas	0.00693581	ANGPT2/BCL2/BRCA2/CCND2/CCR5/CX3CR1/GAPDH/GRAP2/HDAC7/HMGA1/HOXB7/HPSE/IL1B/IL1RL1/ISG20/LCN2/LSP1/LTB4R2/MIR21/MXI1/NRP2/PALLD/PIK3CD/PRF1/RNF19A/S100P/SERPINF1/SETD2/SMARCA2/SRC/TNF/TPT1/XRCC3
umls:C0032002	Pituitary Diseases	0.00695351	ABCG2/ACOT7/AIP/AP5B1/BGLAP/BRCA2/CD79A/CDK2/CDKN1B/CLU/CXCR6/DUSP2/ENO1/ENO2/FYN/GAPDH/GCNT2/GHRL/HMGA1/HPSE/HSD11B1/HSP90AB1/HTR2A/IFI27/IL10/IL1B/IL1RN/IL5/KLF6/LGALS3/MIR143/MIR26B/MTOR/NEU1/NRP2/POU2F1/PRKAR1A/RARRES3/RASSF1/RASSF5/S100A8/S100A9/SLC20A1/SOX2/SRC/SSTR3/TLR4/TNF
umls:C0037926	Compression of spinal cord	0.00698057	ADAMTS4/PLAT/S100B/TNF/TNFRSF1A
umls:C0039106	Pigmented villonodular synovitis	0.00698057	BCL2/CSF1R/MMP9/NTRK1/TNF
umls:C0302358	Disease caused by Shigella dysenteriae	0.00698057	IL10/IL1B/LTA/PRF1/TNF
umls:C0376620	Pouchitis	0.00698057	IL10/IL1RN/NOD2/TLR4/TNF
umls:C0677483	Carcinoma testes	0.00698057	AKR1E2/BCL2/DIABLO/GCNT2/NANOG
umls:C1257915	Intestinal Polyposis	0.00698057	CXCR2/HMGA1/TCF4/TCF7L2/TIPARP
umls:C1692871	Inflammatory polyarthritis	0.00698057	HLA-E/S100A8/S100A9/TNF/TNFAIP3
umls:C0917798	Cerebral Ischemia	0.00698057	AGTR1/ARHGEF7/BCL2/CTSG/ENO2/GOLT1A/HGF/HSPA1B/IL10/IL1B/IL1RN/MAP3K11/MMP9/NFE2L2/PIK3CD/PLAT/RNASE1/SEMA3A/SERPINB6/SETD2/SLC25A37/TLR4/TNF
umls:C0035369	Retroviridae Infections	0.00698057	AURKA/CDA/CSF3/EZR/HLA-E/IL1B/ISG20/KLF6/MOV10/TNF/TRAT1/ZNF217
umls:C0242488	Acute Lung Injury	0.00698057	BCL2/FAS/IL10/IL1B/IL1RL1/IL1RN/ITGB2/NFE2L2/NOD2/SLPI/TLR4/TNF
umls:C0040128	Thyroid Diseases	0.00698057	BCL2/CD34/CTLA4/GCNT2/HLA-E/IL1B/IL1RN/IL5/LGALS3/NCOA4/NTRK1/PDE4D/PTGDS/S100B/TNF/TNFRSF1A/TXNRD2
umls:C0003507	Aortic Valve Stenosis	0.00718011	ACP5/CCR5/DDR1/ECE1/IL10/JARID2/LGALS3/MMP14/MMP9/PLTP/RETN/S100A9/SREBF1/TNF
umls:C0043144	Wheezing	0.00718011	C5AR1/CTLA4/HPGDS/IL10/IL5/ISG20/MMP9/MS4A3/PRF1/TLR4/TLR9/TNF/TRIM69
umls:C0162739	HELLP Syndrome	0.0072843	ABCG2/FAS/GAPDH/HPGDS/IL18R1/LTA/NOD2/TLR4/TNF
umls:C0035220	Respiratory Distress Syndrome, Newborn	0.00753569	ADCY9/ELANE/HPGDS/HSPA1B/IL10/IL1B/MMP9/NDST1/SERPINA1/TNF
umls:C0007193	Cardiomyopathy, Dilated	0.00757689	ACTA2/ADORA2A/AGTR1/ANGPT2/AP5B1/ATN1/CALR/CD34/CDH5/CPT2/CSF3/CTLA4/DDR1/ECE1/FAS/GAPDH/GCNT2/HGF/HLA-E/IL10/IL1B/IL1RN/ISG20/LMNA/LTA/MMP14/MMP9/MUC2/PDCD1/PGM1/PIK3CD/PRF1/PRKAR1A/SLC3A2/TLR4/TLR9/TNF/TNFRSF1A/TUBB/TXNRD2
umls:C0021841	Intestinal Neoplasms	0.00766939	AXIN2/BCL2/BCL9L/BID/BLM/CDKN1B/CXCR2/FAS/HPGDS/HPSE/KLF6/MUC2/NTHL1/PIK3CD/PRKCZ/PTGDS/RUNX3/TCF4/TCF7L2
umls:C0017668	Focal glomerulosclerosis	0.00769872	ACTA2/AGTR1/ANGPT2/ARHGAP24/ASXL1/IL10/INF2/KLF6/MMP14/MMP9/NRP2/RNASE1/SYNPO/TET2/TNF
umls:C0023893	Liver Cirrhosis, Experimental	0.00793718	ADORA2A/AGTR1/ANGPT2/BCL2/CDK2/CSF3/ECE1/FAS/GSN/HGF/HPSE/IL10/IL1B/LCN2/LGALS3/MMP9/MTOR/NFE2L2/PLAT/RPH3AL/SLC10A1/TLR4/TNF
umls:C0153452	Malignant neoplasm of gallbladder	0.00794463	ARHGAP24/BCL2/CDK2/CLIC1/FAS/G6PC/GCNT2/HGF/HPGDS/IL1B/IL32/MMP14/MMP9/MUC2/NFE2L2/PIK3CD/S100A8/SIRT2/SLC38A1/TLR4/TNF
umls:C0333355	Inflammatory disease of mucous membrane	0.0079931	CDA/CSF3/IL10/IL1B/IL1RN/MUC2
umls:C1302547	Chronic Lymphocytic Leukemia/Small Lymphocytic Lymphoma	0.0079931	BCL2/CCND2/GAPDH/NAT1/PTPRJ/TRAF2
umls:C3714602	Staphylococcal toxic shock syndrome	0.0079931	HLA-E/IL10/IL1B/IL1RN/IL5/TNF
umls:C0017154	Gastritis, Atrophic	0.0079931	APBA2/ATP11A/BCL2/FUT6/GHRL/IL10/IL1B/IL1RN/ISG20/LTA/PDLIM7/RUNX3/S100A8/SERPINA1/TLR4/TNF
umls:C0027121	Myositis	0.0079931	APBB1/ATN1/CCR5/HLA-E/IL1B/IL1RN/IL5/LMNA/MMP9/PRF1/PRG2/PTPN6/S100A8/SLC3A2/TNF/TNFRSF1A
umls:C0279628	Adenocarcinoma Of Esophagus	0.00802732	ARHGEF7/AURKA/BCL2/BRCA2/CTSD/EIF4E/EIF4G1/ERCC1/FAS/FOXP1/GHRL/HGF/HPGDS/IL1B/KRT7/MIR145/MIR192/MIR21/MMP14/MMP9/MTOR/MUC2/PIK3CD/PRKCZ/RNASE1/RORC/RUNX3/SLC22A18/TAP2/TLR4/TNF/XRCC3
umls:C1800706	Idiopathic Pulmonary Fibrosis	0.00816801	AGTR1/ARHGEF7/ATP11A/CCL22/CCR2/CD34/CFLAR/CXCR2/DDR1/ECE1/FAS/FCGR2A/FOSL2/FSD1/GCNT2/HDAC7/HGF/HLA-E/IL10/IL1B/IL1RN/ITK/LGALS3/LTA/LTBP1/MIR145/MIR21/MMP9/NFE2L2/PIK3CD/SLC2A5/SLC52A2/TLR9/TNF/TNFRSF1A
umls:C0206682	Follicular thyroid carcinoma	0.00846408	CCND2/CDKN1B/FAM129A/HGF/IL1B/LGALS3/LMNA/MADD/MINPP1/MMP9/MRO/MTOR/OGFR/PIK3CD/PRKAR1A/RARA/RASSF1/RASSF5/RPH3AL/TIE1/TPT1
umls:C0026985	Myelodysplasia	0.00869053	ASXL1/CD34/CSF1R/CSF3/CSF3R/ELANE/FUT4/HPGDS/IL10/MMP9/RPL22/RPN1/TET2/TNF
umls:C0149516	Chronic sinusitis	0.00870342	HGF/IL1B/IL5/MMP9/PTGDS/S100B/SIGLEC9/SLC3A2/TLR4/TLR9/TNF/TNFSF4
umls:C1559271	Non-Malignant Ascites Adverse Event	0.00873407	BCL2/BRCA2/CCL22/CCR2/CCR5/CD68/CFLAR/CX3CR1/EPHA2/EZR/GAPDH/HGF/HSPA1B/IL10/IL1B/IL1RN/NEU1/NOD2/PKM/RASSF1/RBM5/TNF
umls:C0271429	Acute otitis media	0.00873407	CX3CR1/IL10/IL1B/TNF
umls:C0343068	Familial cold urticaria	0.00873407	IL1B/IL1RN/NLRC4/TNF
umls:C0221056	Adult type dermatomyositis	0.00873407	CCR2/CD28/CTLA4/HLA-E/IL10/IL1B/ISG15/ISG20/MMP9/PRF1/RARRES3/TLR4/TNF
umls:C0333875	High-Grade Squamous Intraepithelial Lesions	0.00873407	BRD4/CCR2/FAS/KRT7/LGALS3/MIR21/MMP9/MPG/PMEL/PYCARD/RASSF1/SERPINB6/TNF
umls:C0027643	Neoplasm Recurrence, Local	0.00873407	ABCG2/AURKA/BCL2/BCL2L2/BMF/BRCA2/CCR5/CD34/CDA/CDKN1B/ERCC1/FAS/FCGR2A/FOXO1/GNAI2/GPER1/IKZF1/IL10/IL1B/IL1RN/MAD1L1/NAT1/RGS12/RING1/RPA1/RPS6KB2/RXRA/TLR4/TNF/UGT3A2
umls:C1336076	Sporadic Breast Carcinoma	0.00876393	ARHGAP24/BCL2/BRCA2/BTLA/CD27/CD28/CDK2/CTLA4/HMGA1/HPGDS/KRT17/MYB/NTHL1/RHOBTB2/SIPA1/TNF/TNFRSF1A/TNFSF4/XRCC3
umls:C1527336	Sjogren's Syndrome	0.00883177	CALR/CCR5/CTLA4/FAS/FCGR2A/IL10/IL1B/IRF5/LILRA3/MMP9/PDCD1/PRDM1/RETN/SLC25A37/TAP2/TNF/TNFAIP3/TNFSF13
umls:C0279000	Liver and Intrahepatic Biliary Tract Carcinoma	0.00885689	ACRBP/AGTR1/ANXA6/APOBEC3A/ARHGEF7/ATN1/AURKA/BCL2/CD34/CD82/CDC25C/CDCA3/CDK2/EIF4E/FAS/FSD1/GAPDH/HGF/HPSE/IFI27/IL24/KLF6/MAD1L1/MIR145/MIR21/MMP9/MTOR/NANOG/NFE2L2/PIK3CD/PKM/RARA/RASSF1/RBFOX2/S100P/SATB1/SERPINA1/SETD2/SLC3A2/SMURF1/SNCG/TCF7L2/TLR4/TNF/TSG101/TYMP/UNC13D
umls:C0333516	Tumor necrosis	0.0089558	BCL2/CALR/CDKN1B/CXCR2/EPHA2/EZR/FAS/HLA-E/HSD11B1/IL10/IL1B/MMP9/PKLR/PRKCZ/TGFBRAP1/TLR4/TLR5/TNF/TNFRSF1A/TNFSF13/TRAF2
umls:C0740302	5q-syndrome	0.00901063	ASXL1/CD34/CSF1R/IL12B/IL5/MIR145/TET2/TXNRD2
umls:C0553580	Ewings sarcoma	0.00901063	AURKB/BID/CD34/CSF1R/CSF3/CTNND1/ENO2/EPHA2/FCGRT/FLI1/FLII/FOXO1/GCNT2/HPGDS/KRT17/MMP11/NTRK1/PIK3CD/PRF1/RASSF1/RNASE1/RUNX3/S100B/TIPARP/TNF
umls:C0040715	Chromosomal translocation	0.00901063	BCL2/CD96/GFI1/IL10/TET2/TNF/XRCC3
umls:C0267375	Chronic colitis	0.00901063	CSF3/HPSE/IL10/MUC2/NOD2/S100A8/S100A9
umls:C1304470	Generalized vitiligo	0.00901063	C12orf10/CCRL2/CTLA4/FOXP1/HAVCR2/HLA-E/TNF
umls:C0038220	Status Epilepticus	0.009158	ABCG2/ADORA2A/AIF1/BCL2/CCR2/CCR5/CCR9/CX3CR1/IL1B/IL1RN/MEF2C/MMP9/MTOR/NFE2L2/PLAT/QDPR/SRC/SSTR3/TLR4/TNF
umls:C1335177	Ovarian Serous Adenocarcinoma	0.00918578	AURKA/AURKB/BRCA2/CALR/GSN/IL10/ITGAE/MIR21/MMP9/PKN1/TAP1
umls:C0345904	Malignant neoplasm of liver	0.00926422	ACRBP/AGTR1/ANXA6/APOBEC3A/ARHGEF7/ATN1/AURKA/BCL2/CD34/CD82/CDC25C/CDCA3/CDHR2/CDK2/EIF4E/FAS/FSD1/GAPDH/GSTO1/HGF/HPGDS/HPSE/IFI27/IL10/IL1B/IL1RN/IL24/KLF6/MAD1L1/MIR145/MIR21/MMP9/MTOR/NANOG/NFE2L2/PIK3CD/PIK3R1/PKM/RARA/RASSF1/RBFOX2/S100P/SATB1/SERPINA1/SETD2/SMURF1/SNCG/SOX2/TCF4/TCF7L2/TLR4/TNF/TSG101/TYMP/UNC13D
umls:C0023480	Leukemia, Myelomonocytic, Chronic	0.0092944	ASXL1/CD34/CD68/CSF1R/CSF3R/CTLA4/EIF4E/FUT4/IL10/IL1B/IL32/MYB/PCBP4/SETD2/TET2/TNF
umls:C0016470	Food Allergy	0.0092944	AOC1/FCER2/IL10/SLC11A1/SLC22A4
umls:C0178238	Intestinal infectious disease (disorder)	0.0092944	ACAD8/CCR9/IL18R1/NOD2/SLC3A2
umls:C0917804	Arteriovenous Malformations, Cerebral	0.0092944	IL1B/IL1RN/NOTCH4/SLPI/TLR4
umls:C0029458	Osteoporosis, Postmenopausal	0.0092944	ACP5/BGLAP/CD34/CLEC2D/CSNK1D/IL1B/IL1RN/LTA/MIR21/PLCG2/RNASE1/TLR4/TNF/TNFRSF1A
umls:C0205647	Follicular adenoma	0.0092944	GAPDH/GSTO1/HGF/HPSE/LGALS3/MIR191/MMP11/MMP14/MMP9/MRO/NCOA4/RXRA/SPAG9/TPT1
umls:C0220633	Uveal melanoma	0.00938976	ATN1/BCL2/BRCA2/CCL22/CCND2/CD68/CDK2/CDKN1B/CIITA/CXCR6/GCNT2/HGF/HLA-E/KLRD1/MIR145/MIRLET7B/MPG/PIK3CD/RASSF1/S100A2/SERPINF1/SETD2/TNF/TPI1
umls:C0085695	Chronic gastritis	0.00944651	BCL2/FAS/IFI27/IL10/IL1B/IL1RN/NOD2/POU2F1/RUNX3/S100A8/TLR4/TNF
umls:C0008313	Cholangitis, Sclerosing	0.00946807	CCR5/CTLA4/FAS/GCNT2/HLA-E/IL10/IL1B/ISG20/NOD2/TLR4/TLR9/TNF/TNFAIP6
umls:C2827407	Infectious Otitis Media	0.0094781	ACP5/ATN1/CCR2/IL1B/POLE4/PYCARD/SLC11A1/TLR4/TNF/TRAF2
umls:C0013238	Dry Eye Syndromes	0.0094781	CCR5/HPGDS/IL1B/LGALS3/MMP9/MUC2/PTGDS/S100B/TLR9
umls:C0027947	Neutropenia	0.00964756	ABCG2/ASXL1/BCL2/BRCA2/C5AR1/CD177/CDA/CSF3/CSF3R/ELANE/ERCC1/FCGR2A/G6PC/GFI1/IL10/IL1B/IL1RN/PRKAR1A/TLR4/TNF/UNC13D/XRCC3
umls:C0005138	Berylliosis	0.00983087	CCR5/CD28/HLA-DPA1/IL1B/IL1RN/TNF
umls:C0276340	Respiratory syncytial virus bronchiolitis	0.00983087	IL10/IL1RN/IL27/TLR4/TLR5/TNF
umls:C0019159	Hepatitis A	0.0101427	ABCG2/AGXT/APBA2/BCL2/CD1D/CD68/CSF3/CTLA4/FAS/HAVCR2/HGF/HLA-E/HPGDS/IL10/IL12B/IL1B/IL5/KIF1B/LGALS3/MIR143/MMP14/MMP9/MYOM2/NOD2/RASSF1/SERPINA1/SLC38A1/TIPARP/TNF
umls:C1292779	Myelodysplastic Syndrome with Isolated del(5q)	0.0104431	ASXL1/CD34/CSF1R/IL12B/IL5/MIR145/TET2/TXNRD2
umls:C1802398	Chromosome 5, trisomy 5q	0.0104431	ASXL1/CD34/CSF1R/IL12B/IL5/MIR145/TET2/TXNRD2
umls:C0269102	Endometrioma	0.0104862	CD68/FOXO1/GPER1/HMGA1/IL1B/MMP9/MTOR/RUNX3/SLPI/TNF/TYMP/ZNF366
umls:C0040028	Thrombocythemia, Essential	0.010646	ASXL1/CALR/CD177/CD34/CD63/CSF3R/CXCR2/FCGR2A/GCNT2/ITGAM/LCN2/MMP9/NFE2/NTRK1/PICALM/SETD2/SOCS2/TET2/ZAP70
umls:C0036420	Localized scleroderma	0.0107592	BCL2/CSF3/LMNA/MMP11/PRG2/SIRT2/TNF
umls:C0024899	Mastocytosis	0.0107592	ASXL1/BCL2/CD34/ISG20/MPG/NTRK1/PIK3CD/RASGRP4/SERPINB6/TET2
umls:C0085166	Bacterial Vaginosis	0.0109227	IL10/IL10RB/IL1B/IL1RN/MMP9/NOD2/PRF1/TLR4/TNF
umls:C1449563	Cardiomyopathy, Familial Idiopathic	0.0109227	ANGPT2/ATN1/BCL2/CD34/CTLA4/ELANE/GAPDH/GCNT2/HLA-E/IL10/IL1B/IRF5/LMNA/MIR21/MMP9/NCOA4/RASSF1/RUNX3/S100A2/SERPINF1/SOX2/TNF
umls:C0947622	Cholecystolithiasis	0.0115303	ATP11A/BMF/CLIC1/MBNL1/MMP9/MUC2/NR1H3/RXRA/SEC23B/SLC11A1/SOAT2/TLR4/TNF
umls:C0162557	Liver Failure, Acute	0.0117985	AIM2/BCL2/CAST/CSF3/FAS/HGF/HLA-E/IL10/IL1B/IL1RN/LTA/SLC25A37/TLR4/TNF/TNFAIP6/TNFRSF1A
umls:C0860207	Drug-Induced Liver Injury	0.0118003	ABCG2/ARHGAP24/CAST/CCR2/CLU/CSF3/ENO1/FAS/FPGS/GSN/IL10/IL1B/IL1R2/LCN2/LGALS3/MCTP2/MIR192/NFE2L2/NR1H3/PLAT/SERPINA1/SLPI/TNF
umls:C0020875	Ileal Diseases	0.012392	CCR9/NCF4/NOD2/TCF4/TCF7L2/TNF
umls:C0019156	Hepatic Veno-Occlusive Disease	0.0124119	CSF3/HPSE/IL1B/SP110/TNF
umls:C1277187	Left ventricular systolic dysfunction	0.0124119	AGTR1/AGXT/IL1B/IL1RN/TNF
umls:C0948480	Coronary Restenosis	0.0124328	CCR5/CDKN1B/IL10/IL1B/IL1RN/LTA/PARVB/RXRA/TNF
umls:C0004604	Back Pain	0.0124328	HTR2A/IL1RN/PLAT
umls:C0019195	Hepatitis, Viral, Human	0.0124328	IL10/LTA/TNF
umls:C0036508	Seborrheic dermatitis	0.0124328	NFE2L2/TNF/TNFSF13
umls:C0085082	Fungemia	0.0124328	IL10/IL12B/TNF
umls:C0262975	Chronic dermatitis	0.0124328	CCRL2/ITGB2/LTBR
umls:C0272229	Congenital immunodeficiency disease	0.0124328	HLA-E/ITGB2/LTBR
umls:C0404484	Chronic pelvic pain of female	0.0124328	ATN1/IL10/TNF
umls:C0524988	Schnitzler Syndrome	0.0124328	IL1B/IL1RN/TNF
umls:C0752130	Spinal Cord Ischemia	0.0124328	BCL2/BTG2/S100B
umls:C1443892	Chronic Q Fever	0.0124328	IL10/NOD2/TNF
umls:C2919365	Macroalbuminuric diabetic nephropathy	0.0124328	CD68/HPSE/TLR4
umls:C0005940	Bone Diseases	0.0125014	ACP5/ATN1/BGLAP/CCR5/FYN/GFI1/HGF/HPSE/IL1B/IL1RN/MMP9/PDE4D/PRKAR1A/RPTOR/SEMA3A/SERPINA1/SH3BP2/SLC39A13/SP7/TNF
umls:C0023474	Leukemia, Myeloid, Chronic-Phase	0.0126369	ABCG2/ARHGAP24/CD34/CSF3/ELANE/IKZF1/PIK3CD/POU2F1/RPA1/SIPA1/SLC3A2/TIE1
umls:C0023518	Leukocytosis	0.0126369	CD34/CSF3R/IL1B/MMP9
umls:C0030794	Pelvic Pain	0.0126369	ATN1/IL10/IL1R2/TNF
umls:C0342731	Deficiency of mevalonate kinase	0.0126369	IL1B/NLRC4/RNASE1/SEC23B
umls:C1318533	Secondary polycythemia	0.0126369	ARHGEF7/CD177/CD34/NFE2
umls:C1516061	Astler-Coller B1 Rectal Carcinoma	0.0126369	BCL2/BCL6/FCER2/ITGAM
umls:C1868594	Perry Syndrome	0.0126369	BRD4/DCTN1/SERPINB6/SLC11A2
umls:C0032965	Pregnancy Complications, Infectious	0.0126416	CCR5/IL10/IL1RN/NOD2/SLC23A1/TLR4/TNF
umls:C0010606	Adenoid Cystic Carcinoma	0.012981	ARHGAP24/ARID5B/CDH5/CDK2/CTSD/KDM6B/KRT15/LGALS3/MAML3/MIRLET7B/MMP9/MTOR/MYB/NOTCH4/NTRK1/RASSF1/RBFOX2/RUNX3/S100B/SERPINF1/SETD2/SMARCA2/SRCAP
umls:C0034152	Henoch-Schoenlein Purpura	0.0134701	AGTR1/CTLA4/FCGRT/HLA-E/IL1B/IL1RN/S100A8/S100A9/SPG11/TNF
umls:C0206093	Neuroectodermal Tumors	0.0134701	AIM2/CD82/EPHA2/FLI1/FLII/HGF/NTRK1/PTPRF/S100B/SRC
umls:C0221013	Mastocytosis, Systemic	0.0134701	ASXL1/BCL2/CD34/FCER2/ISG20/MTOR/NRP2/NTRK1/PTPN6/TET2
umls:C0920350	Autoimmune thyroiditis	0.0134701	ATN1/CTLA4/GCNT2/GJB2/HLA-E/IL1B/ISG20/NCOA4/TNF/TNFRSF1A
umls:C0042029	Urinary tract infection	0.0136023	AGTR1/HSPA1B/IL10/IL1B/IL24/LCN2/LTA/NT5C2/PRF1/SLPI/TLR4/TLR5/TNF
umls:C0149940	Sciatic Neuropathy	0.0139366	CDKN1B/CX3CR1/IL10/IL1B/MTOR/OPRL1/PLAT/RARA/RXRA/TLR4/TNF/TNFRSF1A
umls:C0220621	pediatric acute myeloblastic leukemia	0.0139366	ABCG2/ASXL1/ATN1/CSF3R/FAS/HPGDS/IKZF1/IL27/RUNX3/SOCS2/TET2/TLR4
umls:C0278504	Non-small cell lung cancer stage I	0.0139366	BCL2/EPHA2/ERCC1/GAPDH/HOXA5/HPGDS/NEU1/NFE2L2/PTPN6/PYCARD/S100A2/SLC1A5
umls:C0002894	Refractory anaemia with excess blasts	0.0139737	ASXL1/BCL2/CD34/CFLAR/CSF3/FUT4/MDS2/TET2/TLR9
umls:C1262091	Lymphocytic infiltration	0.0139737	ATN1/CD177/CD247/CXCR5/HLA-E/IL1B/IL1RN/IL5/TNF
umls:C1527311	Brain Edema	0.0139737	CPT2/IL1B/IL1RN/MMP9/MYL9/PLAT/S100B/TLR4/TNF
umls:C0030193	Pain	0.0141297	ADAMTS4/AIF1/CCL22/CCR2/CSF3/CTSG/CX3CR1/GAPDH/HGF/HRH1/HTR2A/IL1B/IL1RN/MGLL/MMP9/MT2A/MYB/NTRK1/OPRL1/PLCB1/PNOC/SPATS2L/TLR4/TMEM100/TNF/TNFRSF1A
umls:C0677607	Hashimoto Disease	0.0144977	ATN1/CTLA4/FAS/GCNT2/HLA-E/IL1B/IL1RN/IL21R/ISG20/LGALS3/NCOA4/PSMB9/PTGDS/SIRT2/SLC22A4/TNF
umls:C0007771	Intracranial Arteriosclerosis	0.0148036	IL10/IL1B/LTA/LTB/PDE4D/TNF
umls:C0034362	Q Fever	0.0148036	IL10/IL1B/IL1RN/SLC11A1/TNF/TNFRSF1A
umls:C0042961	Intestinal Volvulus	0.0148036	ABCG2/CALR/HPGDS/IL10/IL5/TNF
umls:C0282666	Very Low Birth Weight	0.0148036	AGTR1/HSPA1B/IL10/NOD2/TLR4/TNF
umls:C0220615	Adult Acute Myeloblastic Leukemia	0.0148036	ABCG2/ASXL1/BCL2/CD34/CDKN1B/CNDP2/CSF3/HPGDS/ITGAM/MPG/MTOR/NT5C2/TET2
umls:C0856536	Philadelphia chromosome positive	0.0149116	ATN1/CD34/IKZF1/MTOR/PIK3CD/PTPN6/SRC
umls:C1275126	TNF receptor-associated periodic fever syndrome (TRAPS)	0.0149116	CD177/IL10/IL18R1/IL1RN/NOD2/TNF/TNFRSF1A
umls:C0265219	Miller Dieker syndrome	0.0154272	ASXL1/BCL2/CD34/CSF3/CXCR2/DPH1/MIR21/NDEL1/SEPT9/TET2/TK2
umls:C0011633	Dermatomyositis	0.015604	CCR2/CD28/CTLA4/HGF/HLA-E/IL10/IL1B/IRF5/ISG15/ISG20/MMP9/PRF1/RARRES3/TLR4/TNF
umls:C0023860	Listeriosis	0.015605	HLA-E/NOD2/SUMF2/TNF/TNIP3
umls:C0027813	Neuritis	0.015605	AIF1/CX3CR1/IL12B/ITM2C/TNF
umls:C0206178	Cytomegalovirus Retinitis	0.015605	BCL2/CSF3/IL10/PRF1/TNF
umls:C0221204	Lytic lesion	0.015605	IL10/IL12B/IL1B/IL1RN/TNF
umls:C2348101	Destructive Arthritis	0.015605	GRAP2/IL1B/IL32/RNF19A/TNF
umls:C0085435	Arthritis, Reactive	0.0157191	CCR5/HLA-E/IL10/IL1B/ISG20/SLC11A1/TAP2/TLR4/TNF
umls:C0280217	stage, non-small cell lung cancer	0.0157191	CDK2/CHRNA3/CYTIP/ERCC1/FAS/FUT4/S100A2/S100B/S100P
umls:C0497169	hiv-infection/aids	0.0157191	ABCG2/AGRP/CCR2/CCR5/IL10/IL12B/PRF1/S100B/TNF
umls:C0030354	Papilloma	0.0157191	ATN1/AURKA/BCL2/CCL22/CD28/CLU/CTLA4/GSTO1/HOXB2/ISG20/KRT15/NTRK1/PDLIM7/PIK3CD/PLAT/PRKAR1A/RNASE1/S100A8/TMC6/TMC8
umls:C0376544	Hematopoietic Neoplasms	0.0157191	ABCG2/ARHGAP24/ATN1/BCL2/CCND2/CDKN1B/CSF1R/FAS/FES/HMGA1/IKZF1/IL24/IRF8/MRO/MYB/NFE2L3/PICALM/PTPN7/SLC3A2/TET2
umls:C0018081	Gonorrhea	0.0157787	ATN1/CEACAM21/IL10/IL1B/NOD2/SLPI/TLR4/ZAP70
umls:C0153252	Systemic candidiasis	0.0157787	CCR5/CLEC7A/CX3CR1/CXCR2/ENO1/ITGAM/ITGB2/SERPINB6
umls:C0346302	Growth Hormone-Secreting Pituitary Adenoma	0.0157787	AIP/MTOR/PRKACB/PRKAR1A/RASSF5/RORC/SLC20A1/SSTR3
umls:C0006287	Bronchopulmonary Dysplasia	0.0159428	BCL2/CACNA2D4/CCL24/CTSG/ELANE/HPGDS/HTR2A/IL10/IL1B/IL1RN/LTA/MMP14/MMP9/NFE2L2/PLOD3/PRTN3/RARA/S100A8/S100A9/SLC25A37/SPOCK2/TLR4/TNF
umls:C0235782	Gallbladder Carcinoma	0.0159428	ARHGAP24/BCL2/BCL6/CDK2/CLIC1/FAS/G6PC/GCNT2/HGF/HPGDS/IL32/MIR21/MMP14/MMP9/MUC2/NFE2L2/PIK3CD/RASSF1/S100A8/SLC38A1/TLR4/TNF
umls:C0015672	Fatigue	0.0162654	ADORA2A/CSF3/FCN1/HLA-E/HPSE/HTR2A/HTR3A/IL10/IL1B/MAP3K8/MEF2C/PKLR/PNKD/PRF1/TLR4/TNF/VAC14
umls:C0151650	Renal fibrosis	0.0163259	AGTR1/ANGPT2/C5AR1/CLU/DDR1/EZR/GRAP2/HGF/HPGDS/HPSE/ITK/MIR21/MIRLET7B/MXI1/NFE2L2/PTGDS/RNF19A/TLR4/TNF
umls:C0017563	Gingival Diseases	0.0164438	CCR5/CLU/CTLA4/CTSD/CXCL16/HLA-E/IL10/IL1B/IL1RN/ISG20/SLC38A1/TLR4/TNF/TREM1
umls:C0241910	Hepatitis, Autoimmune	0.0165128	CTLA4/FAS/FCGR2A/GCNT2/HAVCR2/HLA-E/HPGDS/IL10/IL1B/IL1RN/IL5/ISG20/RETN/S100A8/S100A9/TNF
umls:C0011269	Dementia, Vascular	0.016537	ADORA2A/C5AR1/EIF4E/GSTO1/HSPA1B/IL1B/MMP9/MTOR/PHLDB2/PLEK/PTCRA/TNF
umls:C0206687	Carcinoma, Endometrioid	0.016565	AURKA/BCL2/CLU/CTNND1/EZR/IGF2BP3/MIR143/MIR145/MMP11/MUC2/NFE2L2/OLFM4/PIK3CD/RASSF1/TYMP
umls:C0017525	Giant Cell Tumors	0.0167554	ACP5/CD34/CD68/FLI1/FLII/GCNT2/MMP9/RNASE1/RUNX3/SH3BP2/SRC
umls:C0020541	Hypertension, Portal	0.0167554	AGTR1/ANGPT2/CCR5/CX3CR1/IL1B/MTOR/PIK3R1/RETN/SERPINA1/SERPINF1/TNF
umls:C0311375	Arsenic Poisoning	0.0167554	CCRL2/ERCC1/GSTO1/HSPA1B/IL1B/IL1RN/MINPP1/RUFY3/TAF1D/TNF/TNFAIP6
umls:C0149521	Pancreatitis, Chronic	0.0167554	CCR6/CCRL2/CLU/CTLA4/CX3CR1/ENTPD1/FAS/GAPDH/GNAI2/HLA-E/HPGDS/HSPA1B/IL10/IL1B/IL1RL1/ISG20/KRT17/LCN2/LGALS3/LTA/MIR21/MMP11/MUC2/NTRK1/PRF1/RNASE1/SERPINA1/TNF/TNFRSF10B/TYMP
umls:C0085183	Neoplasms, Second Primary	0.0167554	AURKA/BCL2L2/BMF/BRCA2/CD34/CDKN1B/CSF3/FAS/FOXO1/GPER1/NAT1/PRDM1/RARA/RGS12/RING1/RPA1/RPS6KB2/RXRA/TLR4/TNF/UGT3A2/XRCC3
[truncated: 278 more rows]

## Sheet: Table S3-1. Covid vs. NonCovid
Table S3-1. Identified DMRs Covid vs. Non-Covid respiratory patients
[truncated: 255 more rows]

[truncated: 12 more sheets: Table S3-2. Covid vs. NonCovid, Table S3-3. Covid vs. NonCovid, Table S4-1. 3-way Comparison, Table S4-2.Annotated 3-Way DMG, Table S5-1. Interferon DMGs, Table S5-2. Cross-ome Overlap, Table S6-1. CovidGRAM Demo, Table S6-2. IndividualCovidGRAM, Table S7. CovidGRAM DMRs, Table S8. CovidGRAM RFE CpGs, Table S9. Mortality DMRs, Table S10. qPCR Primers]
